# Supplementary material for: The Transcriptomics of Glucocorticoid Receptor Signaling in Developing Zebrafish
Source: PLoS One. 2013 Nov 20;8(11):e80726. doi: 10.1371/journal.pone.0080726 (PMC3858477; doi:10.1371/journal.pone.0080726)
Supplement: Table S1 — Full list of significantly changed genes with normalized fold-change, FDR-adjusted p-value, and identifying information for the 24 hpf time point. Colored genes were significantly-changed at both time points: green means upregulated at both time points; red means down regulated at both time points; blue means differentially changed at each time point. (XLSX) [file pone.0080726.s001.xlsx]

## Sheet: Sheet1
Gene	Normalized Fold Change	P-value	Genbank	PrimaryAccession	RefSeqAccession	UniGeneID	EntrezGeneID	GeneName	EnsemblID	TIGRID	GO	Description	GenomicCoordinates
a2bp1	2.2353	0.0189175	NM_001005596	NM_001005596	NM_001005596	Dr.133079	449554	ataxin 2-binding protein 1	ENSDART00000055534	TC307481	GO:0000166(nucleotide binding)|GO:0003676(nucleic acid binding)|GO:0003723(RNA binding)|GO:0005634(nucleus)|GO:0005737(cytoplasm)|GO:0006397(mRNA processing)|GO:0008380(RNA splicing)|GO:0021854(hypothalamus development)	Danio rerio ataxin 2-binding protein 1 (a2bp1), mRNA [NM_001005596]	chr3:25563336-25563277
aanat1	0.467495	0.0179147	NM_200704	NM_200704	NM_200704	Dr.82882	393677	arylalkylamine N-acetyltransferase 1	ENSDART00000053126	TC305793	GO:0004059(aralkylamine N-acetyltransferase activity)|GO:0008080(N-acetyltransferase activity)|GO:0008152(metabolic process)|GO:0008415(acyltransferase activity)|GO:0016407(acetyltransferase activity)|GO:0016740(transferase activity)	Danio rerio arylalkylamine N-acetyltransferase 1 (aanat1), mRNA [NM_200704]	chr6:41594475-41594416
aatf	0.601524	0.0384893	NM_001083828	NM_001083828	NM_001083828	Dr.78401	559477	apoptosis antagonizing transcription factor	ENSDART00000028854	TC308548	GO:0005634(nucleus)	Danio rerio apoptosis antagonizing transcription factor (aatf), mRNA [NM_001083828]	chr5:49834551-49834610
abca1a	0.683627	0.0418337	NM_001145689	NM_001145689	NM_001145689	Dr.35358	558924	ATP-binding cassette, sub-family A (ABC1), member 1A	ENSDART00000051558	TC331785	GO:0000166(nucleotide binding)|GO:0005524(ATP binding)|GO:0005575(cellular_component)|GO:0008150(biological_process)|GO:0016887(ATPase activity)|GO:0017111(nucleoside-triphosphatase activity)	Danio rerio ATP-binding cassette, sub-family A (ABC1), member 1A (abca1a), mRNA [NM_001145689]	chr1:48999114-48999055
abcc9	2.6658	0.0259311	NM_001030154	NM_001030154	NM_001030154	Dr.94171	561160	ATP-binding cassette, sub-family C (CFTR/MRP), member 9	ENSDART00000013990	NP1438165	GO:0000166(nucleotide binding)|GO:0004872(receptor activity)|GO:0005524(ATP binding)|GO:0006810(transport)|GO:0006813(potassium ion transport)|GO:0008281(sulfonylurea receptor activity)|GO:0016020(membrane)|GO:0016021(integral to membrane)|GO:0016887(ATPase activity)|GO:0017111(nucleoside-triphosphatase activity)|GO:0042626(ATPase activity, coupled to transmembrane movement of substances)|GO:0055…	Danio rerio ATP-binding cassette, sub-family C (CFTR/MRP), member 9 (abcc9), mRNA [NM_001030154]	chr4:15155935-15156791
abcg4b	0.425098	0.0159365	NM_001111212	NM_001111212	NM_001111212	Dr.91613	794238	ATP-binding cassette, sub-family G (WHITE), member 4b	ENSDART00000115051	TC323566	GO:0000166(nucleotide binding)|GO:0005524(ATP binding)|GO:0008150(biological_process)|GO:0016020(membrane)|GO:0016021(integral to membrane)|GO:0016887(ATPase activity)|GO:0017111(nucleoside-triphosphatase activity)	Danio rerio ATP-binding cassette, sub-family G (WHITE), member 4b (abcg4b), mRNA [NM_001111212]	chr15:22649539-22649598
abhd2b	2.5708	0.025968	NM_001079677	NM_001079677	NM_001079677	Dr.84633	559290	abhydrolase domain containing 2b	ENSDART00000067327	TC339289	GO:0004091(carboxylesterase activity)|GO:0008150(biological_process)|GO:0016020(membrane)|GO:0016021(integral to membrane)|GO:0016787(hydrolase activity)	Danio rerio abhydrolase domain containing 2b (abhd2b), mRNA [NM_001079677]	chr25:9900053-9899994
acad8	1.32156	0.02166	BC066503	ENSDART00000062569		Dr.107967	394130	acyl-Coenzyme A dehydrogenase family, member 8	ENSDART00000062569		GO:0003995(acyl-CoA dehydrogenase activity)|GO:0008152(metabolic process)|GO:0016491(oxidoreductase activity)|GO:0016627(oxidoreductase activity, acting on the CH-CH group of donors)|GO:0050660(FAD binding)|GO:0055114(oxidation reduction)	acyl-Coenzyme A dehydrogenase family, member 8 [Source:RefSeq peptide;Acc:NP_957449] [ENSDART00000062569]	chr15:16671499-16671558
acadl	2.25729	0.0311772	NM_201181	NM_201181	NM_201181	Dr.76592	394156	acyl-Coenzyme A dehydrogenase, long chain		TC336516	GO:0003995(acyl-CoA dehydrogenase activity)|GO:0008152(metabolic process)|GO:0016491(oxidoreductase activity)|GO:0016627(oxidoreductase activity, acting on the CH-CH group of donors)|GO:0050660(FAD binding)|GO:0055114(oxidation reduction)	Danio rerio acyl-Coenzyme A dehydrogenase, long chain (acadl), nuclear gene encoding mitochondrial protein, mRNA [NM_201181]	chr18:36871637-36871578
acat1	1.71626	0.0292482	NM_001003746	NM_001003746	NM_001003746	Dr.77084	445290	acetyl-Coenzyme A acetyltransferase 1 (acetoacetyl Coenzyme A thiolase)	ENSDART00000067448	TC304508	GO:0003824(catalytic activity)|GO:0003985(acetyl-CoA C-acetyltransferase activity)|GO:0005739(mitochondrion)|GO:0008152(metabolic process)|GO:0008415(acyltransferase activity)|GO:0016740(transferase activity)|GO:0016747(transferase activity, transferring acyl groups other than amino-acyl groups)|GO:0030955(potassium ion binding)|GO:0046872(metal ion binding)	Danio rerio acetyl-Coenzyme A acetyltransferase 1 (acetoacetyl Coenzyme A thiolase) (acat1), nuclear gene encoding mitochondrial protein, mRNA [NM_001003746]	chr24:39426974-39427033
acat2	1.25991	0.0198028	NM_131370	NM_131370	NM_131370	Dr.813	30643	acetyl-CoA acetyltransferase 2	ENSDART00000113784	TC304526	GO:0003824(catalytic activity)|GO:0008152(metabolic process)|GO:0016740(transferase activity)|GO:0016747(transferase activity, transferring acyl groups other than amino-acyl groups)	Danio rerio acetyl-CoA acetyltransferase 2 (acat2), mRNA [NM_131370]	chr20:36513311-36513370
accn1	2.14753	0.0505131	NM_214788	NM_214788	NM_214788	Dr.134961	407669	amiloride-sensitive cation channel 1		TC302326	GO:0005216(ion channel activity)|GO:0005272(sodium channel activity)|GO:0005886(plasma membrane)|GO:0006810(transport)|GO:0006811(ion transport)|GO:0006814(sodium ion transport)|GO:0015280(amiloride-sensitive sodium channel activity)|GO:0016020(membrane)|GO:0016021(integral to membrane)|GO:0031402(sodium ion binding)	Danio rerio amiloride-sensitive cation channel 1 (accn1), mRNA [NM_214788]	chr3:36435623-36435682
aco2	1.55264	0.0292482	NM_198908	NM_198908	NM_198908	Dr.2353	322670	aconitase 2, mitochondrial	ENSDART00000009321	TC309659	GO:0003994(aconitate hydratase activity)|GO:0006099(tricarboxylic acid cycle)|GO:0008152(metabolic process)|GO:0051539(4 iron, 4 sulfur cluster binding)	Danio rerio aconitase 2, mitochondrial (aco2), nuclear gene encoding mitochondrial protein, mRNA [NM_198908]	chr12:18398267-18398208
acot7	1.49915	0.0111112	NM_001004617	NM_001004617	NM_001004617	Dr.17289	447878	acyl-CoA thioesterase 7	ENSDART00000111124	TC307794	GO:0005575(cellular_component)|GO:0008150(biological_process)	Danio rerio acyl-CoA thioesterase 7 (acot7), mRNA [NM_001004617]	chr8:43138199-43135880
acsf2	1.45005	0.0397323	NM_001139438	NM_001139438	NM_001139438	Dr.79130	751707	acyl-CoA synthetase family member 2	ENSDART00000087040	TC335013	GO:0000166(nucleotide binding)|GO:0003824(catalytic activity)|GO:0005524(ATP binding)|GO:0005739(mitochondrion)|GO:0006629(lipid metabolic process)|GO:0006631(fatty acid metabolic process)|GO:0008152(metabolic process)|GO:0016874(ligase activity)	Danio rerio acyl-CoA synthetase family member 2 (acsf2), transcript variant 2, mRNA [NM_001139438]	chr12:27065442-27065580
acta1	1.62877	0.0309902	NM_131591	NM_131591	NM_131591	Dr.75552	58114	actin, alpha 1, skeletal muscle	ENSDART00000055136	TC315348	GO:0000166(nucleotide binding)|GO:0005515(protein binding)|GO:0005524(ATP binding)|GO:0005737(cytoplasm)|GO:0005856(cytoskeleton)	Danio rerio actin, alpha 1, skeletal muscle (acta1), mRNA [NM_131591]	chr17:39399615-39398785
actn3a	2.85425	0.037196	NM_131522	NM_131522	NM_131522	Dr.78193	58037	actinin alpha 3a	ENSDART00000005682	TC317667	GO:0003779(actin binding)|GO:0005509(calcium ion binding)|GO:0005575(cellular_component)	Danio rerio actinin alpha 3a (actn3a), mRNA [NM_131522]	chr21:23224263-23224204
adcyap1b	2.31757	0.0141376	NM_214715	NM_214715	NM_214715	Dr.79108	335625	adenylate cyclase activating polypeptide 1b	ENSDART00000034784	TC310082	GO:0005179(hormone activity)|GO:0005576(extracellular region)|GO:0007420(brain development)|GO:0043010(camera-type eye development)	Danio rerio adenylate cyclase activating polypeptide 1b (adcyap1b), mRNA [NM_214715]	chr2:25738431-25738372
add1	1.38219	0.0419874	NM_001079958	NM_001079958	NM_001079958	Dr.148831	555511	adducin 1 (alpha)		TC328023	GO:0005575(cellular_component)|GO:0008150(biological_process)|GO:0046872(metal ion binding)	Danio rerio adducin 1 (alpha) (add1), mRNA [NM_001079958]	chr21:110327-110268
adh5	1.24045	0.0458634	NM_131849	NM_131849	NM_131849	Dr.150302	116517	alcohol dehydrogenase 5	ENSDART00000109994	TC307040	GO:0003824(catalytic activity)|GO:0005488(binding)|GO:0006069(ethanol oxidation)|GO:0008152(metabolic process)|GO:0008270(zinc ion binding)|GO:0016491(oxidoreductase activity)|GO:0046872(metal ion binding)|GO:0051903(S-(hydroxymethyl)glutathione dehydrogenase activity)|GO:0055114(oxidation reduction)	Danio rerio alcohol dehydrogenase 5 (adh5), mRNA [NM_131849]	Zv7_scaffold2486:101797-100090
adh8b	1.3184	0.0494304	NM_203460	NM_203460	NM_203460	Dr.16130	402841	alcohol dehydrogenase 8b	ENSDART00000102295	TC306229	GO:0003824(catalytic activity)|GO:0004022(alcohol dehydrogenase (NAD) activity)|GO:0005488(binding)|GO:0006066(alcohol metabolic process)|GO:0006070(octanol metabolic process)|GO:0008152(metabolic process)|GO:0008270(zinc ion binding)|GO:0016491(oxidoreductase activity)|GO:0018467(formaldehyde dehydrogenase activity)|GO:0046292(formaldehyde metabolic process)|GO:0046872(metal ion binding)|GO:0055…	Danio rerio alcohol dehydrogenase 8b (adh8b), mRNA [NM_203460]	chr13:8709950-8709814
adipor1b	0.787649	0.0467968	NM_213500	NM_213500	NM_213500	Dr.76546	406821	adiponectin receptor 1b	ENSDART00000062682	TC312979	GO:0004872(receptor activity)|GO:0008150(biological_process)|GO:0016021(integral to membrane)	Danio rerio adiponectin receptor 1b (adipor1b), mRNA [NM_213500]	chr8:26786507-26786448
adora2aa	0.497774	0.0349213	NM_001039815	NM_001039815	NM_001039815	Dr.79527	561701	adenosine A2a receptor a	ENSDART00000043902	TC306706	GO:0001609(adenosine receptor activity, G-protein coupled)|GO:0004871(signal transducer activity)|GO:0004872(receptor activity)|GO:0004930(G-protein coupled receptor activity)|GO:0007165(signal transduction)|GO:0007186(G-protein coupled receptor protein signaling pathway)|GO:0016021(integral to membrane)	Danio rerio adenosine A2a receptor a (adora2aa), mRNA [NM_001039815]	chr8:29272045-29272104
adora2ab	0.259088	0.0303195	NM_001040036	NM_001040036	NM_001040036	Dr.94487	566118	adenosine A2a receptor b		TC306342	GO:0003674(molecular_function)|GO:0005575(cellular_component)|GO:0008150(biological_process)	Danio rerio adenosine A2a receptor b (adora2ab), mRNA [NM_001040036]	chr21:5345375-5345434
adsl	1.30345	0.0184691	NM_199899	NM_199899	NM_199899	Dr.13359	334431	adenylosuccinate lyase	ENSDART00000023454	TC305854	GO:0003824(catalytic activity)|GO:0004018(N6-(1,2-dicarboxyethyl)AMP AMP-lyase (fumarate-forming) activity)|GO:0005737(cytoplasm)|GO:0009152(purine ribonucleotide biosynthetic process)|GO:0016829(lyase activity)	Danio rerio adenylosuccinate lyase (adsl), mRNA [NM_199899]	chr3:20033054-20033113
adss	1.79483	0.049716	NM_001017804	NM_001017804	NM_001017804	Dr.134210	550502	adenylosuccinate synthase	ENSDART00000018155	TC303995	GO:0000166(nucleotide binding)|GO:0000287(magnesium ion binding)|GO:0004019(adenylosuccinate synthase activity)|GO:0005525(GTP binding)|GO:0005575(cellular_component)|GO:0006164(purine nucleotide biosynthetic process)|GO:0016874(ligase activity)|GO:0046872(metal ion binding)	Danio rerio adenylosuccinate synthase (adss), mRNA [NM_001017804]	chr13:7361743-7361684
afmid	2.02227	0.0431035	NM_001017677	NM_001017677	NM_001017677	Dr.82584	550372	arylformamidase	ENSDART00000043267	TC306734	GO:0004061(arylformamidase activity)|GO:0005634(nucleus)|GO:0005737(cytoplasm)|GO:0006569(tryptophan catabolic process)|GO:0016787(hydrolase activity)	Danio rerio arylformamidase (afmid), mRNA [NM_001017677]	chr11:40976432-40976373
agr2	2.50556	0.047798	NM_001012481	NM_001012481	NM_001012481	Dr.25277	335616	anterior gradient homolog 2 (Xenopus laevis)	ENSDART00000103475	TC311155	GO:0003674(molecular_function)|GO:0005575(cellular_component)|GO:0008150(biological_process)	Danio rerio anterior gradient homolog 2 (Xenopus laevis) (agr2), mRNA [NM_001012481]	chr19:28555032-28555091
agt	0.317815	0.0501171	NM_198063	NM_198063	NM_198063	Dr.3585	322485	angiotensinogen	ENSDART00000010918	TC305521	GO:0004867(serine-type endopeptidase inhibitor activity)	Danio rerio angiotensinogen (agt), mRNA [NM_198063]	chr13:25103712-25103653
ahcy	1.81251	0.0144559	NM_199218	NM_199218	NM_199218	Dr.76562	387530	S-adenosylhomocysteine hydrolase	ENSDART00000018523	TC360281	GO:0003824(catalytic activity)|GO:0004013(adenosylhomocysteinase activity)|GO:0005488(binding)|GO:0006730(one-carbon metabolic process)|GO:0008152(metabolic process)|GO:0016787(hydrolase activity)|GO:0033353(S-adenosylmethionine cycle)	Danio rerio S-adenosylhomocysteine hydrolase (ahcy), mRNA [NM_199218]	chr6:37091480-37091539
ahr2	1.49941	0.0341762	NM_131264	NM_131264	NM_131264	Dr.79593	30517	aryl hydrocarbon receptor 2	ENSDART00000105762	TC352457	GO:0003677(DNA binding)|GO:0004871(signal transducer activity)|GO:0004872(receptor activity)|GO:0005634(nucleus)|GO:0005737(cytoplasm)|GO:0006350(transcription)|GO:0006355(regulation of transcription, DNA-dependent)|GO:0007165(signal transduction)|GO:0009410(response to xenobiotic stimulus)|GO:0009636(response to toxin)|GO:0030528(transcription regulator activity)|GO:0042221(response to chemical …	Danio rerio aryl hydrocarbon receptor 2 (ahr2), mRNA [NM_131264]	chr22:10607666-10607607
aig1	2.23256	0.036903	XM_685654	ENSDART00000007253	XM_685654	Dr.112535	562261	androgen-induced 1 (H. sapiens)	ENSDART00000007253	TC362772	GO:0016021(integral to membrane)	Novel protein similar to human and mouse androgen-induced 1 (AIG1) Fragment [Source:UniProtKB/TrEMBL;Acc:Q5RIV5] [ENSDART00000007253]	chr20:29533858-29533799
akap12	0.525648	0.0319599	NM_001098184	NM_001098184	NM_001098184	Dr.104704	567365	A kinase (PRKA) anchor protein (gravin) 12	ENSDART00000078072	TC323144	GO:0000902(cell morphogenesis)|GO:0003677(DNA binding)|GO:0003700(transcription factor activity)|GO:0003707(steroid hormone receptor activity)|GO:0004872(receptor activity)|GO:0004879(ligand-dependent nuclear receptor activity)|GO:0005496(steroid binding)|GO:0005515(protein binding)|GO:0005634(nucleus)|GO:0005737(cytoplasm)|GO:0006350(transcription)|GO:0006355(regulation of transcription, DNA-dep…	Danio rerio A kinase (PRKA) anchor protein (gravin) 12 (akap12), mRNA [NM_001098184]	chr20:27155632-27155691
alas2	2.16099	0.0177109	NM_131682	NM_131682	NM_131682	Dr.8180	64607	aminolevulinate, delta-, synthetase 2		TC356986	GO:0003824(catalytic activity)|GO:0003870(5-aminolevulinate synthase activity)|GO:0005739(mitochondrion)|GO:0006783(heme biosynthetic process)|GO:0008152(metabolic process)|GO:0008415(acyltransferase activity)|GO:0009058(biosynthetic process)|GO:0016740(transferase activity)|GO:0016769(transferase activity, transferring nitrogenous groups)|GO:0030170(pyridoxal phosphate binding)|GO:0033014(tetrap…	Danio rerio aminolevulinate, delta-, synthetase 2 (alas2), nuclear gene encoding mitochondrial protein, mRNA [NM_131682]	chr8:19140031-19140090
alcam	0.603603	0.0147546	NM_131000	NM_131000	NM_131000	Dr.20912	30194	activated leukocyte cell adhesion molecule	ENSDART00000100184	TC336308	GO:0005515(protein binding)|GO:0007155(cell adhesion)|GO:0007275(multicellular organismal development)|GO:0007409(axonogenesis)|GO:0016020(membrane)|GO:0016021(integral to membrane)|GO:0030182(neuron differentiation)|GO:0030424(axon)|GO:0042802(identical protein binding)|GO:0060042(retina morphogenesis in camera-type eye)	Danio rerio activated leukocyte cell adhesion molecule (alcam), mRNA [NM_131000]	chr10:23332710-23332651
aldh16a1	1.7984	0.0270349	NM_001079954	NM_001079954	NM_001079954	Dr.83491	492710	aldehyde dehydrogenase 16 family, member A1	ENSDART00000055283	TC311322	GO:0005575(cellular_component)|GO:0008152(metabolic process)|GO:0016491(oxidoreductase activity)|GO:0055114(oxidation reduction)	Danio rerio aldehyde dehydrogenase 16 family, member A1 (aldh16a1), mRNA [NM_001079954]	chr3:29842608-29842667
aldh18a1	2.27274	0.0198157	NM_001083546	NM_001083546	NM_001083546	Dr.76195	557186	aldehyde dehydrogenase 18 family, member A1	ENSDART00000086810	TC337896	GO:0003824(catalytic activity)|GO:0004349(glutamate 5-kinase activity)|GO:0004350(glutamate-5-semialdehyde dehydrogenase activity)|GO:0005737(cytoplasm)|GO:0006561(proline biosynthetic process)|GO:0008152(metabolic process)|GO:0008652(cellular amino acid biosynthetic process)|GO:0016491(oxidoreductase activity)|GO:0016740(transferase activity)|GO:0055114(oxidation reduction)	Danio rerio aldehyde dehydrogenase 18 family, member A1 (aldh18a1), nuclear gene encoding mitochondrial protein, mRNA [NM_001083546]	chr12:28992711-28991549
aldh7a1	1.7239	0.024016	NM_212724	NM_212724	NM_212724	Dr.76991	334197	aldehyde dehydrogenase 7 family, member A1	ENSDART00000009288	TC304967	GO:0008152(metabolic process)|GO:0016491(oxidoreductase activity)|GO:0055114(oxidation reduction)	Danio rerio aldehyde dehydrogenase 7 family, member A1 (aldh7a1), mRNA [NM_212724]	chr10:6058323-6058264
alkbh5	0.400868	0.046771	NM_001077387	NM_001077387	NM_001077387	Dr.81672	570158	alkB, alkylation repair homolog 5 (E. coli)	ENSDART00000091683	TC327072	GO:0003674(molecular_function)|GO:0005575(cellular_component)|GO:0008150(biological_process)	Danio rerio alkB, alkylation repair homolog 5 (E. coli) (alkbh5), mRNA [NM_001077387]	chr1:4615102-4615043
alp	1.98676	0.0177109	NM_201007	NM_201007	NM_201007	Dr.116988	393982	alkaline phosphatase	ENSDART00000013050	TC355286	GO:0000287(magnesium ion binding)|GO:0003824(catalytic activity)|GO:0004035(alkaline phosphatase activity)|GO:0008152(metabolic process)|GO:0008270(zinc ion binding)|GO:0016787(hydrolase activity)|GO:0016791(phosphatase activity)	Danio rerio alkaline phosphatase (alp), mRNA [NM_201007]	chr11:25284459-25284518
alpi	0.541405	0.0141376	NM_001014353	NM_001014353	NM_001014353	Dr.76225	541539	alkaline phosphatase, intestinal	ENSDART00000104458	TC304772	GO:0000287(magnesium ion binding)|GO:0003824(catalytic activity)|GO:0004035(alkaline phosphatase activity)|GO:0005575(cellular_component)|GO:0008152(metabolic process)|GO:0008270(zinc ion binding)|GO:0016787(hydrolase activity)|GO:0016791(phosphatase activity)	Danio rerio alkaline phosphatase, intestinal (alpi), mRNA [NM_001014353]	chr22:36282262-36282321
alx4	1.47378	0.0363904	XM_001340930	XM_001340930	XM_001340930	Dr.115666	100006399	aristaless-like homeobox 4		TC349777		PREDICTED: Danio rerio aristaless-like homeobox 4 (alx4), mRNA [XM_001340930]	chr7:17961045-17960986
amdhd1	3.88396	0.0163841	NM_001166353	NM_001166353	NM_001166353	Dr.104637	402826	amidohydrolase domain containing 1	ENSDART00000021947			Danio rerio amidohydrolase domain containing 1 (amdhd1), mRNA [NM_001166353]	chr7:22340139-22340080
amph	2.14712	0.0274781	NM_200831	NM_200831	NM_200831	Dr.83547	393804	amphiphysin	ENSDART00000027689	TC302123	GO:0005515(protein binding)|GO:0005737(cytoplasm)	Danio rerio amphiphysin (amph), mRNA [NM_200831]	chr2:26326982-26326923
angptl2	0.652429	0.0236318	NM_001126478	NM_001126478	NM_001126478	Dr.1725	503514	angiopoietin-like 2	ENSDART00000098836	TC306038	GO:0001525(angiogenesis)|GO:0005102(receptor binding)|GO:0005615(extracellular space)|GO:0007165(signal transduction)	Danio rerio angiopoietin-like 2 (angptl2), transcript variant 1, mRNA [NM_001126478]	chr8:31620164-31620223
ank1	2.95114	0.0172828	NM_001005969	NM_001005969	NM_001005969	Dr.35339	449796	ankyrin 1, erythrocytic	ENSDART00000109053	TC309256	GO:0003674(molecular_function)|GO:0005575(cellular_component)|GO:0008150(biological_process)	Danio rerio ankyrin 1, erythrocytic (ank1), mRNA [NM_001005969]	chr5:61511875-61511934
ankrd37	0.424883	0.0355571	NM_001145614	NM_001145614	NM_001145614	Dr.113509	793783	ankyrin repeat domain 37	ENSDART00000103236			Danio rerio ankyrin repeat domain 37 (ankrd37), mRNA [NM_001145614]	chr1:13529696-13529755
anxa11a	0.689463	0.0378308	NM_181765	NM_181765	NM_181765	Dr.77310	368215	annexin A11a	ENSDART00000101775	TC304031	GO:0005509(calcium ion binding)|GO:0005544(calcium-dependent phospholipid binding)	Danio rerio annexin A11a (anxa11a), transcript variant 1, mRNA [NM_181765]	chr13:16220477-16220300
anxa13	0.668687	0.0277676	NM_131774	NM_131774	NM_131774	Dr.11764	81880	annexin A13	ENSDART00000013294	TC310251	GO:0005509(calcium ion binding)|GO:0005544(calcium-dependent phospholipid binding)	Danio rerio annexin A13 (anxa13), mRNA [NM_131774]	chr24:5785383-5785324
anxa4	0.206823	0.0449359	NM_181764	NM_181764	NM_181764	Dr.91161	353362	annexin A4		TC317198	GO:0005509(calcium ion binding)|GO:0005544(calcium-dependent phospholipid binding)	Danio rerio annexin A4 (anxa4), mRNA [NM_181764]	chr3:40202692-40202751
anxa5b	1.92494	0.0216515	NM_181757	NM_181757	NM_181757	Dr.75805	337132	annexin A5b	ENSDART00000019698	TC304795	GO:0005509(calcium ion binding)|GO:0005515(protein binding)|GO:0005544(calcium-dependent phospholipid binding)|GO:0005737(cytoplasm)|GO:0050819(negative regulation of coagulation)	Danio rerio annexin A5b (anxa5b), mRNA [NM_181757]	chr1:17394314-17394167
aox1	1.69473	0.0275366	XM_693938	ENSDART00000043711	XM_693938	Dr.107365	570457	aldehyde oxidase 1	ENSDART00000043711		GO:0003824(catalytic activity)|GO:0005506(iron ion binding)|GO:0009055(electron carrier activity)|GO:0016491(oxidoreductase activity)|GO:0046872(metal ion binding)|GO:0050660(FAD binding)|GO:0051536(iron-sulfur cluster binding)|GO:0051537(2 iron, 2 sulfur cluster binding)|GO:0055114(oxidation reduction)	Novel protein similar to vertebrate aldehyde oxidase 1 (AOX1) Fragment [Source:UniProtKB/TrEMBL;Acc:Q1LVZ9] [ENSDART00000043711]	chr22:12736317-12731100
apc	1.3419	0.0374647	NM_001143840	NM_001143840	NM_001143840	Dr.76198	386762	adenomatosis polyposis coli	ENSDART00000044432		GO:0000776(kinetochore)|GO:0001501(skeletal system development)|GO:0001754(eye photoreceptor cell differentiation)|GO:0001889(liver development)|GO:0005515(protein binding)|GO:0005634(nucleus)|GO:0005737(cytoplasm)|GO:0005813(centrosome)|GO:0007051(spindle organization)|GO:0008013(beta-catenin binding)|GO:0008017(microtubule binding)|GO:0016055(Wnt receptor signaling pathway)|GO:0016328(lateral p…	Danio rerio adenomatosis polyposis coli (apc), mRNA [NM_001143840]	chr10:1608300-1608241
aph1b	1.70699	0.0264394	NM_200115	NM_200115	NM_200115	Dr.78326	386808	anterior pharynx defective 1B	ENSDART00000008096	TC310277	GO:0005515(protein binding)|GO:0007219(Notch signaling pathway)|GO:0016020(membrane)|GO:0016021(integral to membrane)|GO:0016485(protein processing)|GO:0043085(positive regulation of catalytic activity)	Danio rerio anterior pharynx defective 1B (aph1b), mRNA [NM_200115]	chr7:34403238-34403179
apln	1.63727	0.036614	NM_001166124	NM_001166124	NM_001166124	Dr.30822	798375	apelin	ENSDART00000075312	TC357038	GO:0001666(response to hypoxia)|GO:0007507(heart development)|GO:0008078(mesodermal cell migration)	Danio rerio apelin (apln), mRNA [NM_001166124]	chr14:38252832-38252891
aplnrb	0.4659	0.0141376	NM_001030197	NM_001030197	NM_001030197	Dr.88828	565492	apelin receptor b	ENSDART00000053264	TC304091	GO:0001702(gastrulation with mouth forming second)|GO:0004871(signal transducer activity)|GO:0004872(receptor activity)|GO:0004930(G-protein coupled receptor activity)|GO:0004945(angiotensin type II receptor activity)|GO:0007165(signal transduction)|GO:0007186(G-protein coupled receptor protein signaling pathway)|GO:0007275(multicellular organismal development)|GO:0007369(gastrulation)|GO:0007507…	Danio rerio apelin receptor b (aplnrb), mRNA [NM_001030197]	Zv7_NA2409:4229-4288
aplp	1.98991	0.0159772	AY271745	ENSDART00000019920	XM_001342885	Dr.81155	404233	amyloid beta (A4) precursor-like protein	ENSDART00000019920	TC345239	GO:0005488(binding)|GO:0016021(integral to membrane)	Amyloid-like protein 2 Fragment [Source:UniProtKB/TrEMBL;Acc:Q7ZZT2] [ENSDART00000019920]	chr15:33578044-33578103
apoa1	0.348453	0.0299728	NM_131128	NM_131128	NM_131128	Dr.75775	30355	apolipoprotein A-I	ENSDART00000012050	TC340533	GO:0005319(lipid transporter activity)|GO:0005576(extracellular region)|GO:0005615(extracellular space)|GO:0006629(lipid metabolic process)|GO:0006695(cholesterol biosynthetic process)|GO:0006810(transport)|GO:0006869(lipid transport)|GO:0008035(high-density lipoprotein binding)|GO:0008202(steroid metabolic process)|GO:0008203(cholesterol metabolic process)|GO:0008289(lipid binding)|GO:0017127(ch…	Danio rerio apolipoprotein A-I (apoa1), mRNA [NM_131128]	chr5:30432453-30432394
apoea	3.53694	0.0374356	NM_001020565	NM_001020565	NM_001020565	Dr.77157	553587	apolipoprotein Ea		TC307789	GO:0005576(extracellular region)|GO:0006869(lipid transport)|GO:0008289(lipid binding)|GO:0042157(lipoprotein metabolic process)	Danio rerio apolipoprotein Ea (apoea), mRNA [NM_001020565]	chr19:45929610-45929551
apoeb	0.587027	0.0305581	NM_131098	NM_131098	NM_131098	Dr.23502	30314	apolipoprotein Eb		TC340611	GO:0005576(extracellular region)|GO:0006810(transport)|GO:0006869(lipid transport)|GO:0008289(lipid binding)|GO:0042157(lipoprotein metabolic process)	Danio rerio apolipoprotein Eb (apoeb), mRNA [NM_131098]	chr16:24391328-24391387
apol1	1.71698	0.0236318	NM_131098	NM_131098	NM_131098	Dr.23502	30314	apolipoprotein Eb	ENSDART00000058965	TC337935	GO:0005576(extracellular region)|GO:0006810(transport)|GO:0006869(lipid transport)|GO:0008289(lipid binding)|GO:0042157(lipoprotein metabolic process)	Danio rerio apolipoprotein Eb (apoeb), mRNA [NM_131098]	chr16:24390998-24391057
appb	1.6023	0.00960899	NM_001030138	NM_001030138	NM_001030138	Dr.5195	560340	apolipoprotein L, 1	ENSDART00000002281	TC308073	GO:0005576(extracellular region)|GO:0006869(lipid transport)|GO:0008289(lipid binding)|GO:0042157(lipoprotein metabolic process)	Danio rerio apolipoprotein L, 1 (apol1), mRNA [NM_001030138]	chr2:34814407-34814348
aqp11	1.68149	0.0154061	NM_152886	NM_152886	NM_152886	Dr.2615	170846	amyloid beta (A4) precursor protein b	ENSDART00000077908	TC301895	GO:0004867(serine-type endopeptidase inhibitor activity)|GO:0005488(binding)|GO:0016021(integral to membrane)	Danio rerio amyloid beta (A4) precursor protein b (appb), mRNA [NM_152886]	chr9:29105289-29105230
aqp3	5.46073	0.0256409	BC095775	ENSDART00000062520		Dr.83199	553476	aquaporin 11	ENSDART00000062520	TC313159	GO:0005215(transporter activity)|GO:0006810(transport)|GO:0016020(membrane)	Aqp11 protein Fragment [Source:UniProtKB/TrEMBL;Acc:Q502B5] [ENSDART00000062520]	chr18:1142007-1142066
arhgef3l	3.65742	0.023541	NM_213468	NM_213468	NM_213468	Dr.76207	406777	aquaporin 3	ENSDART00000009182	TC309718	GO:0005215(transporter activity)|GO:0006810(transport)|GO:0016020(membrane)|GO:0016021(integral to membrane)|GO:0055085(transmembrane transport)	Danio rerio aquaporin 3 (aqp3), mRNA [NM_213468]	chr5:37377162-37377103
arid3b	0.419974	0.0467968	NM_001020727	NM_001020727	NM_001020727	Dr.87998	553761	Rho guanine nucleotide exchange factor (GEF) 3, like	ENSDART00000054686	TC303590	GO:0005085(guanyl-nucleotide exchange factor activity)|GO:0005089(Rho guanyl-nucleotide exchange factor activity)|GO:0005622(intracellular)|GO:0007242(intracellular signaling cascade)|GO:0035023(regulation of Rho protein signal transduction)	Danio rerio Rho guanine nucleotide exchange factor (GEF) 3, like (arhgef3l), mRNA [NM_001020727]	chr23:18614031-18614090
arih1l	0.56983	0.0236318	NM_001083002	NM_001083002	NM_001083002	Dr.150509	571249	AT rich interactive domain 3B (Bright like)	ENSDART00000103470		GO:0003677(DNA binding)|GO:0005622(intracellular)|GO:0008150(biological_process)	Danio rerio AT rich interactive domain 3B (Bright like) (arid3b), mRNA [NM_001083002]	chr25:25091113-25091054
arl11	1.45046	0.0261022	NM_212923	NM_212923	NM_212923	Dr.107364	405859	ariadne homolog, ubiquitin-conjugating enzyme E2 binding protein, 1 like	ENSDART00000053535	TC305028	GO:0005515(protein binding)|GO:0008270(zinc ion binding)|GO:0046872(metal ion binding)	Danio rerio ariadne homolog, ubiquitin-conjugating enzyme E2 binding protein, 1 like (arih1l), mRNA [NM_212923]	chr7:7227101-7229343
arl13b	1.96024	0.0385725	NM_199693	NM_199693	NM_199693	Dr.113676	324689	ADP-ribosylation factor-like 11	ENSDART00000053221	TC312881	GO:0000166(nucleotide binding)|GO:0005525(GTP binding)|GO:0005622(intracellular)|GO:0007264(small GTPase mediated signal transduction)	Danio rerio ADP-ribosylation factor-like 11 (arl11), mRNA [NM_199693]	chr1:43578798-43578857
arl4a	0.622787	0.0163841	BC109418	BC109418		Dr.94425	286784	ADP-ribosylation factor-like 13b		TC320260	GO:0000166(nucleotide binding)|GO:0005525(GTP binding)|GO:0005929(cilium)|GO:0007275(multicellular organismal development)|GO:0042384(cilium assembly)	Danio rerio zgc:123149, mRNA (cDNA clone MGC:123149 IMAGE:7400648), complete cds. [BC109418]	chr1:27478319-27478378
arl4cb	0.783556	0.0430465	NM_200860	NM_200860	NM_200860	Dr.76805	393834	ADP-ribosylation factor-like 4a	ENSDART00000031535	TC307892	GO:0000166(nucleotide binding)|GO:0005525(GTP binding)|GO:0005622(intracellular)|GO:0007264(small GTPase mediated signal transduction)	Danio rerio ADP-ribosylation factor-like 4a (arl4a), mRNA [NM_200860]	chr15:23818461-23818402
arl4l	0.622955	0.02338	NM_213248	NM_213248	NM_213248	Dr.77819	406531	ADP-ribosylation factor-like 4Cb	ENSDART00000046423	TC306244	GO:0000166(nucleotide binding)|GO:0005525(GTP binding)|GO:0005622(intracellular)|GO:0007264(small GTPase mediated signal transduction)	Danio rerio ADP-ribosylation factor-like 4Cb (arl4cb), mRNA [NM_213248]	chr9:16706139-16706080
arnt2	0.510532	0.0502637	NM_200318	NM_200318	NM_200318	Dr.82824	338267	ADP-ribosylation factor-like 4, like	ENSDART00000040810	TC304689	GO:0000166(nucleotide binding)|GO:0005525(GTP binding)|GO:0005622(intracellular)|GO:0007264(small GTPase mediated signal transduction)	Danio rerio ADP-ribosylation factor-like 4, like (arl4l), mRNA [NM_200318]	chr19:27593175-27593234
arntl2	0.359706	0.02166	NM_131674	NM_131674	NM_131674	Dr.81424	64277	aryl hydrocarbon receptor nuclear translocator 2	ENSDART00000081307	TC303567	GO:0001666(response to hypoxia)|GO:0003677(DNA binding)|GO:0003700(transcription factor activity)|GO:0004871(signal transducer activity)|GO:0005634(nucleus)|GO:0006350(transcription)|GO:0006355(regulation of transcription, DNA-dependent)|GO:0007165(signal transduction)|GO:0007275(multicellular organismal development)|GO:0030528(transcription regulator activity)|GO:0045449(regulation of transcript…	Danio rerio aryl hydrocarbon receptor nuclear translocator 2 (arnt2), mRNA [NM_131674]	chr7:5767439-5767380
arpc1b	2.66316	0.0480958	NM_131578	NM_131578	NM_131578	Dr.81323	58099	aryl hydrocarbon receptor nuclear translocator-like 2	ENSDART00000099849	TC302992	GO:0003677(DNA binding)|GO:0003700(transcription factor activity)|GO:0004871(signal transducer activity)|GO:0005515(protein binding)|GO:0005634(nucleus)|GO:0005667(transcription factor complex)|GO:0006350(transcription)|GO:0006355(regulation of transcription, DNA-dependent)|GO:0007165(signal transduction)|GO:0007623(circadian rhythm)|GO:0009416(response to light stimulus)|GO:0009648(photoperiodis…	Danio rerio aryl hydrocarbon receptor nuclear translocator-like 2 (arntl2), mRNA [NM_131578]	chr18:18723032-18723333
arrb1	1.86314	0.04053	NM_213156	NM_213156	NM_213156	Dr.76686	335474	actin related protein 2/3 complex, subunit 1B	ENSDART00000033713	TC306053	GO:0003779(actin binding)|GO:0005856(cytoskeleton)|GO:0030833(regulation of actin filament polymerization)	Danio rerio actin related protein 2/3 complex, subunit 1B (arpc1b), mRNA [NM_213156]	chr3:38627965-38628024
arrdc2	0.432043	0.0364721	NM_001159822	NM_001159822	NM_001159822	Dr.91022	553266	arrestin, beta 1	ENSDART00000063482	TC319782	GO:0007165(signal transduction)|GO:0007600(sensory perception)	Danio rerio arrestin, beta 1 (arrb1), mRNA [NM_001159822]	chr4:39223552-39222901
asb12a	1.42763	0.0466105	NM_199939	NM_199939	NM_199939	Dr.26118	335206	arrestin domain containing 2	ENSDART00000011362	TC302884	GO:0003674(molecular_function)|GO:0005575(cellular_component)|GO:0008150(biological_process)	Danio rerio arrestin domain containing 2 (arrdc2), mRNA [NM_199939]	chr11:41524672-41524731
asb5	5.16759	0.0456833	NM_001126376	NM_001126376	NM_001126376	Dr.2476	322927	ankyrin repeat and SOCS box-containing protein 12a	ENSDART00000023306	TC305949	GO:0007242(intracellular signaling cascade)	Danio rerio ankyrin repeat and SOCS box-containing protein 12a (asb12a), mRNA [NM_001126376]	chr5:11683026-11682967
asb8	1.43631	0.0414461	NM_001017753	NM_001017753	NM_001017753	Dr.44278	550449	ankyrin repeat and SOCS box-containing 5		TC306064	GO:0003674(molecular_function)|GO:0005575(cellular_component)|GO:0007242(intracellular signaling cascade)	Danio rerio ankyrin repeat and SOCS box-containing 5 (asb5), mRNA [NM_001017753]	chr1:36870439-36870426
ascl1a	2.0092	0.0172959	NM_199770	NM_199770	NM_199770	Dr.26472	327200	ankyrin repeat and SOCS box-containing 8	ENSDART00000013797	TC304574	GO:0007242(intracellular signaling cascade)	Danio rerio ankyrin repeat and SOCS box-containing 8 (asb8), mRNA [NM_199770]	chr23:27210612-27210671
ascl1b	3.18182	0.0132684	NM_131219	NM_131219	NM_131219	Dr.314	30466	achaete-scute complex-like 1a (Drosophila)	ENSDART00000056005	TC305929	GO:0002070(epithelial cell maturation)|GO:0003677(DNA binding)|GO:0005634(nucleus)|GO:0006350(transcription)|GO:0007275(multicellular organismal development)|GO:0007399(nervous system development)|GO:0021575(hindbrain morphogenesis)|GO:0021984(adenohypophysis development)|GO:0030154(cell differentiation)|GO:0030528(transcription regulator activity)|GO:0045449(regulation of transcription)	Danio rerio achaete-scute complex-like 1a (Drosophila) (ascl1a), mRNA [NM_131219]	chr4:18169587-18169646
asf1b	1.53208	0.0437522	BC067718	ENSDART00000019446		Dr.318	30478	achaete-scute complex-like 1b (Drosophila)	ENSDART00000019446	TC307179	GO:0003677(DNA binding)|GO:0003700(transcription factor activity)|GO:0005634(nucleus)|GO:0006350(transcription)|GO:0007275(multicellular organismal development)|GO:0007399(nervous system development)|GO:0007420(brain development)|GO:0009790(embryonic development)|GO:0021575(hindbrain morphogenesis)|GO:0030154(cell differentiation)|GO:0030528(transcription regulator activity)|GO:0045449(regulation…	Achaete-scute homolog 1b (Zash-1b) [Source:UniProtKB/Swiss-Prot;Acc:Q90260] [ENSDART00000019446]	chr7:45298573-45298632
aspdh	1.86826	0.0466105	NM_207063	NM_207063	NM_207063	Dr.150495	386897	ASF1 anti-silencing function 1 homolog B (S. cerevisiae)	ENSDART00000012127	TC312838	GO:0005634(nucleus)|GO:0006333(chromatin assembly or disassembly)|GO:0006350(transcription)|GO:0016568(chromatin modification)|GO:0045449(regulation of transcription)	Danio rerio ASF1 anti-silencing function 1 homolog B (S. cerevisiae) (asf1b), mRNA [NM_207063]	chr3:9547282-9547341
asph	0.589475	0.0198028	NM_001004657	NM_001004657	NM_001004657	Dr.87480	447919	aspartate dehydrogenase domain containing	ENSDART00000055855	TC308055	GO:0003824(catalytic activity)|GO:0005488(binding)|GO:0005575(cellular_component)|GO:0006742(NADP catabolic process)|GO:0008152(metabolic process)|GO:0009435(NAD biosynthetic process)|GO:0016491(oxidoreductase activity)|GO:0019363(pyridine nucleotide biosynthetic process)|GO:0033735(aspartate dehydrogenase activity)|GO:0050661(NADP or NADPH binding)|GO:0055114(oxidation reduction)	Danio rerio aspartate dehydrogenase domain containing (aspdh), mRNA [NM_001004657]	chr3:12438751-12438810
aspn	2.05224	0.0437308	AW076953	AW076953		Dr.132694	323659	aspartate beta-hydroxylase				fj33a03.x1 zebrafish adult brain Danio rerio cDNA 3', mRNA sequence [AW076953]	chr2:22315847-22315788
atad4a	1.84964	0.0346063	NM_131713	NM_131713	NM_131713	Dr.81771	65228	asporin (LRR class 1)	ENSDART00000064798	TC350959	GO:0005515(protein binding)	Danio rerio asporin (LRR class 1) (aspn), mRNA [NM_131713]	chr22:8088754-8087925
atl1	1.44573	0.0389049	NM_001003478	NM_001003478	NM_001003478	Dr.80867	445084	ATPase family, AAA domain containing 4a	ENSDART00000034762	TC315548	GO:0003674(molecular_function)|GO:0005575(cellular_component)|GO:0008150(biological_process)	Danio rerio ATPase family, AAA domain containing 4a (atad4a), mRNA [NM_001003478]	chr3:20011513-20011572
atl3	0.548262	0.0473943	NM_001145700	NM_001145700	NM_001145700	Dr.81075	571909	atlastin GTPase 1	ENSDART00000085230	TC345806	GO:0003924(GTPase activity)|GO:0005525(GTP binding)	Danio rerio atlastin GTPase 1 (atl1), mRNA [NM_001145700]	chr13:38000135-38000076
atoh2a	2.70641	0.0491886	NM_001006016	NM_001006016	NM_001006016	Dr.79955	449995	atlastin 3	ENSDART00000023054	TC348464	GO:0003924(GTPase activity)|GO:0005525(GTP binding)|GO:0005575(cellular_component)	Danio rerio atlastin 3 (atl3), mRNA [NM_001006016]	chr14:27739437-27739496
atoh2b	4.93609	0.0147546	NM_131816	NM_131816	NM_131816	Dr.81281	114414	atonal homolog 2a	ENSDART00000098859	TC303135	GO:0003677(DNA binding)|GO:0005634(nucleus)|GO:0006350(transcription)|GO:0007275(multicellular organismal development)|GO:0007399(nervous system development)|GO:0030154(cell differentiation)|GO:0030528(transcription regulator activity)|GO:0045449(regulation of transcription)|GO:0050769(positive regulation of neurogenesis)	Danio rerio atonal homolog 2a (atoh2a), mRNA [NM_131816]	chr24:30928815-30928756
atp1a1	0.645564	0.023541	NM_131817	NM_131817	NM_131817	Dr.81125	114415	atonal homolog 2b	ENSDART00000018150	TC305782	GO:0003677(DNA binding)|GO:0005634(nucleus)|GO:0006350(transcription)|GO:0007275(multicellular organismal development)|GO:0007399(nervous system development)|GO:0030154(cell differentiation)|GO:0030528(transcription regulator activity)|GO:0045449(regulation of transcription)	Danio rerio atonal homolog 2b (atoh2b), mRNA [NM_131817]	chr2:53072613-53072671
atp1a1a.2	2.78451	0.0170815	NM_131686	NM_131686	NM_131686	Dr.75307	64612	ATPase, Na+/K+ transporting, alpha 1 polypeptide	ENSDART00000081047	TC302099	GO:0000166(nucleotide binding)|GO:0003824(catalytic activity)|GO:0005391(sodium:potassium-exchanging ATPase activity)|GO:0005524(ATP binding)|GO:0005887(integral to plasma membrane)|GO:0006754(ATP biosynthetic process)|GO:0006810(transport)|GO:0006811(ion transport)|GO:0006812(cation transport)|GO:0007368(determination of left/right symmetry)|GO:0007420(brain development)|GO:0008152(metabolic pro…	Danio rerio ATPase, Na+/K+ transporting, alpha 1 polypeptide (atp1a1), mRNA [NM_131686]	chr1:263168-263109
atp1a1a.4	0.520509	0.0274781	NM_131687	NM_131687	NM_131687	Dr.79219	64613	ATPase, Na+/K+ transporting, alpha 1a.2 polypeptide	ENSDART00000006449	TC302246	GO:0000166(nucleotide binding)|GO:0003824(catalytic activity)|GO:0005524(ATP binding)|GO:0006754(ATP biosynthetic process)|GO:0006810(transport)|GO:0006811(ion transport)|GO:0006812(cation transport)|GO:0008152(metabolic process)|GO:0015077(monovalent inorganic cation transmembrane transporter activity)|GO:0015662(ATPase activity, coupled to transmembrane movement of ions, phosphorylative mechani…	Danio rerio ATPase, Na+/K+ transporting, alpha 1a.2 polypeptide (atp1a1a.2), mRNA [NM_131687]	chr1:195802-195743
atp1a1b	2.0206	0.0274781	NM_131689	NM_131689	NM_131689	Dr.132267	64615	ATPase, Na+/K+ transporting, alpha 1a.4 polypeptide	ENSDART00000048828	TC323415	GO:0000166(nucleotide binding)|GO:0003824(catalytic activity)|GO:0005524(ATP binding)|GO:0006754(ATP biosynthetic process)|GO:0006810(transport)|GO:0006811(ion transport)|GO:0006812(cation transport)|GO:0008152(metabolic process)|GO:0015077(monovalent inorganic cation transmembrane transporter activity)|GO:0015662(ATPase activity, coupled to transmembrane movement of ions, phosphorylative mechani…	Danio rerio ATPase, Na+/K+ transporting, alpha 1a.4 polypeptide (atp1a1a.4), mRNA [NM_131689]	chr1:290788-290729
atp1a3a	1.87695	0.0459599	NM_131690	NM_131690	NM_131690	Dr.7840	64616	ATPase, Na+/K+ transporting, alpha 1b polypeptide	ENSDART00000005086	TC302202	GO:0000166(nucleotide binding)|GO:0003824(catalytic activity)|GO:0005524(ATP binding)|GO:0006754(ATP biosynthetic process)|GO:0006810(transport)|GO:0006811(ion transport)|GO:0006812(cation transport)|GO:0008152(metabolic process)|GO:0015077(monovalent inorganic cation transmembrane transporter activity)|GO:0015662(ATPase activity, coupled to transmembrane movement of ions, phosphorylative mechani…	Danio rerio ATPase, Na+/K+ transporting, alpha 1b polypeptide (atp1a1b), mRNA [NM_131690]	chr9:30091629-30091688
atp1b1b	2.712	0.00957446	NM_131684	NM_131684	NM_131684	Dr.77442	64610	ATPase, Na+/K+ transporting, alpha 3a polypeptide	ENSDART00000104950	TC314039	GO:0000166(nucleotide binding)|GO:0003824(catalytic activity)|GO:0005524(ATP binding)|GO:0006754(ATP biosynthetic process)|GO:0006810(transport)|GO:0006811(ion transport)|GO:0006812(cation transport)|GO:0008152(metabolic process)|GO:0015077(monovalent inorganic cation transmembrane transporter activity)|GO:0015662(ATPase activity, coupled to transmembrane movement of ions, phosphorylative mechani…	Danio rerio ATPase, Na+/K+ transporting, alpha 3a polypeptide (atp1a3a), mRNA [NM_131684]	chr19:3431381-3431322
atp1b3b	1.62327	0.047798	NM_131671	NM_131671	NM_131671	Dr.132414	64273	ATPase, Na+/K+ transporting, beta 1b polypeptide	ENSDART00000054878	TC321377	GO:0005391(sodium:potassium-exchanging ATPase activity)|GO:0006754(ATP biosynthetic process)|GO:0006810(transport)|GO:0006811(ion transport)|GO:0006813(potassium ion transport)|GO:0006814(sodium ion transport)|GO:0016020(membrane)|GO:0016021(integral to membrane)|GO:0030955(potassium ion binding)|GO:0031402(sodium ion binding)	Danio rerio ATPase, Na+/K+ transporting, beta 1b polypeptide (atp1b1b), mRNA [NM_131671]	Zv7_NA336:25170-25229
atp2a1	1.76359	0.0147546	NM_131670	NM_131670	NM_131670	Dr.96696	64272	ATPase, Na+/K+ transporting, beta 3b polypeptide	ENSDART00000062874	TC305148	GO:0005391(sodium:potassium-exchanging ATPase activity)|GO:0006754(ATP biosynthetic process)|GO:0006810(transport)|GO:0006811(ion transport)|GO:0006813(potassium ion transport)|GO:0006814(sodium ion transport)|GO:0016020(membrane)|GO:0016021(integral to membrane)	Danio rerio ATPase, Na+/K+ transporting, beta 3b polypeptide (atp1b3b), mRNA [NM_131670]	chr15:4817772-4817713
atp2a2a	0.210977	0.0435993	NM_001007029	NM_001007029	NM_001007029	Dr.29167	260440	ATPase, Ca++ transporting, cardiac muscle, fast twitch 1	ENSDART00000043932	TC308596	GO:0000166(nucleotide binding)|GO:0003824(catalytic activity)|GO:0005388(calcium-transporting ATPase activity)|GO:0005524(ATP binding)|GO:0006754(ATP biosynthetic process)|GO:0006812(cation transport)|GO:0006816(calcium ion transport)|GO:0006874(cellular calcium ion homeostasis)|GO:0006937(regulation of muscle contraction)|GO:0008152(metabolic process)|GO:0009612(response to mechanical stimulus)|…	Danio rerio ATPase, Ca++ transporting, cardiac muscle, fast twitch 1 (atp2a1), mRNA [NM_001007029]	chr3:23579049-23579108
atp2b1a	0.521083	0.0397323	NM_200965	NM_200965	NM_200965	Dr.16838	393940	ATPase, Ca++ transporting, cardiac muscle, slow twitch 2a	ENSDART00000042040	TC301992	GO:0000166(nucleotide binding)|GO:0001947(heart looping)|GO:0003824(catalytic activity)|GO:0005388(calcium-transporting ATPase activity)|GO:0005524(ATP binding)|GO:0006754(ATP biosynthetic process)|GO:0006812(cation transport)|GO:0006816(calcium ion transport)|GO:0008016(regulation of heart contraction)|GO:0008152(metabolic process)|GO:0015662(ATPase activity, coupled to transmembrane movement of…	Danio rerio ATPase, Ca++ transporting, cardiac muscle, slow twitch 2a (atp2a2a), mRNA [NM_200965]	chr8:6569008-6570042
atp2b1b	0.414131	0.0337939	NM_001030277	NM_001030277	NM_001030277	Dr.76755	568265	ATPase, Ca++ transporting, cardiac muscle, slow twitch 2b	ENSDART00000047201	TC302347	GO:0000166(nucleotide binding)|GO:0003824(catalytic activity)|GO:0005388(calcium-transporting ATPase activity)|GO:0005524(ATP binding)|GO:0006754(ATP biosynthetic process)|GO:0006812(cation transport)|GO:0006816(calcium ion transport)|GO:0008152(metabolic process)|GO:0015662(ATPase activity, coupled to transmembrane movement of ions, phosphorylative mechanism)|GO:0016020(membrane)|GO:0016021(inte…	Danio rerio ATPase, Ca++ transporting, cardiac muscle, slow twitch 2b (atp2a2b), mRNA [NM_001030277]	chr21:15536431-15536372
atp5f1	1.38265	0.0147546	NM_001044757	NM_001044757	NM_001044757	Dr.76148	378746	ATPase, Ca++ transporting, plasma membrane 1a	ENSDART00000077664	TC319027	GO:0000166(nucleotide binding)|GO:0003824(catalytic activity)|GO:0005388(calcium-transporting ATPase activity)|GO:0005524(ATP binding)|GO:0006754(ATP biosynthetic process)|GO:0006810(transport)|GO:0006811(ion transport)|GO:0006812(cation transport)|GO:0006816(calcium ion transport)|GO:0008152(metabolic process)|GO:0015085(calcium ion transmembrane transporter activity)|GO:0015662(ATPase activity,…	Danio rerio ATPase, Ca++ transporting, plasma membrane 1a (atp2b1a), mRNA [NM_001044757]	chr4:16514252-16514193
atp5i	1.4597	0.0378308	NM_001135631	NM_001135631	NM_001135631	Dr.133593	561190	ATPase, Ca++ transporting, plasma membrane 1b	ENSDART00000045863	TC307262	GO:0000166(nucleotide binding)|GO:0003824(catalytic activity)|GO:0005388(calcium-transporting ATPase activity)|GO:0005524(ATP binding)|GO:0006754(ATP biosynthetic process)|GO:0006810(transport)|GO:0006811(ion transport)|GO:0006812(cation transport)|GO:0006816(calcium ion transport)|GO:0008152(metabolic process)|GO:0015085(calcium ion transmembrane transporter activity)|GO:0015662(ATPase activity,…	Danio rerio ATPase, Ca++ transporting, plasma membrane 1b (atp2b1b), mRNA [NM_001135631]	chr25:10395670-10395611
atp5j	2.52047	0.031549	NM_001005960	NM_001005960	NM_001005960	Dr.155043	449787	ATP synthase, H+ transporting, mitochondrial F0 complex, subunit b, isoform 1	ENSDART00000009682	TC313962	GO:0000276(mitochondrial proton-transporting ATP synthase complex, coupling factor F(o))|GO:0015078(hydrogen ion transmembrane transporter activity)|GO:0015986(ATP synthesis coupled proton transport)	Danio rerio ATP synthase, H+ transporting, mitochondrial F0 complex, subunit b, isoform 1 (atp5f1), nuclear gene encoding mitochondrial protein, mRNA [NM_001005960]	chr8:23742523-23742464
atp5o	1.23452	0.0256935	NM_001098481	NM_001098481	NM_001098481	Dr.82730	767750	ATP synthase, H+ transporting, mitochondrial F0 complex, subunit e	ENSDART00000099891	TC321696	GO:0000276(mitochondrial proton-transporting ATP synthase complex, coupling factor F(o))|GO:0001666(response to hypoxia)|GO:0015078(hydrogen ion transmembrane transporter activity)|GO:0015986(ATP synthesis coupled proton transport)	Danio rerio ATP synthase, H+ transporting, mitochondrial F0 complex, subunit e (atp5i), nuclear gene encoding mitochondrial protein, mRNA [NM_001098481]	chr5:3369036-3371207
atp6v1b2	1.70771	0.0385725	NM_001003843	NM_001003843	NM_001003843	Dr.31777	335191	ATP synthase, H+ transporting, mitochondrial F1 complex, O subunit	ENSDART00000005879	TC358274	GO:0005886(plasma membrane)|GO:0006754(ATP biosynthetic process)|GO:0006810(transport)|GO:0006811(ion transport)|GO:0015986(ATP synthesis coupled proton transport)|GO:0045261(proton-transporting ATP synthase complex, catalytic core F(1))|GO:0046933(hydrogen ion transporting ATP synthase activity, rotational mechanism)	Danio rerio ATP synthase, H+ transporting, mitochondrial F1 complex, O subunit (atp5o), nuclear gene encoding mitochondrial protein, mRNA [NM_001003843]	chr9:27117589-27117648
atp6v1e1	1.26921	0.023541	NM_182879	NM_182879	NM_182879	Dr.116641	359840	ATPase, H+ transporting, lysosomal V1 subunit B2	ENSDART00000063806	TC303238	GO:0006810(transport)|GO:0006811(ion transport)|GO:0015986(ATP synthesis coupled proton transport)|GO:0015992(proton transport)|GO:0016469(proton-transporting two-sector ATPase complex)|GO:0016820(hydrolase activity, acting on acid anhydrides, catalyzing transmembrane movement of substances)|GO:0033178(proton-transporting two-sector ATPase complex, catalytic domain)|GO:0033180(proton-transporting…	Danio rerio ATPase, H+ transporting, lysosomal V1 subunit B2 (atp6v1b2), mRNA [NM_182879]	Zv7_NA43:64602-64543
atp6v1h	1.34882	0.0397323	NM_173254	NM_173254	NM_173254	Dr.80286	192335	ATPase, H+ transporting, lysosomal, V1 subunit E isoform 1	ENSDART00000050221	TC307104	GO:0015986(ATP synthesis coupled proton transport)|GO:0033178(proton-transporting two-sector ATPase complex, catalytic domain)|GO:0046961(proton-transporting ATPase activity, rotational mechanism)|GO:0060041(retina development in camera-type eye)	Danio rerio ATPase, H+ transporting, lysosomal, V1 subunit E isoform 1 (atp6v1e1), mRNA [NM_173254]	chr4:3873270-3873211
avpl	1.84727	0.0293206	NM_173270	NM_173270	NM_173270	Dr.7421	286779	ATPase, H+ transporting, lysosomal, V1 subunit H	ENSDART00000099043	TC305208	GO:0000221(vacuolar proton-transporting V-type ATPase, V1 domain)|GO:0005488(binding)|GO:0015986(ATP synthesis coupled proton transport)|GO:0016820(hydrolase activity, acting on acid anhydrides, catalyzing transmembrane movement of substances)|GO:0046961(proton-transporting ATPase activity, rotational mechanism)|GO:0060041(retina development in camera-type eye)	Danio rerio ATPase, H+ transporting, lysosomal, V1 subunit H (atp6v1h), mRNA [NM_173270]	chr2:25280426-25280485
b3gnt5	2.46821	0.0272996	NM_178293	NM_178293	NM_178293	Dr.20033	352922	arginine vasopressin-like	ENSDART00000081451	TC329074	GO:0005185(neurohypophyseal hormone activity)|GO:0005576(extracellular region)|GO:0043025(cell soma)|GO:0043203(axon hillock)	Danio rerio arginine vasopressin-like (avpl), mRNA [NM_178293]	chr8:55819422-55819363
b3gnt7	0.226366	0.0435993	NM_198876	NM_198876	NM_198876	Dr.76667	336526	UDP-GlcNAc:betaGal beta-1,3-N-acetylglucosaminyltransferase 5	ENSDART00000024948	TC303506	GO:0005794(Golgi apparatus)|GO:0006486(protein amino acid glycosylation)|GO:0008378(galactosyltransferase activity)|GO:0016020(membrane)|GO:0016021(integral to membrane)|GO:0016740(transferase activity)|GO:0016757(transferase activity, transferring glycosyl groups)	Danio rerio UDP-GlcNAc:betaGal beta-1,3-N-acetylglucosaminyltransferase 5 (b3gnt5), mRNA [NM_198876]	chr11:5678124-5678183
barhl1.1	2.87434	0.012309	NM_201294	NM_201294	NM_201294	Dr.14659	286748	UDP-GlcNAc:betaGal beta-1,3-N-acetylglucosaminyltransferase 7	ENSDART00000056169	TC303661	GO:0005794(Golgi apparatus)|GO:0006486(protein amino acid glycosylation)|GO:0008378(galactosyltransferase activity)|GO:0016020(membrane)|GO:0016021(integral to membrane)|GO:0016740(transferase activity)|GO:0016757(transferase activity, transferring glycosyl groups)	Danio rerio UDP-GlcNAc:betaGal beta-1,3-N-acetylglucosaminyltransferase 7 (b3gnt7), mRNA [NM_201294]	chr22:34831558-34831617
bbox1	0.198662	0.0172959	XM_677740	XM_677740	XM_677740	Dr.88513	553186	BarH-like 1.1		TC326437	GO:0003677(DNA binding)|GO:0003700(transcription factor activity)|GO:0005634(nucleus)|GO:0006355(regulation of transcription, DNA-dependent)|GO:0030528(transcription regulator activity)|GO:0043565(sequence-specific DNA binding)|GO:0045449(regulation of transcription)	PREDICTED: Danio rerio BarH-like 1.1 (barhl1.1), mRNA [XM_677740]	chr21:15147920-15147978
bcam	0.342433	0.0491406	NM_001017717	NM_001017717	NM_001017717	Dr.43244	572649	butyrobetaine (gamma), 2-oxoglutarate dioxygenase 1 (gamma-butyrobetaine hydroxylase)	ENSDART00000052471	TC303789	GO:0005575(cellular_component)|GO:0016491(oxidoreductase activity)|GO:0055114(oxidation reduction)	Danio rerio butyrobetaine (gamma), 2-oxoglutarate dioxygenase 1 (gamma-butyrobetaine hydroxylase) (bbox1), mRNA [NM_001017717]	chr7:29165786-29165727
bcl11a	2.70402	0.0198028	NM_001076627	NM_001076627	NM_001076627	Dr.86576	767689	basal cell adhesion molecule (Lutheran blood group)	ENSDART00000103176		GO:0003674(molecular_function)|GO:0008150(biological_process)|GO:0016020(membrane)|GO:0016021(integral to membrane)	Danio rerio basal cell adhesion molecule (Lutheran blood group) (bcam), mRNA [NM_001076627]	chr16:24461123-24461064
bcl2l	0.394609	0.00932015	NM_001040391	NM_001040391	NM_001040391	Dr.80403	678650	B-cell CLL/lymphoma 11A	ENSDART00000087426	TC320417	GO:0003676(nucleic acid binding)|GO:0005622(intracellular)|GO:0008150(biological_process)|GO:0008270(zinc ion binding)	Danio rerio B-cell CLL/lymphoma 11A (bcl11a), mRNA [NM_001040391]	chr13:23151365-23151306
bcl9l	0.515837	0.0498631	NM_131807	NM_131807	NM_131807	Dr.79623	114401	bcl2-like	ENSDART00000012507	TC304656	GO:0001894(tissue homeostasis)|GO:0042981(regulation of apoptosis)|GO:0043027(caspase inhibitor activity)|GO:0043066(negative regulation of apoptosis)|GO:0043154(negative regulation of caspase activity)	Danio rerio bcl2-like (bcl2l), mRNA [NM_131807]	chr23:16809523-16809464
bhmt	0.374276	0.0318345	NM_001005575	NM_001005575	NM_001005575	Dr.119185	449532	B-cell CLL/lymphoma 9-like	ENSDART00000077357	TC301742	GO:0003674(molecular_function)|GO:0005634(nucleus)|GO:0006350(transcription)|GO:0007275(multicellular organismal development)|GO:0035121(tail morphogenesis)|GO:0045449(regulation of transcription)|GO:0048368(lateral mesoderm development)	Danio rerio B-cell CLL/lymphoma 9-like (bcl9l), mRNA [NM_001005575]	chr18:39922867-39922808
bik	0.50903	0.034173	NM_001012480	NM_001012480	NM_001012480	Dr.75610	322228	betaine-homocysteine methyltransferase	ENSDART00000040422	TC349334	GO:0005737(cytoplasm)|GO:0008168(methyltransferase activity)|GO:0008270(zinc ion binding)|GO:0008898(homocysteine S-methyltransferase activity)|GO:0009086(methionine biosynthetic process)|GO:0016740(transferase activity)|GO:0046872(metal ion binding)|GO:0047150(betaine-homocysteine S-methyltransferase activity)	Danio rerio betaine-homocysteine methyltransferase (bhmt), mRNA [NM_001012480]	chr21:44147628-44148762
bin1	2.17384	0.0159772	NM_001045038	NM_001045038	NM_001045038	Dr.82304	564030	BCL2-interacting killer (apoptosis-inducing)	ENSDART00000066977		GO:0043065(positive regulation of apoptosis)|GO:0043280(positive regulation of caspase activity)	Danio rerio BCL2-interacting killer (apoptosis-inducing) (bik), mRNA [NM_001045038]	chr4:19588175-19588234
bin2a	1.90318	0.0440188	NM_001004602	NM_001004602	NM_001004602	Dr.132574	447863	bridging integrator 1	ENSDART00000081761	TC314643	GO:0005515(protein binding)|GO:0005737(cytoplasm)	Danio rerio bridging integrator 1 (bin1), mRNA [NM_001004602]	chr6:5697715-5697656
birc2	0.810495	0.0309902	NM_001007421	NM_001007421	NM_001007421	Dr.37659	492780	bridging integrator 2a	ENSDART00000025196	TC315799	GO:0005515(protein binding)|GO:0005737(cytoplasm)	Danio rerio bridging integrator 2a (bin2a), mRNA [NM_001007421]	chr23:32509715-32509656
birc5a	1.5417	0.0354362	NM_194395	NM_194395	NM_194395	Dr.77093	373107	baculoviral IAP repeat-containing 2	ENSDART00000065555	TC313964	GO:0005515(protein binding)|GO:0005622(intracellular)|GO:0008270(zinc ion binding)|GO:0042981(regulation of apoptosis)|GO:0046872(metal ion binding)	Danio rerio baculoviral IAP repeat-containing 2 (birc2), mRNA [NM_194395]	chr21:9317586-9317169
blvrb	2.33495	0.0495699	NM_194397	NM_194397	NM_194397	Dr.14671	373110	baculoviral IAP repeat-containing 5a	ENSDART00000114569	TC307367	GO:0001525(angiogenesis)|GO:0001570(vasculogenesis)|GO:0005622(intracellular)|GO:0007507(heart development)|GO:0022008(neurogenesis)|GO:0043066(negative regulation of apoptosis)|GO:0045766(positive regulation of angiogenesis)|GO:0048514(blood vessel morphogenesis)	Danio rerio baculoviral IAP repeat-containing 5a (birc5a), mRNA [NM_194397]	chr12:31694186-31694127
bmp4	0.563354	0.0158209	NM_001002686	NM_001002686	NM_001002686	Dr.32015	436959	biliverdin reductase B (flavin reductase (NADPH))	ENSDART00000015034	TC318318	GO:0003824(catalytic activity)|GO:0005488(binding)|GO:0005575(cellular_component)|GO:0008152(metabolic process)	Danio rerio biliverdin reductase B (flavin reductase (NADPH)) (blvrb), mRNA [NM_001002686]	chr18:42272066-42272125
bmp6	0.440476	0.0154061	NM_131342	NM_131342	NM_131342	Dr.567	30612	bone morphogenetic protein 4	ENSDART00000075150	TC302497	GO:0001707(mesoderm formation)|GO:0001947(heart looping)|GO:0005576(extracellular region)|GO:0007368(determination of left/right symmetry)|GO:0007507(heart development)|GO:0008083(growth factor activity)|GO:0008284(positive regulation of cell proliferation)|GO:0030903(notochord development)|GO:0035162(embryonic hemopoiesis)|GO:0040007(growth)|GO:0042664(negative regulation of endodermal cell fate…	Danio rerio bone morphogenetic protein 4 (bmp4), mRNA [NM_131342]	chr17:46129563-46129622
bmp7a	0.288343	0.0256409	NM_001013339	NM_001013339	NM_001013339	Dr.85164	503761	bone morphogenetic protein 6	ENSDART00000019705	TC330902	GO:0008083(growth factor activity)|GO:0040007(growth)	Danio rerio bone morphogenetic protein 6 (bmp6), mRNA [NM_001013339]	chr24:6551936-6551877
bmpr1ab	0.374295	0.0418712	NM_131321	NM_131321	NM_131321	Dr.77644	30584	bone morphogenetic protein 7a	ENSDART00000016472	TC304804	GO:0006461(protein complex assembly)|GO:0007368(determination of left/right symmetry)|GO:0008083(growth factor activity)|GO:0009953(dorsal/ventral pattern formation)|GO:0030509(BMP signaling pathway)|GO:0035050(embryonic heart tube development)|GO:0040007(growth)|GO:0042664(negative regulation of endodermal cell fate specification)|GO:0042803(protein homodimerization activity)|GO:0046982(protein …	Danio rerio bone morphogenetic protein 7a (bmp7a), mRNA [NM_131321]	chr11:42884886-42884945
bmpr1b	0.45353	0.0358547	NM_001004585	NM_001004585	NM_001004585	Dr.7989	447846	bone morphogenetic protein receptor, type IA,b	ENSDART00000105621	TC302230	GO:0000166(nucleotide binding)|GO:0004672(protein kinase activity)|GO:0004674(protein serine/threonine kinase activity)|GO:0004675(transmembrane receptor protein serine/threonine kinase activity)|GO:0004872(receptor activity)|GO:0005024(transforming growth factor beta receptor activity)|GO:0005524(ATP binding)|GO:0006468(protein amino acid phosphorylation)|GO:0009953(dorsal/ventral pattern format…	Danio rerio bone morphogenetic protein receptor, type IA,b (bmpr1ab), mRNA [NM_001004585]	chr12:27644773-27644832
bnip3l	0.509934	0.0437334	NM_131457	NM_131457	NM_131457	Dr.121959	30742	bone morphogenetic protein receptor, type 1b	ENSDART00000043930	TC303614	GO:0000166(nucleotide binding)|GO:0004672(protein kinase activity)|GO:0004674(protein serine/threonine kinase activity)|GO:0004675(transmembrane receptor protein serine/threonine kinase activity)|GO:0004872(receptor activity)|GO:0005024(transforming growth factor beta receptor activity)|GO:0005524(ATP binding)|GO:0006468(protein amino acid phosphorylation)|GO:0009953(dorsal/ventral pattern format…	Danio rerio bone morphogenetic protein receptor, type 1b (bmpr1b), mRNA [NM_131457]	chr5:68243832-68243773
boka	0.740208	0.0384893	NM_205571	NM_205571	NM_205571	Dr.78270	554650	BCL2/adenovirus E1B interacting protein 3-like		TC302958	GO:0001947(heart looping)|GO:0005740(mitochondrial envelope)|GO:0016021(integral to membrane)|GO:0043065(positive regulation of apoptosis)|GO:0045822(negative regulation of heart contraction)	Danio rerio BCL2/adenovirus E1B interacting protein 3-like (bnip3l), mRNA [NM_205571]	chr10:11287970-11287911
bpnt1	3.78392	0.0272996	NM_001003612	NM_001003612	NM_001003612	Dr.34035	445218	BCL2-related ovarian killer a		TC303137	GO:0006915(apoptosis)|GO:0042981(regulation of apoptosis)|GO:0043065(positive regulation of apoptosis)	Danio rerio BCL2-related ovarian killer a (boka), mRNA [NM_001003612]	chr6:18465815-18465874
brn1.2	1.43958	0.030901	NM_001002354	NM_001002354	NM_001002354	Dr.76459	436627	bisphosphate nucleotidase 1	ENSDART00000064144	TC323636	GO:0004437(inositol or phosphatidylinositol phosphatase activity)|GO:0005575(cellular_component)|GO:0008150(biological_process)	Danio rerio bisphosphate nucleotidase 1 (bpnt1), mRNA [NM_001002354]	chr20:3670413-3670472
brunol5	2.12201	0.0179147	BC067685	BC067685	XM_683032	Dr.83320	30547	brain POU domain gene 1.2		TC313097	GO:0003677(DNA binding)|GO:0003700(transcription factor activity)|GO:0005634(nucleus)|GO:0006355(regulation of transcription, DNA-dependent)|GO:0030528(transcription regulator activity)|GO:0043565(sequence-specific DNA binding)|GO:0045449(regulation of transcription)	Danio rerio brain POU domain gene 1.2, mRNA (cDNA clone IMAGE:6972273), partial cds. [BC067685]	chr4:4378126-4378185
bsg	0.612238	0.0339512	NM_001130788	NM_001130788	NM_001130788	Dr.148359	568052	bruno-like 5, RNA binding protein (Drosophila)	ENSDART00000093312		GO:0000166(nucleotide binding)|GO:0003676(nucleic acid binding)	Danio rerio bruno-like 5, RNA binding protein (Drosophila) (brunol5), mRNA [NM_001130788]	chr22:20003608-20003549
btbd2	1.85329	0.0198028	NM_198142	NM_198142	NM_198142	Dr.2447	337692	basigin	ENSDART00000015951	TC304840	GO:0016020(membrane)	Danio rerio basigin (bsg), mRNA [NM_198142]	chr22:21838581-21838774
btbd6	1.67149	0.0276641	NM_001045092	NM_001045092	NM_001045092	Dr.82366	565970	BTB (POZ) domain containing 2	ENSDART00000085913	TC348226	GO:0005515(protein binding)	Danio rerio BTB (POZ) domain containing 2 (btbd2), mRNA [NM_001045092]	chr22:20158550-20158491
bxdc1	0.540956	0.0399491	NM_001024815	NM_001024815	NM_001024815	Dr.76922	553533	BTB (POZ) domain containing 6	ENSDART00000039907	TC326273	GO:0005515(protein binding)|GO:0005737(cytoplasm)	Danio rerio BTB (POZ) domain containing 6 (btbd6), mRNA [NM_001024815]	chr20:22075603-22075662
bzw1b	0.703562	0.0309145	NM_214748	NM_214748	NM_214748	Dr.75745	406587	brix domain containing 1	ENSDART00000064542	TC321104	GO:0003674(molecular_function)|GO:0005575(cellular_component)|GO:0008150(biological_process)	Danio rerio brix domain containing 1 (bxdc1), mRNA [NM_214748]	chr20:294280-294339
c1qtnf5	2.25706	0.02166	NM_213092	NM_213092	NM_213092	Dr.76873	406812	basic leucine zipper and W2 domains 1b	ENSDART00000011540	TC359897	GO:0005575(cellular_component)|GO:0006350(transcription)|GO:0045449(regulation of transcription)	Danio rerio basic leucine zipper and W2 domains 1b (bzw1b), mRNA [NM_213092]	chr9:779623-779767
c6orf115	1.9206	0.0431035	NM_001029953	NM_001029953	NM_001029953	Dr.32313	555815	C1q and tumor necrosis factor related protein 5	ENSDART00000078570	TC307736	GO:0003674(molecular_function)	Danio rerio C1q and tumor necrosis factor related protein 5 (c1qtnf5), mRNA [NM_001029953]	chr15:22780102-22780161
c8g	1.99001	0.0463707	NM_213642	NM_213642	NM_213642	Dr.76188	336650	c6orf115 homolog (H. sapiens)	ENSDART00000062931	TC307132		Danio rerio c6orf115 homolog (H. sapiens) (c6orf115), mRNA [NM_213642]	chr20:30444083-30444024
ca15a	2.44887	0.0409931	NM_200863	NM_200863	NM_200863	Dr.25207	393837	complement component 8, gamma polypeptide	ENSDART00000048823	TC306874	GO:0005215(transporter activity)|GO:0005488(binding)|GO:0006810(transport)	Danio rerio complement component 8, gamma polypeptide (c8g), mRNA [NM_200863]	chr24:15347872-15347931
ca2	1.57863	0.0399491	NM_001081689	NM_001081689	NM_001081689	Dr.124244	553469	carbonic anhydrase XV a	ENSDART00000049293	TC306819	GO:0004089(carbonate dehydratase activity)|GO:0005575(cellular_component)|GO:0006730(one-carbon metabolic process)|GO:0006814(sodium ion transport)|GO:0006885(regulation of pH)|GO:0008270(zinc ion binding)	Danio rerio carbonic anhydrase XV a (ca15a), mRNA [NM_001081689]	Zv7_NA1067:53249-53190
ca8	0.537768	0.0339512	NM_199215	NM_199215	NM_199215	Dr.77009	387526	carbonic anhydrase II	ENSDART00000038364	TC308970	GO:0004089(carbonate dehydratase activity)|GO:0006730(one-carbon metabolic process)|GO:0006814(sodium ion transport)|GO:0006885(regulation of pH)|GO:0008270(zinc ion binding)|GO:0042221(response to chemical stimulus)|GO:0042539(hypotonic salinity response)	Danio rerio carbonic anhydrase II (ca2), mRNA [NM_199215]	chr24:30677722-30682448
cacna1s	2.65434	0.0204885	NM_001017571	NM_001017571	NM_001017571	Dr.13836	550233	carbonic anhydrase VIII		TC303737	GO:0004089(carbonate dehydratase activity)|GO:0005575(cellular_component)|GO:0006730(one-carbon metabolic process)|GO:0008270(zinc ion binding)	Danio rerio carbonic anhydrase VIII (ca8), mRNA [NM_001017571]	chr2:16459183-16459124
cacnb2b	0.563393	0.0497689	NM_214726	NM_214726	NM_214726	Dr.85264	405791	calcium channel, voltage-dependent, L type, alpha 1S subunit	ENSDART00000062406	TC301717	GO:0005216(ion channel activity)|GO:0005244(voltage-gated ion channel activity)|GO:0005245(voltage-gated calcium channel activity)|GO:0005262(calcium channel activity)|GO:0005509(calcium ion binding)|GO:0005891(voltage-gated calcium channel complex)|GO:0006810(transport)|GO:0006811(ion transport)|GO:0006816(calcium ion transport)|GO:0016020(membrane)|GO:0016021(integral to membrane)|GO:0055085(tr…	Danio rerio calcium channel, voltage-dependent, L type, alpha 1S subunit (cacna1s), mRNA [NM_214726]	chr8:24219885-24219944
cacnb4b	2.3035	0.0502374	NM_001081748	NM_001081748	NM_001081748	Dr.83051	558806	calcium channel, voltage-dependent, beta 2b	ENSDART00000049219	TC332411	GO:0005245(voltage-gated calcium channel activity)|GO:0005575(cellular_component)|GO:0006816(calcium ion transport)	Danio rerio calcium channel, voltage-dependent, beta 2b (cacnb2b), transcript variant 1, mRNA [NM_001081748]	chr2:25939567-25939756
cacng2	2.51207	0.02166	NM_001040318	NM_001040318	NM_001040318	Dr.85074	678560	calcium channel, voltage-dependent, beta 4b subunit	ENSDART00000089577		GO:0005245(voltage-gated calcium channel activity)|GO:0005575(cellular_component)|GO:0006816(calcium ion transport)|GO:0055113(epiboly involved in gastrulation with mouth forming second)	Danio rerio calcium channel, voltage-dependent, beta 4b subunit (cacnb4b), transcript variant 1, mRNA [NM_001040318]	chr6:13153008-13152949
cacng2b	2.97872	0.0147546	NM_200641	NM_200641	NM_200641	Dr.114347	393614	calcium channel, voltage-dependent, gamma subunit 2	ENSDART00000041388	TC302462	GO:0005245(voltage-gated calcium channel activity)|GO:0006816(calcium ion transport)|GO:0016020(membrane)|GO:0016021(integral to membrane)	Danio rerio calcium channel, voltage-dependent, gamma subunit 2 (cacng2), mRNA [NM_200641]	chr3:27561333-27561392
cadm2a	2.68954	0.0264394	BC122119	BC122119	XR_044842	Dr.84571	569855	calcium channel, voltage-dependent, gamma subunit 2b		TC331392		Danio rerio cDNA clone IMAGE:7087752. [BC122119]	chr6:41738278-41738337
cadm4	1.45762	0.0399184	NM_200664	NM_200664	NM_200664	Dr.132238	793954	cell adhesion molecule 2a		TC303682	GO:0016020(membrane)	Danio rerio cell adhesion molecule 2a (cadm2a), mRNA [NM_200664]	chr10:13884413-13884354
calb2l	2.3249	0.0147546	NM_001007428	NM_001007428	NM_001007428	Dr.83801	492787	cell adhesion molecule 4		TC303655	GO:0008150(biological_process)|GO:0016020(membrane)|GO:0016021(integral to membrane)	Danio rerio cell adhesion molecule 4 (cadm4), mRNA [NM_001007428]	chr16:24641755-24641696
calca	6.71103	0.0404188	NM_200718	NM_200718	NM_200718	Dr.7048	393691	calbindin 2, like	ENSDART00000060160	TC336528	GO:0005509(calcium ion binding)	Danio rerio calbindin 2, like (calb2l), mRNA [NM_200718]	chr18:12977760-12977819
calhm2	2.66042	0.0208799	NM_001002471	NM_001002471	NM_001002471	Dr.142401	436744	calcitonin/calcitonin-related polypeptide, alpha	ENSDART00000100989	TC313851	GO:0005179(hormone activity)|GO:0005576(extracellular region)|GO:0008150(biological_process)	Danio rerio calcitonin/calcitonin-related polypeptide, alpha (calca), mRNA [NM_001002471]	chr7:18748720-18748661
calm3a	2.46542	0.0147546	NM_001003458	NM_001003458	NM_001003458	Dr.80852	368657	calcium homeostasis modulator 2	ENSDART00000057686	TC303836		Danio rerio calcium homeostasis modulator 2 (calhm2), mRNA [NM_001003458]	chr13:23652290-23652231
camk2a	3.70201	0.0256105	NM_182967	NM_182967	NM_182967	Dr.7638	327379	calmodulin 3a (phosphorylase kinase, delta)	ENSDART00000101533	TC303923	GO:0005509(calcium ion binding)|GO:0005575(cellular_component)	Danio rerio calmodulin 3a (phosphorylase kinase, delta) (calm3a), mRNA [NM_182967]	chr15:10448616-10448675
camk2d2	2.46229	0.0274781	NM_001017741	NM_001017741	NM_001017741	Dr.80592	550436	calcium/calmodulin-dependent protein kinase (CaM kinase) II alpha		TC304372	GO:0000166(nucleotide binding)|GO:0004672(protein kinase activity)|GO:0004674(protein serine/threonine kinase activity)|GO:0004683(calmodulin-dependent protein kinase activity)|GO:0005516(calmodulin binding)|GO:0005524(ATP binding)|GO:0005575(cellular_component)|GO:0006468(protein amino acid phosphorylation)|GO:0016301(kinase activity)	Danio rerio calcium/calmodulin-dependent protein kinase (CaM kinase) II alpha (camk2a), mRNA [NM_001017741]	chr21:33942381-33942440
camkv	2.1564	0.0498122	NM_001002542	NM_001002542	NM_001002542	Dr.12561	436815	calcium/calmodulin-dependent protein kinase (CaM kinase) II delta 2	ENSDART00000044896	TC336161	GO:0000166(nucleotide binding)|GO:0004672(protein kinase activity)|GO:0004674(protein serine/threonine kinase activity)|GO:0004683(calmodulin-dependent protein kinase activity)|GO:0005516(calmodulin binding)|GO:0005524(ATP binding)|GO:0005575(cellular_component)|GO:0006468(protein amino acid phosphorylation)|GO:0016301(kinase activity)|GO:0016740(transferase activity)	Danio rerio calcium/calmodulin-dependent protein kinase (CaM kinase) II delta 2 (camk2d2), mRNA [NM_001002542]	chr1:9910519-9908061
capg	2.03313	0.00960899	NM_200450	NM_200450	NM_200450	Dr.81653	393422	CaM kinase-like vesicle-associated	ENSDART00000011170	TC305417	GO:0004672(protein kinase activity)|GO:0004674(protein serine/threonine kinase activity)|GO:0005524(ATP binding)|GO:0006468(protein amino acid phosphorylation)|GO:0016020(membrane)|GO:0031410(cytoplasmic vesicle)	Danio rerio CaM kinase-like vesicle-associated (camkv), mRNA [NM_200450]	chr11:33447976-33448134
capn9	0.728069	0.030758	NM_001001594	NM_001001594	NM_001001594	Dr.3432	336597	capping protein (actin filament), gelsolin-like	ENSDART00000010848	TC313465	GO:0003779(actin binding)|GO:0005575(cellular_component)|GO:0008150(biological_process)	Danio rerio capping protein (actin filament), gelsolin-like (capg), mRNA [NM_001001594]	chr12:20225334-20225393
caprin1b	0.727897	0.0139251	NM_001003501	NM_001003501	NM_001003501	Dr.77287	445107	calpain 9	ENSDART00000007732	TC302920	GO:0004197(cysteine-type endopeptidase activity)|GO:0004198(calcium-dependent cysteine-type endopeptidase activity)|GO:0005509(calcium ion binding)|GO:0005622(intracellular)|GO:0006508(proteolysis)	Danio rerio calpain 9 (capn9), mRNA [NM_001003501]	chr1:50592284-50592225
casp2	1.30065	0.0432653	NM_213068	NM_213068	NM_213068	Dr.32745	406341	cell cycle associated protein 1b	ENSDART00000098889	TC302867	GO:0003674(molecular_function)|GO:0005575(cellular_component)|GO:0008150(biological_process)	Danio rerio cell cycle associated protein 1b (caprin1b), mRNA [NM_213068]	chr18:34749067-34749008
cast	0.562456	0.0411587	NM_001042695	NM_001042695	NM_001042695	Dr.106034	373118	caspase 2, apoptosis-related cysteine protease	ENSDART00000089230	TC319585	GO:0004197(cysteine-type endopeptidase activity)|GO:0005515(protein binding)|GO:0005622(intracellular)|GO:0006508(proteolysis)|GO:0006915(apoptosis)|GO:0008233(peptidase activity)|GO:0008234(cysteine-type peptidase activity)|GO:0008630(DNA damage response, signal transduction resulting in induction of apoptosis)|GO:0016787(hydrolase activity)|GO:0042981(regulation of apoptosis)|GO:0043065(positiv…	Danio rerio caspase 2, apoptosis-related cysteine protease (casp2), mRNA [NM_001042695]	chr16:13277378-13277319
casz1	2.0197	0.0380544	NM_001130591	NM_001130591	NM_001130591	Dr.77085	563084	calpastatin	ENSDART00000081614	TC326477	GO:0010859(calcium-dependent cysteine-type endopeptidase inhibitor activity)	Danio rerio calpastatin (cast), mRNA [NM_001130591]	chr21:4079176-4081083
cat	2.08182	0.0274781	XM_001923827	XM_001923827	XM_001923827	Dr.105704	559053	castor zinc finger 1		TC315701		PREDICTED: Danio rerio castor zinc finger 1 (casz1), mRNA [XM_001923827]	chr23:25748657-25748716
cav3	2.34781	0.0264394	NM_130912	NM_130912	NM_130912	Dr.1079	30068	catalase	ENSDART00000007781	TC319549	GO:0004096(catalase activity)|GO:0004601(peroxidase activity)|GO:0005506(iron ion binding)|GO:0005777(peroxisome)|GO:0006979(response to oxidative stress)|GO:0016491(oxidoreductase activity)|GO:0020037(heme binding)|GO:0042744(hydrogen peroxide catabolic process)|GO:0046688(response to copper ion)|GO:0046872(metal ion binding)|GO:0055114(oxidation reduction)	Danio rerio catalase (cat), mRNA [NM_130912]	chr25:10766358-10767501
cbln1	2.2231	0.021014	NM_205738	NM_205738	NM_205738	Dr.1435	449679	caveolin 3	ENSDART00000032527	TC307883	GO:0003674(molecular_function)|GO:0005794(Golgi apparatus)|GO:0005886(plasma membrane)|GO:0007520(myoblast fusion)|GO:0016020(membrane)|GO:0016021(integral to membrane)|GO:0042383(sarcolemma)|GO:0042693(muscle cell fate commitment)|GO:0045214(sarcomere organization)|GO:0060035(notochord cell development)	Danio rerio caveolin 3 (cav3), mRNA [NM_205738]	chr6:28849535-28849504
cbln4	2.23459	0.0216515	NM_001002520	NM_001002520	NM_001002520	Dr.152251	436793	cerebellin 1 precursor	ENSDART00000079926	TC307752	GO:0003674(molecular_function)|GO:0005575(cellular_component)|GO:0008150(biological_process)	Danio rerio cerebellin 1 precursor (cbln1), mRNA [NM_001002520]	chr18:16034679-16034620
cbx3b	1.75264	0.0111112	NM_001110391	NM_001110391	NM_001110391	Dr.111273	563847	cerebellin 4 precursor	ENSDART00000087148		GO:0003674(molecular_function)|GO:0005575(cellular_component)|GO:0008150(biological_process)	Danio rerio cerebellin 4 precursor (cbln4), mRNA [NM_001110391]	chr23:43201761-43201702
ccl1	0.490854	0.0292482	BC059636	ENSDART00000059242	XM_704110	Dr.32485	567497	chromobox homolog 3b	ENSDART00000059242	TC310043		Danio rerio cDNA clone IMAGE:4788780, partial cds. [BC059636]	chr16:15843267-15843326
ccng2	0.468387	0.0147546	NM_131062	NM_131062	NM_131062	Dr.76247	30268	CC chemokine 1	ENSDART00000081457	TC332009	GO:0005125(cytokine activity)|GO:0005576(extracellular region)|GO:0005615(extracellular space)|GO:0006955(immune response)|GO:0008009(chemokine activity)	Danio rerio CC chemokine 1 (ccl1), mRNA [NM_131062]	chr8:55842104-55842163
ccnt2	0.525292	0.0434072	NM_213172	NM_213172	NM_213172	Dr.21399	266794	cyclin G2	ENSDART00000020603	TC323945		Danio rerio cyclin G2 (ccng2), mRNA [NM_213172]	Zv7_NA117:30384-30443
cd2apl	0.71849	0.0478588	NM_199828	NM_199828	NM_199828	Dr.7339	327568	cyclin T2	ENSDART00000053282	TC304042		Danio rerio cyclin T2 (ccnt2), mRNA [NM_199828]	chr9:16584616-16584557
cdc40	0.720272	0.0390818	NM_001008583	NM_001008583	NM_001008583	Dr.78424	494040	CD2-associated protein like	ENSDART00000102611	TC330341	GO:0003674(molecular_function)|GO:0005575(cellular_component)|GO:0032835(glomerulus development)	Danio rerio CD2-associated protein like (cd2apl), mRNA [NM_001008583]	chr20:31282333-31282274
cdca8	1.40422	0.0315784	NM_001009990	NM_001009990	NM_001009990	Dr.30056	494534	cell division cycle 40 homolog (S. cerevisiae)	ENSDART00000060432	TC304368	GO:0003674(molecular_function)|GO:0005575(cellular_component)|GO:0051301(cell division)	Danio rerio cell division cycle 40 homolog (S. cerevisiae) (cdc40), mRNA [NM_001009990]	chr20:50362764-50362705
cdh1	0.605856	0.0364721	NM_001007456	NM_001007456	NM_001007456	Dr.77313	492815	cell division cycle associated 8		TC319215	GO:0000775(chromosome, centromeric region)|GO:0003674(molecular_function)|GO:0005634(nucleus)|GO:0005694(chromosome)|GO:0005737(cytoplasm)|GO:0005856(cytoskeleton)|GO:0007049(cell cycle)|GO:0007067(mitosis)|GO:0051301(cell division)	Danio rerio cell division cycle associated 8 (cdca8), mRNA [NM_001007456]	chr19:44113256-44113197
cdh2	0.502367	0.0385725	NM_131820	NM_131820	NM_131820	Dr.78411	114424	cadherin 1, epithelial	ENSDART00000097719	TC302201	GO:0001702(gastrulation with mouth forming second)|GO:0001764(neuron migration)|GO:0001841(neural tube formation)|GO:0005509(calcium ion binding)|GO:0005515(protein binding)|GO:0005886(plasma membrane)|GO:0005902(microvillus)|GO:0005913(cell-cell adherens junction)|GO:0005938(cell cortex)|GO:0007155(cell adhesion)|GO:0007156(homophilic cell adhesion)|GO:0007398(ectoderm development)|GO:0008354(ge…	Danio rerio cadherin 1, epithelial (cdh1), mRNA [NM_131820]	chr5:30920409-30920468
cdh4	4.9566	0.0147546	NM_131081	NM_131081	NM_131081	Dr.75081	30291	cadherin 2, neuronal	ENSDART00000024627	TC321227	GO:0001502(cartilage condensation)|GO:0001756(somitogenesis)|GO:0001764(neuron migration)|GO:0005509(calcium ion binding)|GO:0005515(protein binding)|GO:0005886(plasma membrane)|GO:0007155(cell adhesion)|GO:0007156(homophilic cell adhesion)|GO:0007275(multicellular organismal development)|GO:0007398(ectoderm development)|GO:0007399(nervous system development)|GO:0007413(axonal fasciculation)|GO:0…	Danio rerio cadherin 2, neuronal (cdh2), mRNA [NM_131081]	chr20:17904309-17904368
cdk2	1.84331	0.0141376	NM_001045273	NM_001045273	NM_001045273	Dr.116954	30297	cadherin 4, retinal	ENSDART00000104022		GO:0005509(calcium ion binding)|GO:0005515(protein binding)|GO:0005886(plasma membrane)|GO:0007155(cell adhesion)|GO:0007156(homophilic cell adhesion)|GO:0016020(membrane)|GO:0016021(integral to membrane)|GO:0021545(cranial nerve development)|GO:0042478(regulation of eye photoreceptor cell development)|GO:0048593(camera-type eye morphogenesis)|GO:0048925(lateral line system development)|GO:006004…	Danio rerio cadherin 4, retinal (cdh4), transcript variant 2, mRNA [NM_001045273]	chr11:15261684-15261625
cdk5	1.45734	0.0147546	NM_213406	NM_213406	NM_213406	Dr.75152	406715	cyclin-dependent kinase 2	ENSDART00000036581	TC335273	GO:0000166(nucleotide binding)|GO:0004672(protein kinase activity)|GO:0004674(protein serine/threonine kinase activity)|GO:0005524(ATP binding)|GO:0006468(protein amino acid phosphorylation)|GO:0016301(kinase activity)	Danio rerio cyclin-dependent kinase 2 (cdk2), mRNA [NM_213406]	chr11:14930401-14930342
cdk5r2	3.19553	0.0157202	NM_131719	NM_131719	NM_131719	Dr.105878	65234	cyclin-dependent protein kinase 5	ENSDART00000079210	TC302606	GO:0000166(nucleotide binding)|GO:0004672(protein kinase activity)|GO:0004674(protein serine/threonine kinase activity)|GO:0005524(ATP binding)|GO:0006468(protein amino acid phosphorylation)|GO:0010842(retina layer formation)|GO:0016301(kinase activity)|GO:0021634(optic nerve formation)|GO:0030182(neuron differentiation)|GO:0035173(histone kinase activity)|GO:0043524(negative regulation of neuron…	Danio rerio cyclin-dependent protein kinase 5 (cdk5), mRNA [NM_131719]	chr24:37266661-37266602
ch25h	0.0933738	0.0384893	NM_001017569	NM_001017569	NM_001017569	Dr.81085	550231	cyclin-dependent kinase 5, regulatory subunit 2 (p39)	ENSDART00000104722	TC305277	GO:0010842(retina layer formation)|GO:0016533(cyclin-dependent protein kinase 5 holoenzyme complex)|GO:0016534(cyclin-dependent protein kinase 5 activator activity)|GO:0060059(embryonic retina morphogenesis in camera-type eye)	Danio rerio cyclin-dependent kinase 5, regulatory subunit 2 (p39) (cdk5r2), mRNA [NM_001017569]	chr6:12633252-12633193
cha	0.0471257	0.0264394	NM_001008652	NM_001008652	NM_001008652	Dr.82220	494109	cholesterol 25-hydroxylase	ENSDART00000066439	TC307632	GO:0004497(monooxygenase activity)|GO:0005506(iron ion binding)|GO:0005783(endoplasmic reticulum)|GO:0006633(fatty acid biosynthetic process)|GO:0006694(steroid biosynthetic process)|GO:0008610(lipid biosynthetic process)|GO:0016020(membrane)|GO:0016021(integral to membrane)|GO:0016126(sterol biosynthetic process)|GO:0016491(oxidoreductase activity)|GO:0046872(metal ion binding)|GO:0055114(oxidat…	Danio rerio cholesterol 25-hydroxylase (ch25h), mRNA [NM_001008652]	chr12:11703074-11703015
chad	20.3461	0.0160331	NM_212969	NM_212969	NM_212969	Dr.91920	791454	charon		TC307036	GO:0001706(endoderm formation)|GO:0001707(mesoderm formation)|GO:0005515(protein binding)|GO:0007368(determination of left/right symmetry)|GO:0009968(negative regulation of signal transduction)|GO:0010084(specification of organ axis polarity)|GO:0035050(embryonic heart tube development)	Danio rerio charon (cha), mRNA [NM_212969]	chr1:48369623-48369560
chaf1b	1.99477	0.02166	NM_201063	NM_201063	NM_201063	Dr.80402	394038	chondroadherin	ENSDART00000066264	TC302974	GO:0005515(protein binding)|GO:0008150(biological_process)	Danio rerio chondroadherin (chad), mRNA [NM_201063]	chr12:27072705-27072646
chat	1.3905	0.0494304	NM_213012	NM_213012	NM_213012	Dr.77022	406285	chromatin assembly factor 1, subunit B	ENSDART00000078965	TC305985	GO:0000278(mitotic cell cycle)|GO:0048568(embryonic organ development)|GO:0060041(retina development in camera-type eye)	Danio rerio chromatin assembly factor 1, subunit B (chaf1b), mRNA [NM_213012]	chr9:24483019-24482960
chchd3	1.79596	0.0480958	NM_001130719	NM_001130719	NM_001130719	Dr.117574	100170938	choline acetyltransferase	ENSDART00000024225		GO:0004102(choline O-acetyltransferase activity)|GO:0007626(locomotory behavior)|GO:0008415(acyltransferase activity)|GO:0016740(transferase activity)|GO:0042136(neurotransmitter biosynthetic process)	Danio rerio choline acetyltransferase (chat), mRNA [NM_001130719]	chr13:28891862-28891803
chchd7	1.83307	0.0128269	NM_214804	NM_214804	NM_214804	Dr.80131	407730	coiled-coil-helix-coiled-coil-helix domain containing 3	ENSDART00000101634	TC345048		Danio rerio coiled-coil-helix-coiled-coil-helix domain containing 3 (chchd3), mRNA [NM_214804]	chr4:15970867-15959038
chka	0.499528	0.0502387	NM_001127186	NM_001127186	NM_001127186	Dr.145863	561510	coiled-coil-helix-coiled-coil-helix domain containing 7	ENSDART00000098373	TC350984	GO:0003674(molecular_function)|GO:0005575(cellular_component)|GO:0008150(biological_process)	Danio rerio coiled-coil-helix-coiled-coil-helix domain containing 7 (chchd7), mRNA [NM_001127186]	chr7:57718055-57711221
chmp4b	1.22533	0.0498631	NM_001044865	NM_001044865	NM_001044865	Dr.108026	558499	choline kinase alpha	ENSDART00000060184	TC351351	GO:0005575(cellular_component)|GO:0008150(biological_process)|GO:0016301(kinase activity)	Danio rerio choline kinase alpha (chka), mRNA [NM_001044865]	chr18:13031395-13031336
chrm2a	2.54329	0.00960899	NM_213457	NM_213457	NM_213457	Dr.16859	406766	chromatin modifying protein 4B	ENSDART00000015193	TC313335	GO:0005737(cytoplasm)|GO:0005768(endosome)|GO:0006810(transport)|GO:0015031(protein transport)|GO:0016020(membrane)	Danio rerio chromatin modifying protein 4B (chmp4b), mRNA [NM_213457]	chr8:41737024-41736965
chrne	2.97958	0.0147546	NM_178301	NM_178301	NM_178301	Dr.88792	352938	cholinergic receptor, muscarinic 2a	ENSDART00000077955	TC306211	GO:0004871(signal transducer activity)|GO:0004872(receptor activity)|GO:0004930(G-protein coupled receptor activity)|GO:0004981(muscarinic acetylcholine receptor activity)|GO:0007165(signal transduction)|GO:0007186(G-protein coupled receptor protein signaling pathway)|GO:0016020(membrane)|GO:0016021(integral to membrane)	Danio rerio cholinergic receptor, muscarinic 2a (chrm2a), mRNA [NM_178301]	chr6:24418749-24418690
chst1	1.96762	0.0346519	NM_001003772	NM_001003772	NM_001003772	Dr.85037	445315	cholinergic receptor, nicotinic, epsilon	ENSDART00000112487	TC306389	GO:0004872(receptor activity)|GO:0004889(nicotinic acetylcholine-activated cation-selective channel activity)|GO:0005216(ion channel activity)|GO:0005230(extracellular ligand-gated ion channel activity)|GO:0005886(plasma membrane)|GO:0006810(transport)|GO:0006811(ion transport)|GO:0016020(membrane)|GO:0016021(integral to membrane)|GO:0030054(cell junction)|GO:0045202(synapse)|GO:0045211(postsynap…	Danio rerio cholinergic receptor, nicotinic, epsilon (chrne), mRNA [NM_001003772]	chr5:29971554-29971613
ciita	0.254485	0.0480958	NM_001003518	NM_001003518	NM_001003518	Dr.85839	445124	carbohydrate (keratan sulfate Gal-6) sulfotransferase 1		TC303091	GO:0000139(Golgi membrane)|GO:0005794(Golgi apparatus)|GO:0005975(carbohydrate metabolic process)|GO:0008146(sulfotransferase activity)|GO:0016020(membrane)|GO:0016021(integral to membrane)|GO:0016740(transferase activity)|GO:0045130(keratan sulfotransferase activity)	Danio rerio carbohydrate (keratan sulfate Gal-6) sulfotransferase 1 (chst1), mRNA [NM_001003518]	chr25:16250282-16250223
cited3	0.55042	0.0238776	XM_001343036	XM_001343036	XM_001343036	Dr.114302	100003537	class II, major histocompatibility complex, transactivator				PREDICTED: Danio rerio class II, major histocompatibility complex, transactivator (ciita), mRNA [XM_001343036]	chr3:24334037-24333978
cki	0.646405	0.0358825	BC153639	ENSDART00000029413		Dr.75365	100006037	Cbp/p300-interacting transactivator, with Glu/Asp-rich carboxy-terminal domain, 3	ENSDART00000029413	TC309702	GO:0005634(nucleus)|GO:0030528(transcription regulator activity)|GO:0045449(regulation of transcription)	Cbp/p300-interacting transactivator, with Glu/Asp-rich carboxy-terminal domain, 3 [Source:RefSeq peptide;Acc:NP_956372] [ENSDART00000029413]	chr16:37658664-37658605
ckmb	3.03358	0.0502809	NM_131108	NM_131108	NM_131108	Dr.148422	30328	type I cytokeratin		TC306630	GO:0005198(structural molecule activity)|GO:0005882(intermediate filament)	Danio rerio type I cytokeratin (cki), mRNA [NM_131108]	chr19:002821760-002821705
ckmt1	0.363483	0.0466105	NM_001105683	NM_001105683	NM_001105683	Dr.37870	794752	creatine kinase, muscle b	ENSDART00000059366	TC344049	GO:0003824(catalytic activity)|GO:0005575(cellular_component)|GO:0008150(biological_process)|GO:0016301(kinase activity)|GO:0016740(transferase activity)|GO:0016772(transferase activity, transferring phosphorus-containing groups)	Danio rerio creatine kinase, muscle b (ckmb), mRNA [NM_001105683]	chr15:22505146-22505205
cldnc	0.274785	0.0154061	NM_198801	NM_198801	NM_198801	Dr.75931	321892	creatine kinase, mitochondrial 1	ENSDART00000027393	TC314306	GO:0003824(catalytic activity)|GO:0005575(cellular_component)|GO:0008150(biological_process)|GO:0016301(kinase activity)|GO:0016740(transferase activity)|GO:0016772(transferase activity, transferring phosphorus-containing groups)	Danio rerio creatine kinase, mitochondrial 1 (ckmt1), nuclear gene encoding mitochondrial protein, mRNA [NM_198801]	chr25:18039984-18040043
cldne	0.540707	0.0428242	NM_131764	NM_131764	NM_131764	Dr.150956	81582	claudin c	ENSDART00000002341	TC304850	GO:0005198(structural molecule activity)|GO:0005923(tight junction)|GO:0016020(membrane)|GO:0016021(integral to membrane)	Danio rerio claudin c (cldnc), mRNA [NM_131764]	chr21:16194993-16195052
cldnf	0.686201	0.0502494	NM_131765	NM_131765	NM_131765	Dr.3454	81584	claudin e	ENSDART00000063320	TC304527	GO:0005198(structural molecule activity)|GO:0005886(plasma membrane)|GO:0005923(tight junction)|GO:0016020(membrane)|GO:0016021(integral to membrane)|GO:0030054(cell junction)	Danio rerio claudin e (cldne), mRNA [NM_131765]	chr15:3817867-3817926
clgn	1.46769	0.0346063	NM_131766	NM_131766	NM_131766	Dr.76180	81585	claudin f	ENSDART00000063325	TC304852	GO:0005198(structural molecule activity)|GO:0005886(plasma membrane)|GO:0005923(tight junction)|GO:0016020(membrane)|GO:0016021(integral to membrane)|GO:0030054(cell junction)	Danio rerio claudin f (cldnf), mRNA [NM_131766]	chr15:3807322-3807381
clstn1	1.94313	0.0177109	NM_001077541	NM_001077541	NM_001077541	Dr.80864	556495	calmegin			GO:0005509(calcium ion binding)|GO:0005783(endoplasmic reticulum)|GO:0006457(protein folding)|GO:0051082(unfolded protein binding)	Danio rerio calmegin (clgn), mRNA [NM_001077541]	chr1:37004376-37004435
cltcb	1.49612	0.0256935	NM_001077784	NM_001077784	NM_001077784	Dr.53665	777737	calsyntenin 1	ENSDART00000059339	TC327980	GO:0005509(calcium ion binding)|GO:0007156(homophilic cell adhesion)|GO:0016020(membrane)	Danio rerio calsyntenin 1 (clstn1), mRNA [NM_001077784]	chr23:25123794-25123853
clu	1.43198	0.0382112	XM_694034	XM_694034	XM_694034	Dr.38748	503600	clathrin, heavy polypeptide b (Hc)"		TC349268	GO:0005198(structural molecule activity)|GO:0005515(protein binding)|GO:0006886(intracellular protein transport)|GO:0016192(vesicle-mediated transport)|GO:0030130(clathrin coat of trans-Golgi network vesicle)|GO:0030132(clathrin coat of coated pit)	PREDICTED: Danio rerio clathrin, heavy polypeptide b (Hc) (cltcb), mRNA [XM_694034]	chr15:7960735-7960794
cmya5l	4.04262	0.0132263	NM_200802	NM_200802	NM_200802	Dr.80246	393775	clusterin (complement lysis inhibitor, SP-40,40, sulfated glycoprotein 2, testosterone-repressed prostate message 2, apolipoprotein J)	ENSDART00000101138	TC316983	GO:0008219(cell death)	Danio rerio clusterin (complement lysis inhibitor, SP-40,40, sulfated glycoprotein 2, testosterone-repressed prostate message 2, apolipoprotein J) (clu), mRNA [NM_200802]	chr20:40393364-40393305
cnot10	1.37857	0.0324137	NM_001079985	NM_001079985	NM_001079985	Dr.154288	560687	cardiomyopathy associated 5 like	ENSDART00000087467			Danio rerio cardiomyopathy associated 5 like (cmya5l), mRNA [NM_001079985]	chr16:42193204-42193263
cnot6	0.706444	0.0409699	NM_001077532	NM_001077532	NM_001077532	Dr.74254	449918	CCR4-NOT transcription complex, subunit 10	ENSDART00000104172	TC308891	GO:0005488(binding)|GO:0005575(cellular_component)|GO:0008150(biological_process)	Danio rerio CCR4-NOT transcription complex, subunit 10 (cnot10), mRNA [NM_001077532]	chr16:4365149-4365208
cog8	2.0612	0.030901	NM_212660	NM_212660	NM_212660	Dr.75311	324048	CCR4-NOT transcription complex, subunit 6	ENSDART00000030330	TC329183	GO:0005515(protein binding)	Danio rerio CCR4-NOT transcription complex, subunit 6 (cnot6), mRNA [NM_212660]	chr21:25491244-25489855
col15a1	0.298608	0.00932015	NM_001013506	NM_001013506	NM_001013506	Dr.82604	541379	component of oligomeric golgi complex 8		TC303734		Danio rerio component of oligomeric golgi complex 8 (cog8), mRNA [NM_001013506]	chr18:3179371-3179430
col18a1	0.609667	0.0400226	NM_001080091	NM_001080091	NM_001080091	Dr.151857	792366	collagen, type XV, alpha 1			GO:0005198(structural molecule activity)|GO:0005488(binding)|GO:0007155(cell adhesion)|GO:0007519(skeletal muscle tissue development)|GO:0031012(extracellular matrix)|GO:0060034(notochord cell differentiation)	Danio rerio collagen, type XV, alpha 1 (col15a1), mRNA [NM_001080091]
col1a1	2.1959	0.0265879	NM_001039630	NM_001039630	NM_001039630	Dr.52833	564123	collagen type XVIII, alpha 1	ENSDART00000053118	NP1449400	GO:0005198(structural molecule activity)|GO:0005488(binding)|GO:0007155(cell adhesion)|GO:0031012(extracellular matrix)	Danio rerio collagen type XVIII, alpha 1 (col18a1), mRNA [NM_001039630]	chr9:35930871-35933685
col1a2	1.9602	0.0178431	NM_199214	NM_199214	NM_199214	Dr.20097	337158	collagen, type I, alpha 1	ENSDART00000009393	TC355584	GO:0005201(extracellular matrix structural constituent)|GO:0005581(collagen)|GO:0030278(regulation of ossification)	Danio rerio collagen, type I, alpha 1 (col1a1), mRNA [NM_199214]	chr3:22539643-22539701
col1a3	3.18006	0.0187968	NM_182968	NM_182968	NM_182968	Dr.75575	336471	collagen, type I, alpha 2	ENSDART00000042990	TC358670	GO:0005201(extracellular matrix structural constituent)|GO:0005581(collagen)	Danio rerio collagen, type I, alpha 2 (col1a2), mRNA [NM_182968]	chr19:37694094-37694153
col28a1a	1.75031	0.0264394	NM_201478	NM_201478	NM_201478	Dr.73918	325675	collagen, type I, alpha 3	ENSDART00000015092	TC301723	GO:0005201(extracellular matrix structural constituent)|GO:0005581(collagen)	Danio rerio collagen, type I, alpha 3 (col1a3), mRNA [NM_201478]	chr12:754726-754785
col4a4	1.58388	0.0272996	BC091934	ENSDART00000115121		Dr.104911	100294690	collagen type XXVIII alpha 1 a	ENSDART00000115121	TC338035		collagen type XXVIII alpha 1 a [Source:RefSeq peptide;Acc:NP_001153314] [ENSDART00000115121]	chr9:42006782-42006723
col6a1	2.14644	0.0480958	DQ023281	ENSDART00000058165	XM_688862	Dr.128096	554270	collagen, type IV, alpha 4	ENSDART00000058165	NP1440769		Type IV collagen alpha 4 chain Fragment [Source:UniProtKB/TrEMBL;Acc:Q4TZW9] [ENSDART00000058165]	chr15:32682782-32682723
col6a2	2.71996	0.0333114	XM_693161	XM_693161	XM_693161	Dr.43867	569755	collagen, type VI, alpha 1		TC357020		PREDICTED: Danio rerio collagen, type VI, alpha 1 (col6a1), mRNA [XM_693161]	chr11:31252047-31251988
col7a1l	0.564201	0.0361566	BC134051	BC134051	XM_691072	Dr.91109	567771	collagen, type VI, alpha 2	ENSDART00000103187			Danio rerio collagen, type VI, alpha 2, mRNA (cDNA clone IMAGE:7156276), partial cds. [BC134051]	chr11:31205994-31205935
col9a2	1.32265	0.0498122	XM_682861	ENSDART00000087862	XM_682861	Dr.77393	559516	collagen type VII alpha 1-like	ENSDART00000087862	TC335393		Novel protein similar to vertebrate collagen family Fragment [Source:UniProtKB/TrEMBL;Acc:Q1LYN6] [ENSDART00000087862]	chr4:16385701-16385849
colm	1.55133	0.0497702	NM_212579	NM_212579	NM_212579	Dr.75252	321212	procollagen, type IX, alpha 2	ENSDART00000035093	TC318552		Danio rerio procollagen, type IX, alpha 2 (col9a2), mRNA [NM_212579]	chr19:35426688-35428601
copg2	0.737882	0.0492216	NM_001080165	NM_001080165	NM_001080165	Dr.108644	572018	collomin	ENSDART00000087960	TC328151		Danio rerio collomin (colm), mRNA [NM_001080165]	chr18:36714988-36714929
coro1a	2.61548	0.0504028	NM_130994	NM_130994	NM_130994	Dr.75573	30187	coatomer protein complex, subunit gamma 2	ENSDART00000043660	TC306267	GO:0005198(structural molecule activity)|GO:0005488(binding)|GO:0005515(protein binding)|GO:0005737(cytoplasm)|GO:0005794(Golgi apparatus)|GO:0005798(Golgi-associated vesicle)|GO:0006810(transport)|GO:0006886(intracellular protein transport)|GO:0015031(protein transport)|GO:0016020(membrane)|GO:0016192(vesicle-mediated transport)|GO:0030117(membrane coat)|GO:0030126(COPI vesicle coat)|GO:0031410(…	Danio rerio coatomer protein complex, subunit gamma 2 (copg2), mRNA [NM_130994]	chr4:16441733-16441792
coro1b	1.44974	0.0471607	NM_201114	NM_201114	NM_201114	Dr.9515	100002113	coronin, actin binding protein, 1A	ENSDART00000076830	TC320923		Danio rerio coronin, actin binding protein, 1A (coro1a), mRNA [NM_201114]	chr3:28650371-28650314
cox17	1.97169	0.0421499	NM_001109707	NM_001109707	NM_001109707	Dr.77832	560168	coronin, actin binding protein, 1B	ENSDART00000021559	TC311468	GO:0005575(cellular_component)|GO:0008150(biological_process)	Danio rerio coronin, actin binding protein, 1B (coro1b), mRNA [NM_001109707]	chr7:12435725-12433243
cox7a2	1.29723	0.0299607	NM_001004652	NM_001004652	NM_001004652	Dr.82168	447914	COX17 cytochrome c oxidase assembly homolog (S. cerevisiae)	ENSDART00000102143		GO:0005507(copper ion binding)|GO:0005758(mitochondrial intermembrane space)|GO:0006825(copper ion transport)|GO:0016531(copper chaperone activity)|GO:0046688(response to copper ion)	Danio rerio COX17 cytochrome c oxidase assembly homolog (S. cerevisiae) (cox17), nuclear gene encoding mitochondrial protein, mRNA [NM_001004652]	Zv7_scaffold2589:96198-96139
cplx2	2.73207	0.0216343	NM_001032728	NM_001032728	NM_001032728	Dr.32352	554103	cytochrome c oxidase, subunit VIIa 2	ENSDART00000075223	TC332588	GO:0004129(cytochrome-c oxidase activity)|GO:0005746(mitochondrial respiratory chain)|GO:0009055(electron carrier activity)	Danio rerio cytochrome c oxidase, subunit VIIa 2 (cox7a2), nuclear gene encoding mitochondrial protein, mRNA [NM_001032728]	chr20:2036383-2036324
cpn1	0.678738	0.0305007	NM_001002459	NM_001002459	NM_001002459	Dr.35716	436732	complexin 2	ENSDART00000003825	TC335998	GO:0005575(cellular_component)|GO:0006836(neurotransmitter transport)|GO:0019905(syntaxin binding)	Danio rerio complexin 2 (cplx2), mRNA [NM_001002459]	chr1:7884569-7884628
cpox	0.627163	0.045331	NM_212770	NM_212770	NM_212770	Dr.1128	337172	carboxypeptidase N, polypeptide 1		TC305223	GO:0004180(carboxypeptidase activity)|GO:0004181(metallocarboxypeptidase activity)|GO:0006508(proteolysis)|GO:0008270(zinc ion binding)|GO:0042221(response to chemical stimulus)	Danio rerio carboxypeptidase N, polypeptide 1 (cpn1), mRNA [NM_212770]	chr12:29247291-29247350
cpsf5	0.922601	0.0430465	NM_001040094	NM_001040094	NM_001040094	Dr.78554	321294	coproporphyrinogen oxidase	ENSDART00000089172	TC334164	GO:0004109(coproporphyrinogen oxidase activity)|GO:0006779(porphyrin biosynthetic process)|GO:0042541(hemoglobin biosynthetic process)|GO:0055114(oxidation reduction)	Danio rerio coproporphyrinogen oxidase (cpox), mRNA [NM_001040094]	chr8:16166014-16165955
cpt1b	6.29033	0.00932015	NM_201117	NM_201117	NM_201117	Dr.80520	394092	cleavage and polyadenylation specific factor 5	ENSDART00000023721	TC314191	GO:0005634(nucleus)|GO:0006397(mRNA processing)|GO:0016787(hydrolase activity)	Danio rerio cleavage and polyadenylation specific factor 5 (cpsf5), mRNA [NM_201117]	chr18:11404483-11404542
cpt2	1.84632	0.0256105	NM_001005940	NM_001005940	NM_001005940	Dr.83085	449677	carnitine palmitoyltransferase 1B (muscle)	ENSDART00000083421	TC304924	GO:0005575(cellular_component)|GO:0008415(acyltransferase activity)|GO:0009617(response to bacterium)|GO:0016740(transferase activity)	Danio rerio carnitine palmitoyltransferase 1B (muscle) (cpt1b), nuclear gene encoding mitochondrial protein, mRNA [NM_001005940]	chr18:7148116-7148057
crabp2b	0.411774	0.0147546	NM_001007447	NM_001007447	NM_001007447	Dr.75429	100005717	carnitine palmitoyltransferase II	ENSDART00000111009	TC302911	GO:0004095(carnitine O-palmitoyltransferase activity)|GO:0005739(mitochondrion)|GO:0005743(mitochondrial inner membrane)|GO:0006629(lipid metabolic process)|GO:0006631(fatty acid metabolic process)|GO:0006810(transport)|GO:0008415(acyltransferase activity)|GO:0016020(membrane)|GO:0016740(transferase activity)	Danio rerio carnitine palmitoyltransferase II (cpt2), nuclear gene encoding mitochondrial protein, mRNA [NM_001007447]	chr8:18909229-18909170
crfb8	0.568808	0.0272996	NM_001012483	NM_001012483	NM_001012483	Dr.87825	503502	cellular retinoic acid binding protein 2, b	ENSDART00000039597	TC328474	GO:0005215(transporter activity)|GO:0005488(binding)|GO:0005575(cellular_component)|GO:0006810(transport)|GO:0008289(lipid binding)	Danio rerio cellular retinoic acid binding protein 2, b (crabp2b), mRNA [NM_001012483]	chr19:006652209-006652265
crispld1	4.24944	0.00941414	NM_001079676	NM_001079676	NM_001079676	Dr.84028	556728	cytokine receptor family member b8	ENSDART00000043626		GO:0004872(receptor activity)|GO:0004896(cytokine receptor activity)|GO:0016021(integral to membrane)	Danio rerio cytokine receptor family member b8 (crfb8), mRNA [NM_001079676]	chr20:2534464-2534523
crsp6	0.678908	0.0305007	NM_200470	NM_200470	NM_200470	Dr.85429	393442	cysteine-rich secretory protein LCCL domain containing 1	ENSDART00000021469	TC303961	GO:0003674(molecular_function)|GO:0008150(biological_process)	Danio rerio cysteine-rich secretory protein LCCL domain containing 1 (crispld1), mRNA [NM_200470]	chr2:24829959-24830018
crtap	0.694043	0.0111112	NM_001077574	NM_001077574	NM_001077574	Dr.8155	567560	cofactor required for Sp1 transcriptional activation, subunit 6			GO:0005634(nucleus)|GO:0006350(transcription)|GO:0006357(regulation of transcription from RNA polymerase II promoter)|GO:0016455(RNA polymerase II transcription mediator activity)|GO:0016592(mediator complex)|GO:0045449(regulation of transcription)	Danio rerio cofactor required for Sp1 transcriptional activation, subunit 6 (crsp6), mRNA [NM_001077574]	chr15:2270373-2270428
cry1b	0.545807	0.0292482	NM_001001406	NM_001001406	NM_001001406	Dr.76949	406626	cartilage associated protein	ENSDART00000010104	TC353192	GO:0005575(cellular_component)|GO:0008150(biological_process)	Danio rerio cartilage associated protein (crtap), mRNA [NM_001001406]	chr19:39498254-39498313
cry3	0.561621	0.0409576	NM_131790	NM_131790	NM_131790	Dr.80577	554836	cryptochrome 1b		TC338072	GO:0003913(DNA photolyase activity)|GO:0006281(DNA repair)|GO:0016564(transcription repressor activity)	Danio rerio cryptochrome 1b (cry1b), mRNA [NM_131790]	chr18:19164272-19164213
cry4	0.58929	0.023541	NM_131786	NM_131786	NM_131786	Dr.132705	83774	cryptochrome 3	ENSDART00000028606	TC322430	GO:0003913(DNA photolyase activity)|GO:0005667(transcription factor complex)|GO:0006281(DNA repair)|GO:0009266(response to temperature stimulus)|GO:0009416(response to light stimulus)|GO:0016564(transcription repressor activity)	Danio rerio cryptochrome 3 (cry3), mRNA [NM_131786]	chr25:16430082-16430141
cryba1b	13.4539	0.0141376	NM_131787	NM_131787	NM_131787	Dr.80555	83775	cryptochrome 4	ENSDART00000105873	TC313412	GO:0003913(DNA photolyase activity)|GO:0006281(DNA repair)|GO:0009881(photoreceptor activity)	Danio rerio cryptochrome 4 (cry4), mRNA [NM_131787]	chr22:7702996-7703055
cryba2a	9.40165	0.0132263	NM_001002586	NM_001002586	NM_001002586	Dr.29899	436859	crystallin, beta A1b	ENSDART00000075992	TC317371	GO:0003674(molecular_function)|GO:0005575(cellular_component)|GO:0008150(biological_process)	Danio rerio crystallin, beta A1b (cryba1b), mRNA [NM_001002586]	chr21:31779412-31779353
cryba4	7.07485	0.0498122	NM_001002049	NM_001002049	NM_001002049	Dr.86979	415139	crystallin, beta A2a	ENSDART00000041269	TC339943	GO:0003674(molecular_function)|GO:0005575(cellular_component)|GO:0008150(biological_process)	Danio rerio crystallin, beta A2a (cryba2a), mRNA [NM_001002049]	chr6:12596967-12597026
crygn1	0.362494	0.0385725	NM_001018125	NM_001018125	NM_001018125	Dr.75113	553178	crystallin, beta A4		TC312872	GO:0003674(molecular_function)|GO:0005575(cellular_component)|GO:0008150(biological_process)	Danio rerio crystallin, beta A4 (cryba4), mRNA [NM_001018125]	chr19:24396008-24396067
cs	1.5629	0.0466105	NM_001007784	NM_001007784	NM_001007784	Dr.88049	493629	crystallin, gamma N1		TC308254	GO:0005212(structural constituent of eye lens)|GO:0005575(cellular_component)|GO:0008150(biological_process)	Danio rerio crystallin, gamma N1 (crygn1), mRNA [NM_001007784]	chr2:51379968-51380027
csdc2	1.89381	0.0263001	NM_199598	NM_199598	NM_199598	Dr.2432	322339	citrate synthase	ENSDART00000103244	TC358847	GO:0004108(citrate (Si)-synthase activity)|GO:0005739(mitochondrion)|GO:0006099(tricarboxylic acid cycle)|GO:0006950(response to stress)|GO:0016740(transferase activity)|GO:0044262(cellular carbohydrate metabolic process)|GO:0046912(transferase activity, transferring acyl groups, acyl groups converted into alkyl on transfer)	Danio rerio citrate synthase (cs), nuclear gene encoding mitochondrial protein, mRNA [NM_199598]	chr23:32678913-32678972
csf1b	4.33895	0.0456833	NM_001002690	NM_001002690	NM_001002690	Dr.87298	436963	cold shock domain containing C2, RNA binding	ENSDART00000060561	TC307144	GO:0003676(nucleic acid binding)|GO:0003677(DNA binding)|GO:0005575(cellular_component)|GO:0006355(regulation of transcription, DNA-dependent)	Danio rerio cold shock domain containing C2, RNA binding (csdc2), mRNA [NM_001002690]	chr12:18391019-18390960
csnk1e	1.98184	0.02166	NM_001080076	NM_001080076	NM_001080076	Dr.26260	790931	colony stimulating factor 1b (macrophage)			GO:0005125(cytokine activity)|GO:0008083(growth factor activity)|GO:0008150(biological_process)|GO:0016021(integral to membrane)	Danio rerio colony stimulating factor 1b (macrophage) (csf1b), mRNA [NM_001080076]	chr8:35263227-35263286
cspg5	1.59262	0.0158048	NM_212747	NM_212747	NM_212747	Dr.7400	100006858	casein kinase 1, epsilon	ENSDART00000066391	TC303598	GO:0000166(nucleotide binding)|GO:0004672(protein kinase activity)|GO:0004674(protein serine/threonine kinase activity)|GO:0005524(ATP binding)|GO:0005575(cellular_component)|GO:0006468(protein amino acid phosphorylation)|GO:0016301(kinase activity)	Danio rerio casein kinase 1, epsilon (csnk1e), mRNA [NM_212747]	chr12:18610246-18610305
ctgf	0.650878	0.0359519	BC090284	BC090284	XM_699688	Dr.43670	558206	chondroitin sulfate proteoglycan 5		TC342337		Danio rerio cDNA clone IMAGE:7136505. [BC090284]	chr16:34527132-34527191
ctnnb1	0.798899	0.030901	NM_001015041	NM_001015041	NM_001015041	Dr.42794	321449	connective tissue growth factor	ENSDART00000063028	TC338913	GO:0001558(regulation of cell growth)|GO:0005520(insulin-like growth factor binding)|GO:0005576(extracellular region)|GO:0009790(embryonic development)|GO:0030903(notochord development)	Danio rerio connective tissue growth factor (ctgf), mRNA [NM_001015041]	chr20:28227698-28227639
ctsc	0.116724	0.00932015	NM_131059	NM_131059	NM_131059	Dr.10259	30265	catenin (cadherin-associated protein), beta 1	ENSDART00000038495	TC363759	GO:0000578(embryonic axis specification)|GO:0001889(liver development)|GO:0005488(binding)|GO:0005634(nucleus)|GO:0005902(microvillus)|GO:0005912(adherens junction)|GO:0005913(cell-cell adherens junction)|GO:0005938(cell cortex)|GO:0007155(cell adhesion)|GO:0007398(ectoderm development)|GO:0014704(intercalated disc)|GO:0016020(membrane)|GO:0016342(catenin complex)|GO:0030057(desmosome)|GO:0045296…	Danio rerio catenin (cadherin-associated protein), beta 1 (ctnnb1), mRNA [NM_131059]	chr16:2094066-2092558
ctsh	0.418977	0.0179147	NM_214722	NM_214722	NM_214722	Dr.32463	368704	cathepsin C	ENSDART00000112416	TC302318	GO:0004197(cysteine-type endopeptidase activity)|GO:0006508(proteolysis)|GO:0008233(peptidase activity)|GO:0008234(cysteine-type peptidase activity)|GO:0016787(hydrolase activity)	Danio rerio cathepsin C (ctsc), mRNA [NM_214722]	chr15:43220684-43220743
ctssb.1	0.321027	0.0177109	NM_212688	NM_212688	NM_212688	Dr.14176	324818	cathepsin H	ENSDART00000060245	TC318344	GO:0004197(cysteine-type endopeptidase activity)|GO:0005575(cellular_component)|GO:0006508(proteolysis)|GO:0008233(peptidase activity)|GO:0008234(cysteine-type peptidase activity)|GO:0016787(hydrolase activity)	Danio rerio cathepsin H (ctsh), mRNA [NM_212688]	chr13:49326459-49326400
ctsz	1.59767	0.0338732	NM_001024409	NM_001024409	NM_001024409	Dr.75553	554157	cathepsin S, b.1	ENSDART00000112116	TC346448	GO:0004197(cysteine-type endopeptidase activity)|GO:0005575(cellular_component)|GO:0006508(proteolysis)|GO:0008233(peptidase activity)|GO:0008234(cysteine-type peptidase activity)|GO:0016787(hydrolase activity)	Danio rerio cathepsin S, b.1 (ctssb.1), mRNA [NM_001024409]	chr16:20255862-20255614
cugbp2	1.90119	0.0139251	NM_001006043	NM_001006043	NM_001006043	Dr.30882	450022	cathepsin Z	ENSDART00000063251	TC317509	GO:0004197(cysteine-type endopeptidase activity)|GO:0005575(cellular_component)|GO:0006508(proteolysis)|GO:0008234(cysteine-type peptidase activity)	Danio rerio cathepsin Z (ctsz), mRNA [NM_001006043]	chr6:36925867-36925926
cul4a	0.733927	0.0328788	NM_194401	NM_194401	NM_194401	Dr.77531	373117	CUG triplet repeat, RNA binding protein 2	ENSDART00000017443	TC309045	GO:0000166(nucleotide binding)|GO:0003676(nucleic acid binding)|GO:0003723(RNA binding)|GO:0005634(nucleus)|GO:0005737(cytoplasm)|GO:0006397(mRNA processing)	Danio rerio CUG triplet repeat, RNA binding protein 2 (cugbp2), mRNA [NM_194401]	chr4:26831434-26831493
cul5	1.45736	0.0327226	NM_201027	NM_201027	NM_201027	Dr.84245	394002	cullin 4A		TC338593	GO:0006511(ubiquitin-dependent protein catabolic process)|GO:0031461(cullin-RING ubiquitin ligase complex)|GO:0031625(ubiquitin protein ligase binding)	Danio rerio cullin 4A (cul4a), mRNA [NM_201027]	Zv7_scaffold2485:46940-46999
cwf19l2	0.741569	0.0504028	NM_212706	NM_212706	NM_212706	Dr.79316	327215	cullin 5	ENSDART00000101718	TC302073	GO:0006511(ubiquitin-dependent protein catabolic process)|GO:0031461(cullin-RING ubiquitin ligase complex)|GO:0031625(ubiquitin protein ligase binding)	Danio rerio cullin 5 (cul5), mRNA [NM_212706]	chr15:7768234-7768176
cx23	4.15992	0.0177109	NM_001033752	NM_001033752	NM_001033752	Dr.151704	619271	CWF19-like 2, cell cycle control (S. pombe)		TC302586		Danio rerio CWF19-like 2, cell cycle control (S. pombe) (cwf19l2), mRNA [NM_001033752]	chr15:43336939-43336880
cx33.8	2.00493	0.0147546	NM_001013546	NM_001013546	NM_001013546	Dr.141011	541419	connexin 23	ENSDART00000076293	TC305398	GO:0005243(gap junction channel activity)|GO:0005886(plasma membrane)|GO:0005921(gap junction)|GO:0005922(connexon complex)|GO:0007154(cell communication)|GO:0016020(membrane)|GO:0016021(integral to membrane)|GO:0030054(cell junction)	Danio rerio connexin 23 (cx23), mRNA [NM_001013546]	chr20:29963357-29963345
cx36.7	0.428527	0.0147546	NM_212825	NM_212825	NM_212825	Dr.88554	404725	connexin 33.8	ENSDART00000062669	NP589743	GO:0005886(plasma membrane)|GO:0005921(gap junction)|GO:0005922(connexon complex)|GO:0007154(cell communication)|GO:0016020(membrane)|GO:0016021(integral to membrane)|GO:0030054(cell junction)	Danio rerio connexin 33.8 (cx33.8), mRNA [NM_212825]	chr9:14752893-14752947
cx39.9	3.26167	0.02166	NM_001103197	NM_001103197	NM_001103197	Dr.142076	100005880	connexin 36.7	ENSDART00000016465		GO:0005886(plasma membrane)|GO:0005921(gap junction)|GO:0005922(connexon complex)|GO:0007154(cell communication)|GO:0007507(heart development)|GO:0016020(membrane)|GO:0016021(integral to membrane)|GO:0030054(cell junction)|GO:0055003(cardiac myofibril assembly)|GO:0055077(gap junction hemi-channel activity)	Danio rerio connexin 36.7 (cx36.7), mRNA [NM_001103197]	chr7:7002460-7002401
cx44.1	9.96106	0.0148778	NM_212826	NM_212826	NM_212826	Dr.88555	404726	connexin 39.9		TC307803	GO:0005886(plasma membrane)|GO:0005921(gap junction)|GO:0005922(connexon complex)|GO:0007154(cell communication)|GO:0016020(membrane)|GO:0016021(integral to membrane)|GO:0030054(cell junction)	Danio rerio connexin 39.9 (cx39.9), mRNA [NM_212826]	chr5:13178459-13178518
cxcr4a	0.56665	0.0327226	NM_131809	NM_131809	NM_131809	Dr.85399	114403	connexin 44.1		TC303439	GO:0005886(plasma membrane)|GO:0005887(integral to plasma membrane)|GO:0005921(gap junction)|GO:0005922(connexon complex)|GO:0007154(cell communication)|GO:0016020(membrane)|GO:0016021(integral to membrane)|GO:0030054(cell junction)|GO:0055077(gap junction hemi-channel activity)	Danio rerio connexin 44.1 (cx44.1), mRNA [NM_131809]	chr1:44394207-44394266
cxcr4b	0.570181	0.030901	NM_131882	NM_131882	NM_131882	Dr.84258	140747	chemokine (C-X-C motif) receptor 4a	ENSDART00000080350	TC309868	GO:0000902(cell morphogenesis)|GO:0004871(signal transducer activity)|GO:0004872(receptor activity)|GO:0004930(G-protein coupled receptor activity)|GO:0005886(plasma membrane)|GO:0007165(signal transduction)|GO:0007186(G-protein coupled receptor protein signaling pathway)|GO:0016020(membrane)|GO:0016021(integral to membrane)|GO:0016493(C-C chemokine receptor activity)|GO:0016494(C-X-C chemokine r…	Danio rerio chemokine (C-X-C motif) receptor 4a (cxcr4a), mRNA [NM_131882]	chr6:12033894-12033953
cyb5r2	0.615508	0.0158209	NM_131834	NM_131834	NM_131834	Dr.75485	114447	chemokine (C-X-C motif), receptor 4b	ENSDART00000061499	TC309150	GO:0001637(G-protein chemoattractant receptor activity)|GO:0001667(ameboidal cell migration)|GO:0001764(neuron migration)|GO:0004871(signal transducer activity)|GO:0004872(receptor activity)|GO:0004930(G-protein coupled receptor activity)|GO:0005886(plasma membrane)|GO:0007165(signal transduction)|GO:0007186(G-protein coupled receptor protein signaling pathway)|GO:0007281(germ cell development)|G…	Danio rerio chemokine (C-X-C motif), receptor 4b (cxcr4b), mRNA [NM_131834]	chr16:32595813-32595872
cyb5r3	1.4031	0.0264394	NM_001045360	NM_001045360	NM_001045360	Dr.77055	751641	cytochrome b5 reductase 2	ENSDART00000090388	TC319696	GO:0004128(cytochrome-b5 reductase activity)|GO:0006694(steroid biosynthetic process)|GO:0008610(lipid biosynthetic process)|GO:0016020(membrane)|GO:0016021(integral to membrane)|GO:0016126(sterol biosynthetic process)|GO:0016491(oxidoreductase activity)|GO:0055114(oxidation reduction)	Danio rerio cytochrome b5 reductase 2 (cyb5r2), mRNA [NM_001045360]	chr25:14206386-14209059
cygb1	2.06354	0.0332439	NM_212685	NM_212685	NM_212685	Dr.4481	324560	cytochrome b5 reductase 3	ENSDART00000014153	TC304767	GO:0005575(cellular_component)|GO:0016491(oxidoreductase activity)|GO:0055114(oxidation reduction)	Danio rerio cytochrome b5 reductase 3 (cyb5r3), mRNA [NM_212685]	chr4:12291331-12291272
cyp11a1	0.125287	0.0481667	NM_152952	NM_152952	NM_152952	Dr.29018	246090	cytoglobin 1		TC340051	GO:0005344(oxygen transporter activity)|GO:0005506(iron ion binding)|GO:0005737(cytoplasm)|GO:0006810(transport)|GO:0015671(oxygen transport)|GO:0019825(oxygen binding)|GO:0020037(heme binding)|GO:0046686(response to cadmium ion)|GO:0046872(metal ion binding)	Danio rerio cytoglobin 1 (cygb1), mRNA [NM_152952]	chr3:62793192-62793133
cyp17a1	1.87284	0.0197392	NM_152953	NM_152953	NM_152953	Dr.80336	80374	cytochrome P450, subfamily XIA, polypeptide 1	ENSDART00000024866	TC303817	GO:0004497(monooxygenase activity)|GO:0005506(iron ion binding)|GO:0005739(mitochondrion)|GO:0006700(C21-steroid hormone biosynthetic process)|GO:0008386(cholesterol monooxygenase (side-chain-cleaving) activity)|GO:0009055(electron carrier activity)|GO:0016491(oxidoreductase activity)|GO:0020037(heme binding)|GO:0031116(positive regulation of microtubule polymerization)|GO:0046872(metal ion bindi…	Danio rerio cytochrome P450, subfamily XIA, polypeptide 1 (cyp11a1), nuclear gene encoding mitochondrial protein, mRNA [NM_152953]	chr25:18585536-18585595
cyp24a1l	0.122349	0.00960899	NM_212806	NM_212806	NM_212806	Dr.79318	399692	cytochrome P450, family 17, subfamily A, polypeptide 1	ENSDART00000043156	TC303046	GO:0004497(monooxygenase activity)|GO:0005506(iron ion binding)|GO:0009055(electron carrier activity)|GO:0016491(oxidoreductase activity)|GO:0020037(heme binding)|GO:0046872(metal ion binding)|GO:0055114(oxidation reduction)	Danio rerio cytochrome P450, family 17, subfamily A, polypeptide 1 (cyp17a1), mRNA [NM_212806]	chr13:20465483-20465542
cyp2j27	1.59886	0.0466105	NM_001089458	NM_001089458	NM_001089458	Dr.87867	100004700	cytochrome P450, family 24, subfamily A, polypeptide 1, like	ENSDART00000103307	TC317804	GO:0004497(monooxygenase activity)|GO:0005506(iron ion binding)|GO:0009055(electron carrier activity)|GO:0016491(oxidoreductase activity)|GO:0020037(heme binding)|GO:0046872(metal ion binding)|GO:0055114(oxidation reduction)	Danio rerio cytochrome P450, family 24, subfamily A, polypeptide 1, like (cyp24a1l), mRNA [NM_001089458]	chr6:37641948-37641805
cyp51	0.561203	0.046771	NM_001025554	NM_001025554	NM_001025554	Dr.85615	569245	cytochrome P450, family 2, subfamily J, polypeptide 27	ENSDART00000063081	TC305519	GO:0004497(monooxygenase activity)|GO:0005506(iron ion binding)|GO:0009055(electron carrier activity)|GO:0016491(oxidoreductase activity)|GO:0016712(oxidoreductase activity, acting on paired donors, with incorporation or reduction of molecular oxygen, reduced flavin or flavoprotein as one donor, and incorporation of one atom of oxygen)|GO:0020037(heme binding)|GO:0046872(metal ion binding)|GO:005…	Danio rerio cytochrome P450, family 2, subfamily J, polypeptide 27 (cyp2j27), mRNA [NM_001025554]	chr20:28020638-28020697
cyth1	0.659944	0.021014	NM_001001730	NM_001001730	NM_001001730	Dr.77119	414331	cytochrome P450, family 51	ENSDART00000062551	TC312876	GO:0004497(monooxygenase activity)|GO:0005506(iron ion binding)|GO:0008168(methyltransferase activity)|GO:0009055(electron carrier activity)|GO:0020037(heme binding)|GO:0046872(metal ion binding)	Danio rerio cytochrome P450, family 51 (cyp51), mRNA [NM_001001730]	Zv7_NA757:53265-53206
d2hgdh	0.739632	0.0469766	NM_214682	NM_214682	NM_214682	Dr.76915	321938	cytohesin 1	ENSDART00000090771	TC306641	GO:0005086(ARF guanyl-nucleotide exchange factor activity)|GO:0005622(intracellular)|GO:0032012(regulation of ARF protein signal transduction)	Danio rerio cytohesin 1 (cyth1), mRNA [NM_214682]	chr3:47530202-47528908
dab1	1.53329	0.0272996	NM_001080597	NM_001080597	NM_001080597	Dr.86117	565889	D-2-hydroxyglutarate dehydrogenase	ENSDART00000084597		GO:0003824(catalytic activity)|GO:0005739(mitochondrion)|GO:0016491(oxidoreductase activity)|GO:0050660(FAD binding)|GO:0055114(oxidation reduction)	Danio rerio D-2-hydroxyglutarate dehydrogenase (d2hgdh), nuclear gene encoding mitochondrial protein, mRNA [NM_001080597]	chr2:51242226-51242285
dao.2	1.7023	0.0281643	NM_001040685	NM_001040685	NM_001040685	Dr.67451	692351	disabled homolog 1 (Drosophila)		NP1438015		Danio rerio disabled homolog 1 (Drosophila) (dab1), mRNA [NM_001040685]	chr5:40654856-40654915
daxx	0.848164	0.0266317	NM_214732	NM_214732	NM_214732	Dr.134285	405800	D-amino-acid oxidase 2	ENSDART00000051612	TC306013	GO:0003824(catalytic activity)|GO:0003884(D-amino-acid oxidase activity)|GO:0005488(binding)|GO:0008152(metabolic process)|GO:0016491(oxidoreductase activity)|GO:0055114(oxidation reduction)	Danio rerio D-amino-acid oxidase 2 (dao.2), mRNA [NM_214732]	chr5:15710554-15710495
dbx1a	1.525	0.0385725	NM_001044949	NM_001044949	NM_001044949	Dr.73516	561006	death-associated protein 6	ENSDART00000093181	TC328661	GO:0005515(protein binding)|GO:0005634(nucleus)|GO:0008150(biological_process)|GO:0016564(transcription repressor activity)|GO:0016605(PML body)	Danio rerio death-associated protein 6 (daxx), mRNA [NM_001044949]	chr19:4706458-4706399
dci	1.62716	0.0300297	NM_131158	NM_131158	NM_131158	Dr.8070	30394	developing brain homeobox 1a		TC306474	GO:0003677(DNA binding)|GO:0003700(transcription factor activity)|GO:0005634(nucleus)|GO:0006355(regulation of transcription, DNA-dependent)|GO:0007275(multicellular organismal development)|GO:0021515(cell differentiation in spinal cord)|GO:0030528(transcription regulator activity)|GO:0043565(sequence-specific DNA binding)|GO:0045449(regulation of transcription)	Danio rerio developing brain homeobox 1a (dbx1a), mRNA [NM_131158]	chr7:10652189-10652130
dct	4.50609	0.0259514	BC055221	ENSDART00000017962	XM_695665	Dr.988	334101	dodecenoyl-Coenzyme A delta isomerase (3,2 trans-enoyl-Coenzyme A isomerase)	ENSDART00000017962	TC307831	GO:0003824(catalytic activity)|GO:0008152(metabolic process)	Dci protein Fragment [Source:UniProtKB/TrEMBL;Acc:A8E5M2] [ENSDART00000017962]	chr3:25359064-25359123
dctn2	1.36582	0.0316829	NM_001039975	NM_001039975	NM_001039975	Dr.82316	58074	dopachrome tautomerase	ENSDART00000022044	TC306367	GO:0005575(cellular_component)|GO:0008152(metabolic process)|GO:0016491(oxidoreductase activity)|GO:0046872(metal ion binding)	Danio rerio dopachrome tautomerase (dct), transcript variant 1, mRNA [NM_001039975]	Zv7_NA2942:12486-12545
ddx54	0.512804	0.0291046	NM_201166	NM_201166	NM_201166	Dr.16459	394141	dynactin 2 (p50)	ENSDART00000103144	TC304352	GO:0001754(eye photoreceptor cell differentiation)|GO:0003774(motor activity)|GO:0005737(cytoplasm)|GO:0005856(cytoskeleton)|GO:0005869(dynactin complex)|GO:0005874(microtubule)|GO:0007017(microtubule-based process)|GO:0010001(glial cell differentiation)|GO:0016020(membrane)|GO:0030286(dynein complex)|GO:0030719(P granule organization)|GO:0035088(establishment or maintenance of apical/basal cell …	Danio rerio dynactin 2 (p50) (dctn2), mRNA [NM_201166]	chr6:42125938-42127870
defbl1	6.17123	0.0147546	NM_173268	NM_173268	NM_173268	Dr.18320	286777	DEAD (Asp-Glu-Ala-Asp) box polypeptide 54		TC302623	GO:0000166(nucleotide binding)|GO:0003676(nucleic acid binding)|GO:0003723(RNA binding)|GO:0004386(helicase activity)|GO:0005524(ATP binding)|GO:0005634(nucleus)|GO:0008026(ATP-dependent helicase activity)|GO:0016787(hydrolase activity)|GO:0016818(hydrolase activity, acting on acid anhydrides, in phosphorus-containing anhydrides)	Danio rerio DEAD (Asp-Glu-Ala-Asp) box polypeptide 54 (ddx54), mRNA [NM_173268]	chr5:67201247-67201188
depdc6	1.63609	0.0315626	NM_001081553	NM_001081553	NM_001081553	Dr.113373	100009619	defensin, beta-like 1	ENSDART00000112068	TC356528		Danio rerio defensin, beta-like 1 (defbl1), mRNA [NM_001081553]	chr21:10561945-10561886
desm	1.46131	0.0502322	NM_001077320	NM_001077320	NM_001077320	Dr.26865	768177	DEP domain containing 6	ENSDART00000059984	TC323099	GO:0005515(protein binding)|GO:0005575(cellular_component)|GO:0007242(intracellular signaling cascade)	Danio rerio DEP domain containing 6 (depdc6), mRNA [NM_001077320]	chr16:11133852-11133911
dgat1	2.28415	0.0466105	NM_130963	NM_130963	NM_130963	Dr.75084	30148	desmin	ENSDART00000081553	TC318639	GO:0005198(structural molecule activity)|GO:0005882(intermediate filament)	Danio rerio desmin (desm), mRNA [NM_130963]	chr9:5308616-5308675
dhfr	1.64627	0.0466807	NM_199730	NM_199730	NM_199730	Dr.79871	325875	diacylglycerol O-acyltransferase homolog 1 (mouse)	ENSDART00000042517	TC302763	GO:0008150(biological_process)|GO:0008415(acyltransferase activity)|GO:0016020(membrane)|GO:0016021(integral to membrane)|GO:0016740(transferase activity)	Danio rerio diacylglycerol O-acyltransferase homolog 1 (mouse) (dgat1), mRNA [NM_199730]	chr19:45372428-45372369
dhrs3a	0.527375	0.0341762	NM_131775	NM_131775	NM_131775	Dr.75601	81882	dihydrofolate reductase	ENSDART00000010041	TC307480	GO:0003007(heart morphogenesis)|GO:0004146(dihydrofolate reductase activity)|GO:0006545(glycine biosynthetic process)|GO:0009165(nucleotide biosynthetic process)|GO:0016491(oxidoreductase activity)|GO:0050661(NADP or NADPH binding)|GO:0055114(oxidation reduction)|GO:0060047(heart contraction)	Danio rerio dihydrofolate reductase (dhfr), mRNA [NM_131775]	chr5:19402857-19402798
dia1	1.3514	0.023541	NM_001003477	NM_001003477	NM_001003477	Dr.78344	445083	dehydrogenase/reductase (SDR family) member 3a	ENSDART00000066125	TC305729	GO:0003824(catalytic activity)|GO:0005488(binding)|GO:0005575(cellular_component)|GO:0008152(metabolic process)|GO:0016491(oxidoreductase activity)|GO:0055114(oxidation reduction)	Danio rerio dehydrogenase/reductase (SDR family) member 3a (dhrs3a), mRNA [NM_001003477]	chr23:20072910-20072970
diras1	2.46475	0.0382658	NM_200189	NM_200189	NM_200189	Dr.3433	336553	diaphorase (NADH) (cytochrome b-5 reductase)	ENSDART00000015374	TC305419	GO:0016491(oxidoreductase activity)|GO:0055114(oxidation reduction)	Danio rerio diaphorase (NADH) (cytochrome b-5 reductase) (dia1), mRNA [NM_200189]	chr11:22014830-22014889
dlc	0.628247	0.0356648	NM_199831	NM_199831	NM_199831	Dr.16422	327577	DIRAS family, GTP-binding RAS-like 1	ENSDART00000031937	TC319254	GO:0000166(nucleotide binding)|GO:0003924(GTPase activity)|GO:0005525(GTP binding)|GO:0005622(intracellular)|GO:0007165(signal transduction)|GO:0007264(small GTPase mediated signal transduction)|GO:0016020(membrane)	Danio rerio DIRAS family, GTP-binding RAS-like 1 (diras1), mRNA [NM_199831]	chr11:26123738-26123679
dldh	1.22844	0.0452855	NM_130944	NM_130944	NM_130944	Dr.81314	30120	deltaC	ENSDART00000018514	TC302048	GO:0001756(somitogenesis)|GO:0005509(calcium ion binding)|GO:0005737(cytoplasm)|GO:0005886(plasma membrane)|GO:0007154(cell communication)|GO:0007219(Notch signaling pathway)|GO:0007275(multicellular organismal development)|GO:0016020(membrane)|GO:0016021(integral to membrane)|GO:0030154(cell differentiation)|GO:0030165(PDZ domain binding)|GO:0042802(identical protein binding)|GO:0048471(perinucl…	Danio rerio deltaC (dlc), mRNA [NM_130944]	chr15:18105522-18105463
dlg1	0.679403	0.0439541	NM_201506	NM_201506	NM_201506	Dr.76179	399479	dihydrolipoamide dehydrogenase	ENSDART00000006709	TC305027	GO:0004148(dihydrolipoyl dehydrogenase activity)|GO:0005737(cytoplasm)|GO:0016491(oxidoreductase activity)|GO:0045454(cell redox homeostasis)|GO:0050660(FAD binding)|GO:0055114(oxidation reduction)	Danio rerio dihydrolipoamide dehydrogenase (dldh), mRNA [NM_201506]	chr25:22967302-22967243
dlg2	1.52689	0.0310558	NM_199526	NM_199526	NM_199526	Dr.7949	114446	discs, large (Drosophila) homolog 1	ENSDART00000061429	TC319874	GO:0005515(protein binding)|GO:0005783(endoplasmic reticulum)|GO:0007268(synaptic transmission)|GO:0016020(membrane)|GO:0030054(cell junction)|GO:0050808(synapse organization)	Danio rerio discs, large (Drosophila) homolog 1 (dlg1), mRNA [NM_199526]	chr6:21597064-21597208
dlx5a	0.856026	0.0378308	NM_001012378	NM_001012378	NM_001012378	Dr.133053	497638	discs, large (Drosophila) homolog 2	ENSDART00000004069	TC302806	GO:0005515(protein binding)|GO:0007268(synaptic transmission)|GO:0050808(synapse organization)	Danio rerio discs, large (Drosophila) homolog 2 (dlg2), mRNA [NM_001012378]	chr10:24309619-24309678
dmrt2a	0.317243	0.0184691	NM_131306	NM_131306	NM_131306	Dr.429	30569	distal-less homeobox gene 5a	ENSDART00000062026	TC307616	GO:0003677(DNA binding)|GO:0003700(transcription factor activity)|GO:0005634(nucleus)|GO:0006355(regulation of transcription, DNA-dependent)|GO:0007275(multicellular organismal development)|GO:0030528(transcription regulator activity)|GO:0043565(sequence-specific DNA binding)|GO:0045449(regulation of transcription)|GO:0051216(cartilage development)	Danio rerio distal-less homeobox gene 5a (dlx5a), mRNA [NM_131306]	chr19:38252497-38252438
dmrt3a	2.45	0.0452263	NM_130952	NM_130952	NM_130952	Dr.8088	30129	doublesex and mab-3 related transcription factor 2a	ENSDART00000010786	TC304235	GO:0003677(DNA binding)|GO:0003700(transcription factor activity)|GO:0005634(nucleus)|GO:0006355(regulation of transcription, DNA-dependent)|GO:0007368(determination of left/right symmetry)|GO:0007548(sex differentiation)	Danio rerio doublesex and mab-3 related transcription factor 2a (dmrt2a), mRNA [NM_130952]	chr5:35348427-35348368
dnaja1l	2.0795	0.0440637	NM_001005779	NM_001005779	NM_001005779	Dr.36809	450035	doublesex and mab-3 related transcription factor 3a	ENSDART00000051146	TC304582	GO:0003677(DNA binding)|GO:0003700(transcription factor activity)|GO:0005634(nucleus)|GO:0006350(transcription)|GO:0006355(regulation of transcription, DNA-dependent)|GO:0007548(sex differentiation)|GO:0008270(zinc ion binding)|GO:0045449(regulation of transcription)|GO:0046872(metal ion binding)	Danio rerio doublesex and mab-3 related transcription factor 3a (dmrt3a), mRNA [NM_001005779]	chr5:35356676-35356618
dnase1l3l	0.407288	0.04576	NM_199662	NM_199662	NM_199662	Dr.78242	323922	DnaJ (Hsp40) homolog, subfamily A, member 1, like	ENSDART00000021336	TC303684	GO:0005575(cellular_component)|GO:0006457(protein folding)|GO:0008270(zinc ion binding)|GO:0031072(heat shock protein binding)|GO:0046872(metal ion binding)|GO:0051082(unfolded protein binding)	Danio rerio DnaJ (Hsp40) homolog, subfamily A, member 1, like (dnaja1l), mRNA [NM_199662]	chr1:55567897-55567956
dnm1l	2.13142	0.0385725	NM_001002403	NM_001002403	NM_001002403	Dr.90408	436676	deoxyribonuclease I-like 3, like	ENSDART00000034092	TC307690	GO:0004536(deoxyribonuclease activity)|GO:0006308(DNA catabolic process)	Danio rerio deoxyribonuclease I-like 3, like (dnase1l3l), mRNA [NM_001002403]	chr8:23766735-23767942
dpyd	2.54635	0.00932015	NM_200922	NM_200922	NM_200922	Dr.77967	393896	dynamin 1-like	ENSDART00000006840	TC303259	GO:0000166(nucleotide binding)|GO:0003924(GTPase activity)|GO:0005525(GTP binding)|GO:0005737(cytoplasm)|GO:0008150(biological_process)|GO:0016020(membrane)|GO:0016787(hydrolase activity)	Danio rerio dynamin 1-like (dnm1l), mRNA [NM_200922]	chr25:11044819-11044760
dpysl3	1.79936	0.016847	NM_212893	NM_212893	NM_212893	Dr.79932	405829	dihydropyrimidine dehydrogenase		TC302060	GO:0003824(catalytic activity)|GO:0004152(dihydroorotate dehydrogenase activity)|GO:0004158(dihydroorotate oxidase activity)|GO:0005488(binding)|GO:0005506(iron ion binding)|GO:0005737(cytoplasm)|GO:0006207('de novo' pyrimidine base biosynthetic process)|GO:0006222(UMP biosynthetic process)|GO:0008152(metabolic process)|GO:0009055(electron carrier activity)|GO:0016491(oxidoreductase activity)|GO:…	Danio rerio dihydropyrimidine dehydrogenase (dpyd), mRNA [NM_212893]	chr2:15049068-15049127
dpysl5a	1.73402	0.0298518	NM_001020512	NM_001020512	NM_001020512	Dr.78448	553166	dihydropyrimidinase-like 3	ENSDART00000065097	TC347782	GO:0005737(cytoplasm)|GO:0016787(hydrolase activity)|GO:0042995(cell projection)	Danio rerio dihydropyrimidinase-like 3 (dpysl3), mRNA [NM_001020512]	chr12:44423980-44423921
dpysl5b	1.92363	0.0236761	NM_001018149	NM_001018149	NM_001018149	Dr.78726	324416	dihydropyrimidinase-like 5a	ENSDART00000010274	TC340187	GO:0016787(hydrolase activity)|GO:0016810(hydrolase activity, acting on carbon-nitrogen (but not peptide) bonds)	Danio rerio dihydropyrimidinase-like 5a (dpysl5a), mRNA [NM_001018149]	chr17:36018402-36018343
drd2a	1.47324	0.0423044	NM_001020515	NM_001020515	NM_001020515	Dr.82862	553410	dihydropyrimidinase-like 5b	ENSDART00000111937	TC302093	GO:0016787(hydrolase activity)|GO:0016810(hydrolase activity, acting on carbon-nitrogen (but not peptide) bonds)	Danio rerio dihydropyrimidinase-like 5b (dpysl5b), mRNA [NM_001020515]	chr4:437982-438041
dtna	1.9297	0.0257266	NM_183068	NM_183068	NM_183068	Dr.88537	282557	dopamine receptor D2a		TC305074	GO:0001591(dopamine receptor activity, coupled via Gi/Go)|GO:0004871(signal transducer activity)|GO:0004872(receptor activity)|GO:0004930(G-protein coupled receptor activity)|GO:0004952(dopamine receptor activity)|GO:0007165(signal transduction)|GO:0007186(G-protein coupled receptor protein signaling pathway)|GO:0007212(dopamine receptor signaling pathway)|GO:0016021(integral to membrane)	Danio rerio dopamine receptor D2a (drd2a), mRNA [NM_183068]	chr15:19663699-19663640
duox1	1.72846	0.0255382	NM_001080581	NM_001080581	NM_001080581	Dr.111207	794932	dystrobrevin, alpha	ENSDART00000105680		GO:0005509(calcium ion binding)|GO:0008270(zinc ion binding)	Danio rerio dystrobrevin, alpha (dtna), mRNA [NM_001080581]	chr24:32915126-32915290
dusp5	0.425272	0.0274781	AB255050	AB255050	XM_001919359	Dr.104171	565097	dual oxidase 1				Danio rerio duox1 mRNA for Dual oxidase 1, partial cds. [AB255050]	chr25:27183509-27183568
dync1li1	1.96989	0.0157202	NM_212565	NM_212565	NM_212565	Dr.77989	114436	dual specificity phosphatase 5	ENSDART00000020249	TC306083	GO:0004725(protein tyrosine phosphatase activity)|GO:0006470(protein amino acid dephosphorylation)|GO:0008138(protein tyrosine/serine/threonine phosphatase activity)|GO:0016311(dephosphorylation)|GO:0016787(hydrolase activity)|GO:0016791(phosphatase activity)|GO:0017017(MAP kinase tyrosine/serine/threonine phosphatase activity)	Danio rerio dual specificity phosphatase 5 (dusp5), mRNA [NM_212565]	chr22:30571068-30571009
ebi3	3.22024	0.049716	NM_001102428	NM_001102428	NM_001102428	Dr.107342	556103	dynein, cytoplasmic 1, light intermediate chain 1	ENSDART00000112812	TC313995	GO:0000166(nucleotide binding)|GO:0003774(motor activity)|GO:0005524(ATP binding)|GO:0017111(nucleoside-triphosphatase activity)	Danio rerio dynein, cytoplasmic 1, light intermediate chain 1 (dync1li1), mRNA [NM_001102428]	chr19:9848966-9845934
echs1	2.03742	0.0147546	NM_001113508	NM_001113508	NM_001113508	Dr.42025	100134974	Epstein-Barr virus induced gene 3	ENSDART00000075673	TC316424	GO:0004872(receptor activity)|GO:0004896(cytokine receptor activity)|GO:0016020(membrane)	Danio rerio Epstein-Barr virus induced gene 3 (ebi3), mRNA [NM_001113508]	chr2:37455268-37455209
ecm2	2.27021	0.0468074	NM_001004529	NM_001004529	NM_001004529	Dr.81180	368912	enoyl Coenzyme A hydratase, short chain, 1, mitochondrial	ENSDART00000001830	TC313517	GO:0003824(catalytic activity)|GO:0008152(metabolic process)	Danio rerio enoyl Coenzyme A hydratase, short chain, 1, mitochondrial (echs1), nuclear gene encoding mitochondrial protein, mRNA [NM_001004529]	chr13:24516070-24516011
ef1	0.637301	0.0222688	XM_681415	ENSDART00000105855	XM_681415	Dr.85798	558224	extracellular matrix protein 2, female organ and adipocyte specific	ENSDART00000105855	TC321410	GO:0005515(protein binding)	Novel protein similar to human extracellular matrix protein 2, female organ and adipocyte specific (ECM2) Fragment [Source:UniProtKB/TrEMBL;Acc:Q1LXA8] [ENSDART00000105855]	chr22:8099161-8099102
efcab4a	0.46462	0.0341762	NM_131159	NM_131159	NM_131159	Dr.76289	30396	ETS-related factor1	ENSDART00000002965	TC301878	GO:0003677(DNA binding)|GO:0003700(transcription factor activity)|GO:0005634(nucleus)|GO:0006355(regulation of transcription, DNA-dependent)|GO:0043565(sequence-specific DNA binding)	Danio rerio ETS-related factor1 (ef1), mRNA [NM_131159]	chr14:46076637-46076578
efemp2	0.359859	0.030758	NM_001080081	NM_001080081	NM_001080081	Dr.78054	790936	EF-hand calcium binding domain 4A	ENSDART00000075663		GO:0005509(calcium ion binding)|GO:0005575(cellular_component)|GO:0008150(biological_process)	Danio rerio EF-hand calcium binding domain 4A (efcab4a), mRNA [NM_001080081]	Zv7_scaffold2570:171323-171382
efna3b	1.58249	0.0405261	NM_001008587	NM_001008587	NM_001008587	Dr.76438	494044	EGF-containing fibulin-like extracellular matrix protein 2	ENSDART00000028849	TC330406	GO:0005509(calcium ion binding)	Danio rerio EGF-containing fibulin-like extracellular matrix protein 2 (efemp2), mRNA [NM_001008587]	chr14:27635955-27635896
efna5a	0.669578	0.0147546	NM_131854	NM_131854	NM_131854	Dr.83331	117506	ephrin A3b	ENSDART00000103229	TC304282	GO:0016020(membrane)	Danio rerio ephrin A3b (efna3b), mRNA [NM_131854]	chr16:23618354-23618413
efnb2b	0.579921	0.0485961	XM_001337352	ENSDART00000101574	XM_001337352	Dr.99372	64256	ephrin A5a	ENSDART00000101574	TC354337	GO:0016020(membrane)	Ephrin A5a Fragment [Source:UniProtKB/TrEMBL;Acc:B0R084] [ENSDART00000101574]	chr21:11787055-11772289
egfl7	0.59442	0.0434454	NM_131808	NM_131808	NM_131808	Dr.12618	114402	ephrin B2b	ENSDART00000023180	TC307990	GO:0016020(membrane)	Danio rerio ephrin B2b (efnb2b), mRNA [NM_131808]	chr1:5572293-5572352
egfr	0.519431	0.02166	NM_001040385	NM_001040385	NM_001040385	Dr.89996	678640	EGF-like-domain, multiple 7		TC307135	GO:0001568(blood vessel development)|GO:0001570(vasculogenesis)|GO:0005509(calcium ion binding)|GO:0005575(cellular_component)	Danio rerio EGF-like-domain, multiple 7 (egfl7), mRNA [NM_001040385]	chr10:39222350-39222409
egln3	0.0811778	0.0178629	NM_194424	NM_194424	NM_194424	Dr.82227	378478	epidermal growth factor receptor	ENSDART00000027219	TC301701	GO:0000166(nucleotide binding)|GO:0004672(protein kinase activity)|GO:0004713(protein tyrosine kinase activity)|GO:0004714(transmembrane receptor protein tyrosine kinase activity)|GO:0004716(receptor signaling protein tyrosine kinase activity)|GO:0004872(receptor activity)|GO:0005515(protein binding)|GO:0005524(ATP binding)|GO:0006468(protein amino acid phosphorylation)|GO:0007169(transmembrane r…	Danio rerio epidermal growth factor receptor (egfr), mRNA [NM_194424]	chr2:1398347-1398288
egr2b	0.175669	0.00932015	NM_213310	NM_213310	NM_213310	Dr.9457	406602	egl nine homolog 3 (C. elegans)	ENSDART00000042226	TC305207	GO:0005506(iron ion binding)|GO:0016491(oxidoreductase activity)|GO:0016705(oxidoreductase activity, acting on paired donors, with incorporation or reduction of molecular oxygen)|GO:0031418(L-ascorbic acid binding)|GO:0055114(oxidation reduction)	Danio rerio egl nine homolog 3 (C. elegans) (egln3), mRNA [NM_213310]	chr17:13106156-13106215
ehd2	1.62496	0.0467968	NM_130997	NM_130997	NM_130997	Dr.75080	30190	early growth response 2b	ENSDART00000062855	TC304221	GO:0003676(nucleic acid binding)|GO:0003677(DNA binding)|GO:0005622(intracellular)|GO:0005634(nucleus)|GO:0006350(transcription)|GO:0008270(zinc ion binding)|GO:0045449(regulation of transcription)|GO:0046872(metal ion binding)|GO:0048932(myelination of posterior lateral line nerve axons)	Danio rerio early growth response 2b (egr2b), mRNA [NM_130997]	chr12:6369124-6369065
ehhadh	2.13958	0.0199599	NM_200063	NM_200063	NM_200063	Dr.119190	337401	EH-domain containing 2	ENSDART00000059063	TC302446	GO:0003924(GTPase activity)|GO:0005509(calcium ion binding)|GO:0005525(GTP binding)|GO:0005575(cellular_component)	Danio rerio EH-domain containing 2 (ehd2), mRNA [NM_200063]	chr18:41578259-41578318
ehmt1a	1.42584	0.0272996	NM_207068	NM_207068	NM_207068	Dr.80045	100000859	enoyl-Coenzyme A, hydratase/3-hydroxyacyl Coenzyme A dehydrogenase	ENSDART00000102434	TC360537	GO:0003824(catalytic activity)|GO:0003857(3-hydroxyacyl-CoA dehydrogenase activity)|GO:0005488(binding)|GO:0005777(peroxisome)|GO:0006629(lipid metabolic process)|GO:0006631(fatty acid metabolic process)|GO:0008152(metabolic process)|GO:0016491(oxidoreductase activity)|GO:0016829(lyase activity)|GO:0016853(isomerase activity)|GO:0050662(coenzyme binding)|GO:0055114(oxidation reduction)	Danio rerio enoyl-Coenzyme A, hydratase/3-hydroxyacyl Coenzyme A dehydrogenase (ehhadh), mRNA [NM_207068]	chr9:9354790-9354731
eif3ea	0.625665	0.0466105	NM_001030131	NM_001030131	NM_001030131	Dr.83090	100005761	euchromatic histone-lysine N-methyltransferase 1a	ENSDART00000098364	TC302290	GO:0005634(nucleus)|GO:0008168(methyltransferase activity)|GO:0008270(zinc ion binding)|GO:0016568(chromatin modification)|GO:0016740(transferase activity)|GO:0018024(histone-lysine N-methyltransferase activity)	Danio rerio euchromatic histone-lysine N-methyltransferase 1a (ehmt1a), mRNA [NM_001030131]	chr5:21288732-21288591
eif3m	0.666961	0.0458634	NM_200839	NM_200839	NM_200839	Dr.76376	325102	eukaryotic translation initiation factor 3, subunit E, a		TC306223	GO:0003743(translation initiation factor activity)|GO:0005634(nucleus)|GO:0005737(cytoplasm)|GO:0006412(translation)|GO:0043010(camera-type eye development)|GO:0043473(pigmentation)|GO:0048703(embryonic viscerocranium morphogenesis)	Danio rerio eukaryotic translation initiation factor 3, subunit E, a (eif3ea), mRNA [NM_200839]	Zv7_NA2898:16105-16164
eif3s2	0.844649	0.0378308	NM_001024735	NM_001024735	NM_001024735	Dr.25567	334626	eukaryotic translation initiation factor 3, subunit M	ENSDART00000010256	TC307107	GO:0003743(translation initiation factor activity)|GO:0005737(cytoplasm)|GO:0006412(translation)	Danio rerio eukaryotic translation initiation factor 3, subunit M (eif3m), mRNA [NM_001024735]	chr18:40718436-40718377
eif6	0.667202	0.0494483	NM_212990	NM_212990	NM_212990	Dr.76501	406263	eukaryotic translation initiation factor 3, subunit 2 beta	ENSDART00000005119	TC351266	GO:0003743(translation initiation factor activity)|GO:0005737(cytoplasm)|GO:0006412(translation)	Danio rerio eukaryotic translation initiation factor 3, subunit 2 beta (eif3s2), mRNA [NM_212990]	chr19:29141884-29141943
ek1	1.87263	0.0305007	NM_200944	NM_200944	NM_200944	Dr.76244	386850	eukaryotic translation initiation factor 6	ENSDART00000016890	TC342173	GO:0003743(translation initiation factor activity)|GO:0007229(integrin-mediated signaling pathway)|GO:0042256(mature ribosome assembly)|GO:0043022(ribosome binding)	Danio rerio eukaryotic translation initiation factor 6 (eif6), mRNA [NM_200944]	chr6:53434510-53430821
elavl4	2.1876	0.0449731	NM_131095	NM_131095	NM_131095	Dr.75760	30311	eph-like kinase 1	ENSDART00000105774	TC350199	GO:0000166(nucleotide binding)|GO:0004672(protein kinase activity)|GO:0004713(protein tyrosine kinase activity)|GO:0004714(transmembrane receptor protein tyrosine kinase activity)|GO:0004872(receptor activity)|GO:0005003(ephrin receptor activity)|GO:0005515(protein binding)|GO:0005524(ATP binding)|GO:0005887(integral to plasma membrane)|GO:0006468(protein amino acid phosphorylation)|GO:0007169(tr…	Danio rerio eph-like kinase 1 (ek1), transcript variant 2, mRNA [NM_131095]	chr24:25796531-25796472
elmod2	1.84218	0.0390818	NM_131453	NM_131453	NM_131453	Dr.75061	30737	ELAV (embryonic lethal, abnormal vision, Drosophila)-like 4 (Hu antigen D)	ENSDART00000110171	TC315447	GO:0000166(nucleotide binding)|GO:0003676(nucleic acid binding)|GO:0003723(RNA binding)|GO:0030529(ribonucleoprotein complex)	Danio rerio ELAV (embryonic lethal, abnormal vision, Drosophila)-like 4 (Hu antigen D) (elavl4), mRNA [NM_131453]	chr8:48147360-48147419
elovl7a	0.577834	0.0251364	BC083488	BC083488		Dr.78551	553267	ELMO/CED-12 domain containing 2		TC310261	GO:0005856(cytoskeleton)|GO:0006909(phagocytosis)	Danio rerio ELMO/CED-12 domain containing 2, mRNA (cDNA clone IMAGE:7089927), partial cds. [BC083488]	chr1:49497019-49497078
emx3	0.759275	0.0391709	NM_199875	NM_199875	NM_199875	Dr.80704	334217	ELOVL family member 7, elongation of long chain fatty acids (yeast) a	ENSDART00000100692	TC304973	GO:0003674(molecular_function)|GO:0008150(biological_process)|GO:0016021(integral to membrane)	Danio rerio ELOVL family member 7, elongation of long chain fatty acids (yeast) a (elovl7a), mRNA [NM_199875]	chr8:14153904-14153963
eng1a	3.30827	0.0236318	NM_131279	NM_131279	NM_131279	Dr.150252	30536	empty spiracles homeobox 3		TC307634	GO:0003677(DNA binding)|GO:0003700(transcription factor activity)|GO:0005634(nucleus)|GO:0006355(regulation of transcription, DNA-dependent)|GO:0007420(brain development)|GO:0021537(telencephalon development)|GO:0021862(early neuron differentiation in the forebrain)|GO:0021952(central nervous system projection neuron axonogenesis)|GO:0030528(transcription regulator activity)|GO:0043565(sequence-s…	Danio rerio empty spiracles homeobox 3 (emx3), mRNA [NM_131279]	chr14:23613938-23613879
eng1b	2.00993	0.0385725	NM_131045	NM_131045	NM_131045	Dr.75072	30244	engrailed 1a		TC304962	GO:0003677(DNA binding)|GO:0003700(transcription factor activity)|GO:0005634(nucleus)|GO:0006355(regulation of transcription, DNA-dependent)|GO:0007275(multicellular organismal development)|GO:0030528(transcription regulator activity)|GO:0043565(sequence-specific DNA binding)|GO:0045449(regulation of transcription)	Danio rerio engrailed 1a (eng1a), mRNA [NM_131045]	chr9:40618519-40618460
enkur	0.745311	0.02166	NM_001013498	NM_001013498	NM_001013498	Dr.79493	541371	engrailed 1b	ENSDART00000103603	TC305840	GO:0003677(DNA binding)|GO:0003700(transcription factor activity)|GO:0005634(nucleus)|GO:0006355(regulation of transcription, DNA-dependent)|GO:0007275(multicellular organismal development)|GO:0030528(transcription regulator activity)|GO:0043565(sequence-specific DNA binding)|GO:0045449(regulation of transcription)|GO:0048663(neuron fate commitment)	Danio rerio engrailed 1b (eng1b), mRNA [NM_001013498]	chr1:5522710-5522651
eno1	0.674409	0.0274781	BC049447	ENSDART00000042478	XM_001339745	Dr.14980	402794	enkurin, TRPC channel interacting protein	ENSDART00000042478	TC320667		C10orf63 protein Fragment [Source:UniProtKB/TrEMBL;Acc:Q7ZWE8] [ENSDART00000042478]	chr24:7550352-7550293
eno2	2.16625	0.0224079	NM_212722	NM_212722	NM_212722	Dr.4724	334116	enolase 1, (alpha)	ENSDART00000009337	TC337084	GO:0000015(phosphopyruvate hydratase complex)|GO:0000287(magnesium ion binding)|GO:0004634(phosphopyruvate hydratase activity)|GO:0006096(glycolysis)|GO:0016829(lyase activity)	Danio rerio enolase 1, (alpha) (eno1), mRNA [NM_212722]	chr23:21077777-21077836
enpp6	1.54497	0.0291046	NM_001003848	NM_001003848	NM_001003848	Dr.78412	402874	enolase 2	ENSDART00000037126	TC316606	GO:0000015(phosphopyruvate hydratase complex)|GO:0000287(magnesium ion binding)|GO:0004634(phosphopyruvate hydratase activity)|GO:0006096(glycolysis)|GO:0016829(lyase activity)	Danio rerio enolase 2 (eno2), mRNA [NM_001003848]	chr19:2552927-2555079
entpd2a.1	2.40833	0.0473943	NM_001013527	NM_001013527	NM_001013527	Dr.81368	791915	ectonucleotide pyrophosphatase/phosphodiesterase 6		TC304406	GO:0003824(catalytic activity)|GO:0005886(plasma membrane)|GO:0008152(metabolic process)|GO:0016020(membrane)|GO:0016021(integral to membrane)|GO:0016042(lipid catabolic process)|GO:0016787(hydrolase activity)	Danio rerio ectonucleotide pyrophosphatase/phosphodiesterase 6 (enpp6), mRNA [NM_001013527]	chr14:30819331-30819272
eomesa	2.1572	0.0134507	NM_001004643	NM_001004643	NM_001004643	Dr.89883	447905	ectonucleoside triphosphate diphosphohydrolase 2 a.1	ENSDART00000051434	TC301907	GO:0016787(hydrolase activity)|GO:0045471(response to ethanol)|GO:0046688(response to copper ion)	Danio rerio ectonucleoside triphosphate diphosphohydrolase 2 a.1 (entpd2a.1), mRNA [NM_001004643]	chr5:21355770-21355711
eomesb	1.38875	0.046771	NM_131679	NM_131679	NM_131679	Dr.83042	64603	eomesodermin homolog a	ENSDART00000007206	TC332303	GO:0001706(endoderm formation)|GO:0003677(DNA binding)|GO:0003700(transcription factor activity)|GO:0005515(protein binding)|GO:0005634(nucleus)|GO:0005737(cytoplasm)|GO:0006355(regulation of transcription, DNA-dependent)|GO:0016563(transcription activator activity)|GO:0042074(cell migration involved in gastrulation)|GO:0045449(regulation of transcription)|GO:0048263(determination of dorsal ident…	Danio rerio eomesodermin homolog a (eomesa), mRNA [NM_131679]	chr19:181736-181795
epas1	2.56062	0.0374647	NM_001083575	NM_001083575	NM_001083575	Dr.111570	799447	eomesodermin homolog b	ENSDART00000008317		GO:0003677(DNA binding)|GO:0003700(transcription factor activity)|GO:0005634(nucleus)|GO:0006355(regulation of transcription, DNA-dependent)|GO:0045449(regulation of transcription)	Danio rerio eomesodermin homolog b (eomesb), mRNA [NM_001083575]	chr16:52803251-52803310
erf	0.609837	0.0275991	NM_001039806	NM_001039806	NM_001039806	Dr.83091	555192	endothelial PAS domain protein 1		TC302327	GO:0003677(DNA binding)|GO:0004871(signal transducer activity)|GO:0005634(nucleus)|GO:0006350(transcription)|GO:0006355(regulation of transcription, DNA-dependent)|GO:0007165(signal transduction)|GO:0030528(transcription regulator activity)|GO:0045449(regulation of transcription)	Danio rerio endothelial PAS domain protein 1 (epas1), mRNA [NM_001039806]	chr13:9882956-9882897
esr2b	0.426418	0.0467968	NM_001044927	NM_001044927	NM_001044927	Dr.77646	560416	Ets2 repressor factor	ENSDART00000092656	TC311229	GO:0003677(DNA binding)|GO:0003700(transcription factor activity)|GO:0005634(nucleus)|GO:0006355(regulation of transcription, DNA-dependent)|GO:0043565(sequence-specific DNA binding)	Danio rerio Ets2 repressor factor (erf), mRNA [NM_001044927]	chr19:3243457-3243398
esrp1	0.545137	0.0374296	NM_174862	NM_174862	NM_174862	Dr.82564	317733	estrogen receptor 2b	ENSDART00000041300	TC304730	GO:0003677(DNA binding)|GO:0003700(transcription factor activity)|GO:0003707(steroid hormone receptor activity)|GO:0004872(receptor activity)|GO:0004879(ligand-dependent nuclear receptor activity)|GO:0005634(nucleus)|GO:0006350(transcription)|GO:0006355(regulation of transcription, DNA-dependent)|GO:0008270(zinc ion binding)|GO:0043565(sequence-specific DNA binding)|GO:0045449(regulation of trans…	Danio rerio estrogen receptor 2b (esr2b), mRNA [NM_174862]	chr13:37925969-37920028
esrrd	49.3258	0.036903	NM_001080576	NM_001080576	NM_001080576	Dr.13001	560190	epithelial splicing regulatory protein 1	ENSDART00000103431	TC355231	GO:0000166(nucleotide binding)|GO:0003676(nucleic acid binding)|GO:0003723(RNA binding)|GO:0003729(mRNA binding)|GO:0005634(nucleus)|GO:0006397(mRNA processing)|GO:0008380(RNA splicing)|GO:0043484(regulation of RNA splicing)	Danio rerio epithelial splicing regulatory protein 1 (esrp1), mRNA [NM_001080576]	chr16:19570289-19570230
etfa	1.37733	0.0389049	AY556398	ENSDART00000002767	XM_001921058	Dr.82689	407692	estrogen-related receptor delta	ENSDART00000002767	TC337972	GO:0003677(DNA binding)|GO:0003700(transcription factor activity)|GO:0003707(steroid hormone receptor activity)|GO:0004872(receptor activity)|GO:0004879(ligand-dependent nuclear receptor activity)|GO:0005634(nucleus)|GO:0006350(transcription)|GO:0006351(transcription, DNA-dependent)|GO:0006355(regulation of transcription, DNA-dependent)|GO:0008270(zinc ion binding)|GO:0043565(sequence-specific DN…	Estrogen-related receptor delta Fragment [Source:UniProtKB/TrEMBL;Acc:Q6Q6F3] [ENSDART00000002767]	chr18:44335981-44336040
evlb	2.10708	0.0147546	NM_198909	NM_198909	NM_198909	Dr.86220	325724	electron-transfer-flavoprotein, alpha polypeptide		TC305773	GO:0009055(electron carrier activity)|GO:0050660(FAD binding)	Danio rerio electron-transfer-flavoprotein, alpha polypeptide (etfa), nuclear gene encoding mitochondrial protein, mRNA [NM_198909]	Zv7_NA3272:13783-13724
eya4	1.87972	0.0117349	NM_205633	NM_205633	NM_205633	Dr.13833	402929	Enah/Vasp-like b		TC304170		Danio rerio Enah/Vasp-like b (evlb), mRNA [NM_205633]	chr17:51690354-51690413
f3a	0.500214	0.0147546	NM_001014365	NM_001014365	NM_001014365	Dr.85873	541552	eyes absent homolog 4 (Drosophila)	ENSDART00000045433	TC302764	GO:0001964(startle response)|GO:0003674(molecular_function)|GO:0005575(cellular_component)|GO:0007507(heart development)|GO:0035050(embryonic heart tube development)|GO:0042472(inner ear morphogenesis)|GO:0048923(posterior lateral line neuromast hair cell differentiation)	Danio rerio eyes absent homolog 4 (Drosophila) (eya4), mRNA [NM_001014365]	chr23:30232050-30231991
f5	3.55893	0.0199246	BC154033	ENSDART00000020673	XM_690549	Dr.89542	567257	coagulation factor IIIa	ENSDART00000020673	TC324556	GO:0007596(blood coagulation)|GO:0016021(integral to membrane)	F3a protein Fragment [Source:UniProtKB/TrEMBL;Acc:A8KBA5] [ENSDART00000020673]	chr24:30059121-30059180
f7i	2.46168	0.0147546	NM_001007208	NM_001007208	NM_001007208	Dr.79290	327320	coagulation factor V	ENSDART00000113798	TC301693	GO:0005507(copper ion binding)|GO:0007155(cell adhesion)|GO:0009617(response to bacterium)|GO:0016491(oxidoreductase activity)|GO:0046872(metal ion binding)|GO:0055114(oxidation reduction)	Danio rerio coagulation factor V (f5), mRNA [NM_001007208]	chr9:28213624-28213683
faah2a	2.30508	0.0136022	NM_173228	NM_173228	NM_173228	Dr.77123	282671	coagulation factor VIIi	ENSDART00000003463	TC305280	GO:0003824(catalytic activity)|GO:0004252(serine-type endopeptidase activity)|GO:0005509(calcium ion binding)|GO:0005576(extracellular region)|GO:0006508(proteolysis)|GO:0007596(blood coagulation)|GO:0008233(peptidase activity)|GO:0008236(serine-type peptidase activity)|GO:0016787(hydrolase activity)|GO:0030195(negative regulation of blood coagulation)	Danio rerio coagulation factor VIIi (f7i), mRNA [NM_173228]	Zv7_scaffold2485:20278-20337
fabp2	0.614588	0.0260356	NM_001002700	NM_001002700	NM_001002700	Dr.76507	436973	fatty acid amide hydrolase 2a	ENSDART00000037553	TC303454	GO:0008150(biological_process)|GO:0016020(membrane)|GO:0016021(integral to membrane)|GO:0016787(hydrolase activity)|GO:0016884(carbon-nitrogen ligase activity, with glutamine as amido-N-donor)	Danio rerio fatty acid amide hydrolase 2a (faah2a), mRNA [NM_001002700]	chr1:37318931-37318872
fabp3	1.58075	0.0159817	NM_131431	NM_131431	NM_131431	Dr.75723	30708	fatty acid binding protein 2, intestinal	ENSDART00000027973	TC320366	GO:0005215(transporter activity)|GO:0005488(binding)|GO:0006810(transport)|GO:0008289(lipid binding)	Danio rerio fatty acid binding protein 2, intestinal (fabp2), mRNA [NM_131431]	chr1:22674435-22674494
fabp7b	3.27203	0.0103466	NM_152961	NM_152961	NM_152961	Dr.6814	171478	fatty acid binding protein 3, muscle and heart	ENSDART00000033724	TC343422	GO:0005215(transporter activity)|GO:0005488(binding)|GO:0006810(transport)|GO:0008289(lipid binding)	Danio rerio fatty acid binding protein 3, muscle and heart (fabp3), mRNA [NM_152961]	Zv7_scaffold2571:89743-89684
fah	2.55816	0.04448	NM_214807	NM_214807	NM_214807	Dr.89723	407736	fatty acid binding protein 7, brain, b	ENSDART00000041229	TC317153	GO:0005215(transporter activity)|GO:0005488(binding)|GO:0005504(fatty acid binding)|GO:0006810(transport)|GO:0008289(lipid binding)	Danio rerio fatty acid binding protein 7, brain, b (fabp7b), mRNA [NM_214807]	chr20:41450463-41450404
fam134a	0.765368	0.020559	NM_199601	NM_199601	NM_199601	Dr.44058	322372	fumarylacetoacetate hydrolase (fumarylacetoacetase)		TC303116	GO:0003824(catalytic activity)|GO:0004334(fumarylacetoacetase activity)|GO:0005575(cellular_component)|GO:0008152(metabolic process)|GO:0009072(aromatic amino acid family metabolic process)|GO:0016787(hydrolase activity)	Danio rerio fumarylacetoacetate hydrolase (fumarylacetoacetase) (fah), mRNA [NM_199601]	chr7:6006892-6006833
fam46b	0.12583	0.0309902	NM_001080014	NM_001080014	NM_001080014	Dr.85874	564232	family with sequence similarity 134, member A	ENSDART00000092277		GO:0003674(molecular_function)|GO:0005575(cellular_component)|GO:0008150(biological_process)	Danio rerio family with sequence similarity 134, member A (fam134a), mRNA [NM_001080014]	chr1:2827586-2827645
fam91a1	1.51712	0.0339444	NM_001077806	NM_001077806	NM_001077806	Dr.38295	777768	family with sequence similarity 46, member B	ENSDART00000058424	TC335398	GO:0003674(molecular_function)|GO:0005575(cellular_component)|GO:0008150(biological_process)	Danio rerio family with sequence similarity 46, member B (fam46b), mRNA [NM_001077806]	chr16:40562945-40563004
farp2	0.653407	0.0204218	NM_200441	NM_200441	NM_200441	Dr.79637	393413	family with sequence similarity 91, member A1	ENSDART00000019459	TC301917	GO:0005575(cellular_component)	Danio rerio family with sequence similarity 91, member A1 (fam91a1), mRNA [NM_200441]	chr19:30796025-30796084
fbln1	0.377918	0.0349453	XM_001922616	XM_001922616	XM_001922623	Dr.31724	567490	FERM, RhoGEF and pleckstrin domain protein 2		TC342143		PREDICTED: Danio rerio FERM, RhoGEF and pleckstrin domain protein 2, transcript variant 1 (farp2), mRNA [XM_001922616]	chr6:18394335-18394491
fbln4	0.306465	0.0177633	NM_131042	NM_131042	NM_131042	Dr.560	30240	fibulin 1		TC303308	GO:0005509(calcium ion binding)|GO:0005576(extracellular region)|GO:0005578(proteinaceous extracellular matrix)|GO:0007275(multicellular organismal development)|GO:0007507(heart development)	Danio rerio fibulin 1 (fbln1), mRNA [NM_131042]	chr25:001106584-001106641
fbp2	3.10308	0.0196024	NM_001160358	NM_001160358	NM_001160358	Dr.79043	572703	fibulin 4	ENSDART00000042578	TC350280		Danio rerio fibulin 4 (fbln4), mRNA [NM_001160358]	chr21:16359165-16359224
fbxl2	0.626959	0.0430465	NM_001004008	NM_001004008	NM_001004008	Dr.34240	445505	fructose-1,6-bisphosphatase 2	ENSDART00000019104	TC307380	GO:0005575(cellular_component)|GO:0005975(carbohydrate metabolic process)|GO:0016787(hydrolase activity)|GO:0042578(phosphoric ester hydrolase activity)	Danio rerio fructose-1,6-bisphosphatase 2 (fbp2), mRNA [NM_001004008]	chr5:35545276-35545335
fbxo25	1.41495	0.0484783	NM_200106	NM_200106	NM_200106	Dr.81393	378737	F-box and leucine-rich repeat protein 2	ENSDART00000018328	TC303972		Danio rerio F-box and leucine-rich repeat protein 2 (fbxl2), mRNA [NM_200106]	chr19:39571433-39571492
fbxo3	1.50645	0.023541	NM_205724	NM_205724	NM_205724	Dr.84666	403037	F-box protein 25	ENSDART00000006596	TC304438	GO:0003674(molecular_function)|GO:0005575(cellular_component)|GO:0008150(biological_process)	Danio rerio F-box protein 25 (fbxo25), mRNA [NM_205724]	chr23:34150343-34150402
fev	2.31705	0.0332165	NM_001020702	NM_001020702	NM_001020702	Dr.88346	553731	F-box protein 3	ENSDART00000047220	TC304314	GO:0003674(molecular_function)|GO:0005575(cellular_component)|GO:0008150(biological_process)	Danio rerio F-box protein 3 (fbxo3), mRNA [NM_001020702]	chr7:24749608-24749667
fez1	2.60695	0.0147546	NM_001080657	NM_001080657	NM_001080657	Dr.89515	791175	FEV (ETS oncogene family)			GO:0003677(DNA binding)|GO:0003700(transcription factor activity)|GO:0005634(nucleus)|GO:0006355(regulation of transcription, DNA-dependent)|GO:0043565(sequence-specific DNA binding)	Danio rerio FEV (ETS oncogene family) (fev), mRNA [NM_001080657]	chr9:7370620-7370679
fga	4.82541	0.00351755	NM_213396	NM_213396	NM_213396	Dr.106931	406705	fasciculation and elongation protein zeta 1 (zygin I)	ENSDART00000087892	TC303913	GO:0003674(molecular_function)|GO:0005575(cellular_component)|GO:0008150(biological_process)	Danio rerio fasciculation and elongation protein zeta 1 (zygin I) (fez1), mRNA [NM_213396]	chr10:27148213-27147949
fgb	3.62779	0.0222688	NM_001002039	NM_001002039	NM_001002039	Dr.33271	378986	fibrinogen alpha chain	ENSDART00000033118	TC309824	GO:0005102(receptor binding)|GO:0005577(fibrinogen complex)|GO:0005615(extracellular space)|GO:0007165(signal transduction)|GO:0030168(platelet activation)|GO:0030674(protein binding, bridging)|GO:0051258(protein polymerization)	Danio rerio fibrinogen alpha chain (fga), mRNA [NM_001002039]	chr1:6721261-6721320
fgd	1.32329	0.034173	NM_212774	NM_212774	NM_212774	Dr.8505	337315	fibrinogen, B beta polypeptide	ENSDART00000011701	TC340940	GO:0005102(receptor binding)|GO:0005577(fibrinogen complex)|GO:0007165(signal transduction)|GO:0030168(platelet activation)|GO:0030674(protein binding, bridging)|GO:0051258(protein polymerization)	Danio rerio fibrinogen, B beta polypeptide (fgb), mRNA [NM_212774]	chr1:6728097-6728038
fgf13	2.32517	0.0315535	NM_131556	NM_131556	NM_131556	Dr.81271	58075	faciogenital dysplasia		NP002745	GO:0005089(Rho guanyl-nucleotide exchange factor activity)|GO:0005622(intracellular)|GO:0008270(zinc ion binding)|GO:0035023(regulation of Rho protein signal transduction)|GO:0046872(metal ion binding)	Danio rerio faciogenital dysplasia (fgd), mRNA [NM_131556]	chr8:52279197-52279256
fgf13l	1.78781	0.0279703	NM_001007399	NM_001007399	NM_001007399	Dr.7596	492758	fibroblast growth factor 13	ENSDART00000052949	NP1366214	GO:0005575(cellular_component)|GO:0008083(growth factor activity)	Danio rerio fibroblast growth factor 13 (fgf13), mRNA [NM_001007399]	chr14:36431344-36431285
fgf17	0.182702	0.0111112	NM_205702	NM_205702	NM_205702	Dr.86718	403003	fibroblast growth factor 13, like"	ENSDART00000020096	TC304701	GO:0005575(cellular_component)|GO:0008083(growth factor activity)	Danio rerio fibroblast growth factor 13, like (fgf13l), mRNA [NM_205702]	chr10:20721318-20721259
fgf2	0.463483	0.0450315	NM_214808	NM_214808	NM_214808	Dr.90296	407737	fibroblast growth factor 17	ENSDART00000029630	TC304262	GO:0005104(fibroblast growth factor receptor binding)|GO:0005576(extracellular region)|GO:0007275(multicellular organismal development)|GO:0007399(nervous system development)|GO:0007498(mesoderm development)|GO:0008083(growth factor activity)|GO:0008543(fibroblast growth factor receptor signaling pathway)|GO:0009952(anterior/posterior pattern formation)|GO:0030154(cell differentiation)|GO:0042664…	Danio rerio fibroblast growth factor 17 (fgf17), mRNA [NM_214808]	chr8:47096319-47096378
fgf24	0.460532	0.0198028	NM_212823	NM_212823	NM_212823	Dr.88830	404231	fibroblast growth factor 2		TC308019	GO:0008083(growth factor activity)	Danio rerio fibroblast growth factor 2 (fgf2), mRNA [NM_212823]
fgf8a	0.413981	0.0201535	NM_182871	NM_182871	NM_182871	Dr.82992	359831	fibroblast growth factor 24	ENSDART00000054877	TC308413	GO:0008083(growth factor activity)|GO:0009953(dorsal/ventral pattern formation)|GO:0031017(exocrine pancreas development)|GO:0035050(embryonic heart tube development)|GO:0035118(embryonic pectoral fin morphogenesis)|GO:0042664(negative regulation of endodermal cell fate specification)	Danio rerio fibroblast growth factor 24 (fgf24), mRNA [NM_182871]	chr14:1308006-1307947
fgfr1a	0.608707	0.0111112	NM_131281	NM_131281	NM_131281	Dr.478	30538	fibroblast growth factor 8 a	ENSDART00000025583	TC307128	GO:0001708(cell fate specification)|GO:0001756(somitogenesis)|GO:0003007(heart morphogenesis)|GO:0005615(extracellular space)|GO:0005764(lysosome)|GO:0007368(determination of left/right symmetry)|GO:0007420(brain development)|GO:0007422(peripheral nervous system development)|GO:0007492(endoderm development)|GO:0007498(mesoderm development)|GO:0008083(growth factor activity)|GO:0009880(embryonic p…	Danio rerio fibroblast growth factor 8 a (fgf8a), mRNA [NM_131281]	chr13:20567219-20567160
fgfr1b	0.348103	0.0289803	NM_152962	NM_152962	NM_152962	Dr.83393	30705	fibroblast growth factor receptor 1a	ENSDART00000067689	NP611692	GO:0000166(nucleotide binding)|GO:0001889(liver development)|GO:0004672(protein kinase activity)|GO:0004713(protein tyrosine kinase activity)|GO:0004714(transmembrane receptor protein tyrosine kinase activity)|GO:0004872(receptor activity)|GO:0005007(fibroblast growth factor receptor activity)|GO:0005515(protein binding)|GO:0005524(ATP binding)|GO:0005887(integral to plasma membrane)|GO:0006468(p…	Danio rerio fibroblast growth factor receptor 1a (fgfr1a), mRNA [NM_152962]	chr8:46108441-46098731
fgfrl1a	0.457948	0.0374356	BC083215	BC083215		Dr.132368	567905	fibroblast growth factor receptor 1b		TC320421	GO:0004872(receptor activity)|GO:0005007(fibroblast growth factor receptor activity)|GO:0005515(protein binding)|GO:0005524(ATP binding)|GO:0006468(protein amino acid phosphorylation)|GO:0008284(positive regulation of cell proliferation)|GO:0008543(fibroblast growth factor receptor signaling pathway)|GO:0016021(integral to membrane)	Danio rerio similar to fibroblast growth factor receptor 1, mRNA (cDNA clone IMAGE:7223927), partial cds. [BC083215]	chr6:17620339-17620398
fgg	3.61166	0.0466105	NM_200376	NM_200376	NM_200376	Dr.81004	393347	fibroblast growth factor receptor-like 1a	ENSDART00000082667	TC315444	GO:0001755(neural crest cell migration)|GO:0004872(receptor activity)|GO:0005515(protein binding)|GO:0016021(integral to membrane)|GO:0021592(fourth ventricle development)|GO:0021670(lateral ventricle development)|GO:0021678(third ventricle development)|GO:0048565(gut development)|GO:0048592(eye morphogenesis)|GO:0048794(swim bladder development)|GO:0051216(cartilage development)	Danio rerio fibroblast growth factor receptor-like 1a (fgfrl1a), mRNA [NM_200376]	chr14:13124303-13124244
fhl3	0.598483	0.0251364	NM_213054	NM_213054	NM_213054	Dr.77175	406327	fibrinogen, gamma polypeptide	ENSDART00000109646	TC329680	GO:0005102(receptor binding)|GO:0005577(fibrinogen complex)|GO:0005615(extracellular space)|GO:0007165(signal transduction)|GO:0030168(platelet activation)|GO:0030674(protein binding, bridging)|GO:0051258(protein polymerization)	Danio rerio fibrinogen, gamma polypeptide (fgg), mRNA [NM_213054]	chr1:22493352-22493293
fhla	0.44694	0.0381984	XM_690386	ENSDART00000050173	XM_690386	Dr.80073	567097	four and a half LIM domains 3	ENSDART00000050173	TC309480			chr16:40171322-40173334
fibin	0.580719	0.0415901	NM_001007287	NM_001007287	NM_001007287	Dr.76063	399646	four and a half LIM domains a	ENSDART00000105767	TC306567	GO:0008270(zinc ion binding)|GO:0046872(metal ion binding)	Danio rerio four and a half LIM domains a (fhla), mRNA [NM_001007287]	chr14:35905364-35905423
figf	1.66778	0.0466105	NM_001017873	NM_001017873	NM_001017873	Dr.75438	550571	fin bud initiation factor	ENSDART00000075175	TC340815	GO:0003674(molecular_function)|GO:0005576(extracellular region)|GO:0005794(Golgi apparatus)|GO:0007275(multicellular organismal development)|GO:0035118(embryonic pectoral fin morphogenesis)	Danio rerio fin bud initiation factor (fibin), mRNA [NM_001017873]	chr7:29187531-29187472
figla	0.247258	0.0199599	NM_001040178	NM_001040178	NM_001040178	Dr.67532	678512	c-fos induced growth factor	ENSDART00000079152	TC308916	GO:0008015(blood circulation)|GO:0008083(growth factor activity)|GO:0016020(membrane)|GO:0048514(blood vessel morphogenesis)|GO:0051781(positive regulation of cell division)	Danio rerio c-fos induced growth factor (figf), mRNA [NM_001040178]	chr11:27399158-27399099
fign	0.668673	0.0504028	NM_198919	NM_198919	NM_198919	Dr.29104	387259	factor in the germline alpha	ENSDART00000049742	TC307617	GO:0005634(nucleus)|GO:0008585(female gonad development)|GO:0030528(transcription regulator activity)|GO:0045449(regulation of transcription)	Danio rerio factor in the germline alpha (figla), mRNA [NM_198919]	Zv7_NA662:11898-11839
fkbp11	0.413322	0.0374647	NM_001020575	NM_001020575	NM_001020575	Dr.86847	553599	fidgetin	ENSDART00000023105	TC302360	GO:0000166(nucleotide binding)|GO:0005524(ATP binding)|GO:0017111(nucleoside-triphosphatase activity)	Danio rerio fidgetin (fign), mRNA [NM_001020575]	chr9:49783144-49783085
fkbp3	1.40068	0.0379002	NM_001012249	NM_001012249	NM_001012249	Dr.80012	368823	FK506 binding protein 11	ENSDART00000053776	TC314434	GO:0003755(peptidyl-prolyl cis-trans isomerase activity)|GO:0006457(protein folding)|GO:0016853(isomerase activity)|GO:0042221(response to chemical stimulus)	Danio rerio FK506 binding protein 11 (fkbp11), mRNA [NM_001012249]	chr6:3038157-3038213
fkbp4	1.67261	0.0277921	NM_001004519	NM_001004519	NM_001004519	Dr.150295	368863	FK506 binding protein 3	ENSDART00000114387	TC325158	GO:0003755(peptidyl-prolyl cis-trans isomerase activity)|GO:0005575(cellular_component)|GO:0006457(protein folding)|GO:0016853(isomerase activity)	Danio rerio FK506 binding protein 3 (fkbp3), transcript variant 1, mRNA [NM_001004519]	chr20:55588367-55588426
flt4	0.669381	0.0292482	NM_201469	NM_201469	NM_201469	Dr.3473	321795	FK506 binding protein 4	ENSDART00000024576	TC303596	GO:0005488(binding)|GO:0006457(protein folding)	Danio rerio FK506 binding protein 4 (fkbp4), mRNA [NM_201469]	chr18:3827746-3827805
fn1b	0.177578	0.0465244	NM_130945	NM_130945	NM_130945	Dr.81298	30121	fms-related tyrosine kinase 4	ENSDART00000021919	TC301813	GO:0000166(nucleotide binding)|GO:0001525(angiogenesis)|GO:0004672(protein kinase activity)|GO:0004713(protein tyrosine kinase activity)|GO:0004714(transmembrane receptor protein tyrosine kinase activity)|GO:0004872(receptor activity)|GO:0005021(vascular endothelial growth factor receptor activity)|GO:0005515(protein binding)|GO:0005524(ATP binding)|GO:0005887(integral to plasma membrane)|GO:0006…	Danio rerio fms-related tyrosine kinase 4 (flt4), mRNA [NM_130945]	chr14:11700754-11700695
foxa1	0.705657	0.02166	NM_001013261	NM_001013261	NM_001013261	Dr.24233	334613	fibronectin 1b	ENSDART00000017312	TC337172	GO:0005576(extracellular region)	Danio rerio fibronectin 1b (fn1b), mRNA [NM_001013261]	chr1:2361467-2361611
foxa3	0.568165	0.0383524	NM_131284	NM_131284	NM_131284	Dr.75817	30541	forkhead box A1	ENSDART00000022920	TC304711	GO:0003677(DNA binding)|GO:0003700(transcription factor activity)|GO:0005634(nucleus)|GO:0006355(regulation of transcription, DNA-dependent)|GO:0043565(sequence-specific DNA binding)	Danio rerio forkhead box A1 (foxa1), mRNA [NM_131284]	chr17:8290873-8290932
foxb1.1	0.597973	0.0246806	NM_131299	NM_131299	NM_131299	Dr.1307	30559	forkhead box A3	ENSDART00000010813	TC303190	GO:0003677(DNA binding)|GO:0003700(transcription factor activity)|GO:0005634(nucleus)|GO:0006355(regulation of transcription, DNA-dependent)|GO:0007420(brain development)|GO:0021999(neural plate anterior/posterior pattern formation)|GO:0043565(sequence-specific DNA binding)	Danio rerio forkhead box A3 (foxa3), mRNA [NM_131299]	chr18:42463500-42463441
foxc1b	0.452361	0.0189857	NM_131283	NM_131283	NM_131283	Dr.589	799571	forkhead box B1.1		TC303946	GO:0003677(DNA binding)|GO:0003700(transcription factor activity)|GO:0005634(nucleus)|GO:0006355(regulation of transcription, DNA-dependent)|GO:0007420(brain development)|GO:0043565(sequence-specific DNA binding)	Danio rerio forkhead box B1.1 (foxb1.1), mRNA [NM_131283]	chr7:34126403-34126370
foxd5	0.234767	0.0272996	NM_131729	NM_131729	NM_131729	Dr.83301	79375	forkhead box C1b	ENSDART00000077753	TC304491	GO:0001570(vasculogenesis)|GO:0003677(DNA binding)|GO:0003700(transcription factor activity)|GO:0005634(nucleus)|GO:0006355(regulation of transcription, DNA-dependent)|GO:0043010(camera-type eye development)|GO:0043565(sequence-specific DNA binding)	Danio rerio forkhead box C1b (foxc1b), mRNA [NM_131729]	chr20:26865657-26865598
foxg1	1.32584	0.0147546	NM_131270	NM_131270	NM_131270	Dr.75818	30524	forkhead box D5	ENSDART00000062303	TC308409	GO:0003677(DNA binding)|GO:0003700(transcription factor activity)|GO:0005634(nucleus)|GO:0006355(regulation of transcription, DNA-dependent)|GO:0043565(sequence-specific DNA binding)	Danio rerio forkhead box D5 (foxd5), mRNA [NM_131270]	chr8:29044320-29044379
foxk1	0.610866	0.0222688	NM_131067	NM_131067	NM_131067	Dr.75832	30274	forkhead box G1	ENSDART00000104204	TC303530	GO:0003677(DNA binding)|GO:0003700(transcription factor activity)|GO:0005634(nucleus)|GO:0006355(regulation of transcription, DNA-dependent)|GO:0030182(neuron differentiation)|GO:0043565(sequence-specific DNA binding)|GO:0043584(nose development)	Danio rerio forkhead box G1 (foxg1), mRNA [NM_131067]	chr17:32755657-32755716
foxl2	0.400519	0.0274781	NM_199902	NM_199902	NM_199902	Dr.81025	334470	forkhead box K1	ENSDART00000055201	TC303288	GO:0003677(DNA binding)|GO:0003700(transcription factor activity)|GO:0005634(nucleus)|GO:0006355(regulation of transcription, DNA-dependent)|GO:0043565(sequence-specific DNA binding)	Danio rerio forkhead box K1 (foxk1), mRNA [NM_199902]	chr3:38709851-38709792
foxn4	2.57224	0.0147546	NM_001045252	NM_001045252	NM_001045252	Dr.90409	692279	forkhead box L2			GO:0003677(DNA binding)|GO:0003700(transcription factor activity)|GO:0005634(nucleus)|GO:0006355(regulation of transcription, DNA-dependent)|GO:0043565(sequence-specific DNA binding)	Danio rerio forkhead box L2 (foxl2), mRNA [NM_001045252]	chr15:9995712-9995771
foxp1a	0.311519	0.0206649	NM_131099	NM_131099	NM_131099	Dr.81266	30315	forkhead box N4			GO:0003677(DNA binding)|GO:0003700(transcription factor activity)|GO:0005634(nucleus)|GO:0006355(regulation of transcription, DNA-dependent)|GO:0008016(regulation of heart contraction)|GO:0043193(positive regulation of gene-specific transcription)|GO:0043565(sequence-specific DNA binding)	Danio rerio forkhead box N4 (foxn4), mRNA [NM_131099]	chr5:14926404-14926345
fstb	2.27016	0.02166	NM_001077564	NM_001077564	NM_001077564	Dr.75277	564127	forkhead box P1a	ENSDART00000104985	TC339455	GO:0003700(transcription factor activity)|GO:0005622(intracellular)|GO:0005634(nucleus)|GO:0006355(regulation of transcription, DNA-dependent)|GO:0008270(zinc ion binding)|GO:0043565(sequence-specific DNA binding)	Danio rerio forkhead box P1a (foxp1a), mRNA [NM_001077564]	chr23:8201732-8201712
ftr67	0.484214	0.0415901	NM_001109831	NM_001109831	NM_001109831	Dr.76601	566538	follistatin b			GO:0005515(protein binding)	Danio rerio follistatin b (fstb), transcript variant 2, mRNA [NM_001109831]	chr10:10105434-10105375
ftr78	0.399063	0.0399089	NM_001039719	NM_001039719	NM_001039719	Dr.75870	336567	finTRIM family, member 67	ENSDART00000048322	TC304785	GO:0005515(protein binding)|GO:0005622(intracellular)|GO:0008270(zinc ion binding)|GO:0046872(metal ion binding)	Danio rerio finTRIM family, member 67 (ftr67), mRNA [NM_001039719]	chr2:45850171-45850230
ftr79	0.293265	0.0502387	XM_692107	XM_692107	XM_692107	Dr.80052	568756	finTRIM family, member 78			GO:0005515(protein binding)|GO:0005622(intracellular)|GO:0008270(zinc ion binding)|GO:0046872(metal ion binding)	PREDICTED: Danio rerio si:dkey-177p2.8 (si:dkey-177p2.8), mRNA [XM_692107]	chr20:26634293-26634352
furina	0.400998	0.0420241	XM_692207	ENSDART00000077791	XM_692207	Dr.119551	568850	finTRIM family, member 79	ENSDART00000077791	TC330598	GO:0005515(protein binding)|GO:0005622(intracellular)|GO:0008270(zinc ion binding)|GO:0046872(metal ion binding)	Novel protein Fragment [Source:UniProtKB/TrEMBL;Acc:Q5RIK0] [ENSDART00000077791]	chr20:26645015-26645074
fut9	0.453132	0.0227985	NM_001045106	NM_001045106	NM_001045106	Dr.80554	566557	furin (paired basic amino acid cleaving enzyme) a	ENSDART00000091468	TC327668	GO:0004252(serine-type endopeptidase activity)|GO:0006508(proteolysis)|GO:0008233(peptidase activity)|GO:0008236(serine-type peptidase activity)|GO:0016787(hydrolase activity)|GO:0051216(cartilage development)	Danio rerio furin (paired basic amino acid cleaving enzyme) a (furina), mRNA [NM_001045106]	chr7:10083662-10083721
fyna	1.5001	0.047537	NM_001007454	NM_001007454	NM_001007454	Dr.132820	492813	fucosyltransferase 9	ENSDART00000035965	TC305351	GO:0005794(Golgi apparatus)|GO:0006486(protein amino acid glycosylation)|GO:0008417(fucosyltransferase activity)|GO:0016020(membrane)|GO:0016021(integral to membrane)|GO:0016740(transferase activity)|GO:0016757(transferase activity, transferring glycosyl groups)	Danio rerio fucosyltransferase 9 (fut9), mRNA [NM_001007454]	chr5:66971324-66971383
fzd3l	0.639783	0.0272996	NM_001007286	NM_001007286	NM_001007286	Dr.118811	373872	FYN oncogene related to SRC, FGR, YES a	ENSDART00000046414	TC303134	GO:0000166(nucleotide binding)|GO:0001702(gastrulation with mouth forming second)|GO:0004672(protein kinase activity)|GO:0004713(protein tyrosine kinase activity)|GO:0004715(non-membrane spanning protein tyrosine kinase activity)|GO:0005515(protein binding)|GO:0005524(ATP binding)|GO:0005634(nucleus)|GO:0005829(cytosol)|GO:0006468(protein amino acid phosphorylation)|GO:0016301(kinase activity)|GO…	Danio rerio FYN oncogene related to SRC, FGR, YES a (fyna), mRNA [NM_001007286]	chr17:28758943-28759002
g12	0.334589	0.036903	NM_001080601	NM_001080601	NM_001080601	Dr.74731	567746	frizzled homolog 3-like	ENSDART00000081616	TC363627	GO:0004871(signal transducer activity)|GO:0004872(receptor activity)|GO:0004888(transmembrane receptor activity)|GO:0004926(non-G-protein coupled 7TM receptor activity)|GO:0004930(G-protein coupled receptor activity)|GO:0007165(signal transduction)|GO:0007166(cell surface receptor linked signal transduction)|GO:0007186(G-protein coupled receptor protein signaling pathway)|GO:0007275(multicellular…	Danio rerio frizzled homolog 3-like (fzd3l), mRNA [NM_001080601]	Zv7_scaffold2536:419221-419342
gad1	5.43698	0.00960899	NM_131335	NM_131335	NM_131335	Dr.75062	30600	gastrulation specific protein	ENSDART00000060150	TC316650		Danio rerio gastrulation specific protein (g12), mRNA [NM_131335]	chr9:24203704-24203645
gad2	2.07067	0.0208292	NM_194419	NM_194419	NM_194419	Dr.81985	378441	glutamate decarboxylase 1	ENSDART00000003008	TC312034	GO:0003824(catalytic activity)|GO:0004351(glutamate decarboxylase activity)|GO:0009449(gamma-aminobutyric acid biosynthetic process)|GO:0016829(lyase activity)|GO:0016831(carboxy-lyase activity)|GO:0019752(carboxylic acid metabolic process)|GO:0030170(pyridoxal phosphate binding)|GO:0042136(neurotransmitter biosynthetic process)	Danio rerio glutamate decarboxylase 1 (gad1), mRNA [NM_194419]	chr6:1373532-1373473
gadd45b	0.22115	0.0175419	NM_001017708	NM_001017708	NM_001017708	Dr.81033	550403	glutamate decarboxylase 2	ENSDART00000021609	TC318247	GO:0003824(catalytic activity)|GO:0004351(glutamate decarboxylase activity)|GO:0005575(cellular_component)|GO:0009449(gamma-aminobutyric acid biosynthetic process)|GO:0016829(lyase activity)|GO:0016831(carboxy-lyase activity)|GO:0019752(carboxylic acid metabolic process)|GO:0030170(pyridoxal phosphate binding)|GO:0042136(neurotransmitter biosynthetic process)	Danio rerio glutamate decarboxylase 2 (gad2), mRNA [NM_001017708]	chr24:5557126-5557067
gata1	0.504467	0.0453716	NM_213031	NM_213031	NM_213031	Dr.76269	406304	growth arrest and DNA-damage-inducible, beta	ENSDART00000036939	TC316018	GO:0001756(somitogenesis)|GO:0046686(response to cadmium ion)|GO:0051597(response to methylmercury)	Danio rerio growth arrest and DNA-damage-inducible, beta (gadd45b), mRNA [NM_213031]	Zv7_NA73:153314-153373
gata2b	2.50234	0.0399491	NM_131234	NM_131234	NM_131234	Dr.355	30481	GATA-binding protein 1	ENSDART00000013714	TC305512	GO:0003690(double-stranded DNA binding)|GO:0003700(transcription factor activity)|GO:0005634(nucleus)|GO:0006355(regulation of transcription, DNA-dependent)|GO:0008270(zinc ion binding)|GO:0009790(embryonic development)|GO:0030218(erythrocyte differentiation)|GO:0035162(embryonic hemopoiesis)|GO:0043066(negative regulation of apoptosis)|GO:0043565(sequence-specific DNA binding)|GO:0045637(regulat…	Danio rerio GATA-binding protein 1 (gata1), mRNA [NM_131234]	chr11:22639300-22639241
gata4	0.365686	0.0291046	NM_001002689	NM_001002689	NM_001002689	Dr.81808	436962	GATA-binding protein 2b	ENSDART00000022731	TC312774	GO:0003700(transcription factor activity)|GO:0006355(regulation of transcription, DNA-dependent)|GO:0008270(zinc ion binding)|GO:0043565(sequence-specific DNA binding)|GO:0046872(metal ion binding)	Danio rerio GATA-binding protein 2b (gata2b), mRNA [NM_001002689]	chr6:27657103-27657162
gata6	0.356215	0.0147546	NM_131236	NM_131236	NM_131236	Dr.81306	30483	GATA-binding protein 4	ENSDART00000099559	TC307447	GO:0001889(liver development)|GO:0003677(DNA binding)|GO:0003700(transcription factor activity)|GO:0005634(nucleus)|GO:0006355(regulation of transcription, DNA-dependent)|GO:0008270(zinc ion binding)|GO:0016563(transcription activator activity)|GO:0030528(transcription regulator activity)|GO:0035050(embryonic heart tube development)|GO:0043565(sequence-specific DNA binding)|GO:0045941(positive re…	Danio rerio GATA-binding protein 4 (gata4), mRNA [NM_131236]	chr20:54188847-54189237
gats	0.479471	0.0331638	NM_131557	NM_131557	NM_131557	Dr.78356	58076	GATA-binding protein 6	ENSDART00000077947	TC305101	GO:0001889(liver development)|GO:0003007(heart morphogenesis)|GO:0003677(DNA binding)|GO:0003700(transcription factor activity)|GO:0005634(nucleus)|GO:0006355(regulation of transcription, DNA-dependent)|GO:0008270(zinc ion binding)|GO:0016563(transcription activator activity)|GO:0030528(transcription regulator activity)|GO:0043565(sequence-specific DNA binding)|GO:0045941(positive regulation of t…	Danio rerio GATA-binding protein 6 (gata6), mRNA [NM_131557]	chr2:50930730-50931374
gba2	0.739228	0.0445574	NM_199780	NM_199780	NM_199780	Dr.2657	327294	opposite strand transcription unit to Stag3	ENSDART00000009507	TC328716		Danio rerio opposite strand transcription unit to Stag3 (gats), mRNA [NM_199780]	chr5:54521810-54521751
gbp	0.354983	0.0370062	XM_682560	ENSDART00000087691	XM_682560	Dr.53336	559240	glucosidase, beta (bile acid) 2	ENSDART00000087691			PREDICTED: Danio rerio glucosidase, beta (bile acid) 2 (gba2), mRNA [XM_682560]	chr7:15339866-15342105
gbx2	0.621193	0.0449318	NM_131442	NM_131442	NM_131442	Dr.81277	30719	glycogen synthase kinase binding protein	ENSDART00000058587	TC313171	GO:0016301(kinase activity)	Danio rerio glycogen synthase kinase binding protein (gbp), mRNA [NM_131442]	chr16:30258107-30258048
gc3	2.69113	0.0132263	NM_152964	NM_152964	NM_152964	Dr.17548	245948	gastrulation brain homeo box 2	ENSDART00000015333	TC304074	GO:0003677(DNA binding)|GO:0003700(transcription factor activity)|GO:0005634(nucleus)|GO:0006355(regulation of transcription, DNA-dependent)|GO:0030528(transcription regulator activity)|GO:0043565(sequence-specific DNA binding)|GO:0045449(regulation of transcription)	Danio rerio gastrulation brain homeo box 2 (gbx2), mRNA [NM_152964]	chr6:15298492-15298551
gch2	3.9401	0.0147546	BC142906	BC142906	XM_690001	Dr.86944	140426	guanylyl cyclase 3		TC326125	GO:0000166(nucleotide binding)|GO:0004383(guanylate cyclase activity)|GO:0004672(protein kinase activity)|GO:0004713(protein tyrosine kinase activity)|GO:0005524(ATP binding)|GO:0006182(cGMP biosynthetic process)|GO:0006468(protein amino acid phosphorylation)|GO:0007242(intracellular signaling cascade)|GO:0009190(cyclic nucleotide biosynthetic process)|GO:0016829(lyase activity)|GO:0016849(phosph…	Danio rerio guanylyl cyclase 3, mRNA (cDNA clone IMAGE:8132226), partial cds. [BC142906]	chr5:30287818-30287877
gchfr	1.63084	0.0389049	NM_131667	NM_131667	NM_131667	Dr.75259	64263	GTP cyclohydrolase 2	ENSDART00000012265	TC340973	GO:0003934(GTP cyclohydrolase I activity)|GO:0005737(cytoplasm)|GO:0016787(hydrolase activity)|GO:0046654(tetrahydrofolate biosynthetic process)	Danio rerio GTP cyclohydrolase 2 (gch2), mRNA [NM_131667]	chr12:22852672-22853907
gdf11	1.34339	0.0492922	NM_200762	NM_200762	NM_200762	Dr.82968	393735	GTP cyclohydrolase I feedback regulator	ENSDART00000015230	TC310783	GO:0005515(protein binding)|GO:0005634(nucleus)|GO:0005737(cytoplasm)|GO:0009890(negative regulation of biosynthetic process)|GO:0016020(membrane)	Danio rerio GTP cyclohydrolase I feedback regulator (gchfr), mRNA [NM_200762]	chr17:49970182-49970240
gem	0.648416	0.031722	NM_212975	NM_212975	NM_212975	Dr.86610	406247	growth differentiation factor 11	ENSDART00000066033	TC305300	GO:0008083(growth factor activity)|GO:0040007(growth)	Danio rerio growth differentiation factor 11 (gdf11), mRNA [NM_212975]	chr11:12027298-12027357
gfi1.1	0.0667686	0.0287184	NM_001045849	NM_001045849	NM_001045849	Dr.45197	560566	GTP binding protein overexpressed in skeletal muscle	ENSDART00000048036		GO:0000166(nucleotide binding)|GO:0003924(GTPase activity)|GO:0005525(GTP binding)|GO:0007165(signal transduction)|GO:0007264(small GTPase mediated signal transduction)|GO:0016020(membrane)	Danio rerio GTP binding protein overexpressed in skeletal muscle (gem), mRNA [NM_001045849]	chr16:19693752-19693811
gfpt1	0.437826	0.0456833	NM_001020776	NM_001020776	NM_001020776	Dr.87180	553814	growth factor independent 1.1	ENSDART00000015379	TC306387	GO:0003676(nucleic acid binding)|GO:0005622(intracellular)|GO:0008270(zinc ion binding)	Danio rerio growth factor independent 1.1 (gfi1.1), mRNA [NM_001020776]	chr2:7436019-7436078
ghrb	1.39873	0.0380544	NM_001034981	NM_001034981	NM_001034981	Dr.94310	567861	glutamine-fructose-6-phosphate transaminase 1	ENSDART00000080135	TC304102	GO:0002063(chondrocyte development)|GO:0004360(glutamine-fructose-6-phosphate transaminase (isomerizing) activity)|GO:0005529(sugar binding)|GO:0005737(cytoplasm)|GO:0005975(carbohydrate metabolic process)|GO:0008152(metabolic process)|GO:0016051(carbohydrate biosynthetic process)|GO:0030318(melanocyte differentiation)|GO:0048703(embryonic viscerocranium morphogenesis)	Danio rerio glutamine-fructose-6-phosphate transaminase 1 (gfpt1), mRNA [NM_001034981]	chr8:45552216-45552275
glb1l	1.78125	0.0159772	NM_001111081	NM_001111081	NM_001111081	Dr.119809	560202	growth hormone receptor b	ENSDART00000002231	TC350963	GO:0004872(receptor activity)	Danio rerio growth hormone receptor b (ghrb), mRNA [NM_001111081]	chr21:11659462-11659521
glcea	2.42086	0.0292482	NM_001122856	NM_001122856	NM_001122856	Dr.43382	100001628	galactosidase, beta 1-like	ENSDART00000047191	TC323910	GO:0003824(catalytic activity)|GO:0004553(hydrolase activity, hydrolyzing O-glycosyl compounds)|GO:0005975(carbohydrate metabolic process)|GO:0008152(metabolic process)|GO:0016787(hydrolase activity)|GO:0016798(hydrolase activity, acting on glycosyl bonds)|GO:0043169(cation binding)	Danio rerio galactosidase, beta 1-like (glb1l), mRNA [NM_001122856]	chr9:9804168-9804227
gle1l	2.41871	0.0305007	NM_212850	NM_212850	NM_212850	Dr.81192	405776	glucuronyl C5-epimerase a	ENSDART00000014274	TC303293	GO:0006024(glycosaminoglycan biosynthetic process)|GO:0009950(dorsal/ventral axis specification)|GO:0016021(integral to membrane)|GO:0016857(racemase and epimerase activity, acting on carbohydrates and derivatives)|GO:0030201(heparan sulfate proteoglycan metabolic process)|GO:0047464(heparosan-N-sulfate-glucuronate 5-epimerase activity)	Danio rerio glucuronyl C5-epimerase a (glcea), mRNA [NM_212850]	chr25:5088978-5088919
glod4	1.60877	0.0288458	NM_001003885	NM_001003885	NM_001003885	Dr.83661	445408	GLE1 RNA export mediator-like		TC304072	GO:0005634(nucleus)|GO:0005643(nuclear pore)|GO:0005737(cytoplasm)|GO:0006810(transport)|GO:0015031(protein transport)|GO:0016973(poly(A)+ mRNA export from nucleus)|GO:0051028(mRNA transport)|GO:0055085(transmembrane transport)	Danio rerio GLE1 RNA export mediator-like (gle1l), mRNA [NM_001003885]	chr8:8460670-8460611
glra4a	2.07248	0.049716	NM_001004613	NM_001004613	NM_001004613	Dr.6467	447874	glyoxalase domain containing 4	ENSDART00000062335	TC307325	GO:0003674(molecular_function)|GO:0005575(cellular_component)|GO:0008150(biological_process)	Danio rerio glyoxalase domain containing 4 (glod4), mRNA [NM_001004613]	chr15:6800889-6800865
glula	0.549721	0.0319599	NM_131782	NM_131782	NM_131782	Dr.82595	83413	glycine receptor, alpha 4a	ENSDART00000066193	TC333300	GO:0004872(receptor activity)|GO:0005216(ion channel activity)|GO:0005230(extracellular ligand-gated ion channel activity)|GO:0005886(plasma membrane)|GO:0006810(transport)|GO:0006811(ion transport)|GO:0006821(chloride transport)|GO:0007417(central nervous system development)|GO:0016020(membrane)|GO:0016021(integral to membrane)|GO:0016934(extracellular-glycine-gated chloride channel activity)|GO…	Danio rerio glycine receptor, alpha 4a (glra4a), mRNA [NM_131782]	chr14:44044263-44044322
gmpr	1.60582	0.0152228	NM_181559	NM_181559	NM_181559	Dr.76758	100000775	glutamate-ammonia ligase (glutamine synthase) a	ENSDART00000100170	TC331809	GO:0003824(catalytic activity)|GO:0004356(glutamate-ammonia ligase activity)|GO:0006542(glutamine biosynthetic process)|GO:0006807(nitrogen compound metabolic process)|GO:0016874(ligase activity)	Danio rerio glutamate-ammonia ligase (glutamine synthase) a (glula), mRNA [NM_181559]	chr2:14363471-14363530
gmps	1.90615	0.0466105	NM_001020612	NM_001020612	NM_001020612	Dr.45532	553639	guanosine monophosphate reductase	ENSDART00000050130	TC332722	GO:0003824(catalytic activity)|GO:0003920(GMP reductase activity)|GO:0005575(cellular_component)|GO:0008152(metabolic process)|GO:0009117(nucleotide metabolic process)|GO:0016491(oxidoreductase activity)|GO:0030955(potassium ion binding)|GO:0046872(metal ion binding)|GO:0055114(oxidation reduction)	Danio rerio guanosine monophosphate reductase (gmpr), mRNA [NM_001020612]	chr19:30137255-30137099
gnai2l	0.759237	0.0339512	BC056730	BC056730		Dr.8251	393559	guanine monphosphate synthetase		TC310079	GO:0003824(catalytic activity)|GO:0003922(GMP synthase (glutamine-hydrolyzing) activity)|GO:0005524(ATP binding)|GO:0005575(cellular_component)|GO:0006164(purine nucleotide biosynthetic process)|GO:0006177(GMP biosynthetic process)|GO:0006541(glutamine metabolic process)|GO:0009058(biosynthetic process)	Danio rerio guanine monphosphate synthetase, mRNA (cDNA clone MGC:66002 IMAGE:6792976), complete cds. [BC056730]
gnai3	0.73905	0.0430465	NM_001001818	NM_001001818	NM_001001818	Dr.76694	336421	guanine nucleotide binding protein (G protein), alpha inhibiting activity polypeptide 2, like	ENSDART00000034039	TC302989	GO:0000166(nucleotide binding)|GO:0004871(signal transducer activity)|GO:0005525(GTP binding)|GO:0007165(signal transduction)|GO:0007186(G-protein coupled receptor protein signaling pathway)|GO:0019001(guanyl nucleotide binding)	Danio rerio guanine nucleotide binding protein (G protein), alpha inhibiting activity polypeptide 2, like (gnai2l), mRNA [NM_001001818]	chr11:31804777-31804836
gnao1b	1.6972	0.043663	NM_001111250	NM_001111250	NM_001111250	Dr.91210	100006888	guanine nucleotide binding protein (G protein), alpha inhibiting activity polypeptide 3	ENSDART00000047528		GO:0000166(nucleotide binding)|GO:0004871(signal transducer activity)|GO:0005525(GTP binding)|GO:0007165(signal transduction)|GO:0007186(G-protein coupled receptor protein signaling pathway)|GO:0019001(guanyl nucleotide binding)	Danio rerio guanine nucleotide binding protein (G protein), alpha inhibiting activity polypeptide 3 (gnai3), mRNA [NM_001111250]	chr8:23632032-23632091
gnat2	1.84546	0.0309902	NM_200828	NM_200828	NM_200828	Dr.82827	393801	guanine nucleotide binding protein (G protein), alpha activating activity polypeptide O, b	ENSDART00000052346	TC303754	GO:0000166(nucleotide binding)|GO:0004871(signal transducer activity)|GO:0005525(GTP binding)|GO:0005575(cellular_component)|GO:0007165(signal transduction)|GO:0007186(G-protein coupled receptor protein signaling pathway)|GO:0019001(guanyl nucleotide binding)	Danio rerio guanine nucleotide binding protein (G protein), alpha activating activity polypeptide O, b (gnao1b), mRNA [NM_200828]	chr7:34445173-34445114
gnav1	0.518951	0.0230683	NM_131869	NM_131869	NM_131869	Dr.81958	140429	guanine nucleotide binding protein (G protein), alpha transducing activity polypeptide 2	ENSDART00000062363	TC336879	GO:0000166(nucleotide binding)|GO:0004871(signal transducer activity)|GO:0005525(GTP binding)|GO:0007165(signal transduction)|GO:0007186(G-protein coupled receptor protein signaling pathway)|GO:0019001(guanyl nucleotide binding)|GO:0050908(detection of light stimulus involved in visual perception)	Danio rerio guanine nucleotide binding protein (G protein), alpha transducing activity polypeptide 2 (gnat2), mRNA [NM_131869]	chr8:23637449-23637390
gngt1	3.26751	0.0386052	XM_694880	XM_694880	XM_694880	Dr.43936	571305	guanine nucleotide binding protein (G protein) alpha v1		TC349227	GO:0004871(signal transducer activity)|GO:0005525(GTP binding)|GO:0007165(signal transduction)|GO:0007186(G-protein coupled receptor protein signaling pathway)|GO:0019001(guanyl nucleotide binding)	PREDICTED: Danio rerio novel protein similar to vertebrate guanine nucleotide binding protein (G protein) family (LOC571305), mRNA [XM_694880]	chr22:9129833-9129774
gnsb	0.4798	0.0328698	NM_199967	NM_199967	NM_199967	Dr.81940	335656	guanine nucleotide binding protein (G protein), gamma transducing activity polypeptide 1	ENSDART00000051950	TC356348	GO:0004871(signal transducer activity)|GO:0005834(heterotrimeric G-protein complex)|GO:0007165(signal transduction)|GO:0007186(G-protein coupled receptor protein signaling pathway)|GO:0016020(membrane)	Danio rerio guanine nucleotide binding protein (G protein), gamma transducing activity polypeptide 1 (gngt1), mRNA [NM_199967]	chr19:37551239-37551298
golga5	0.555767	0.015173	NM_199841	NM_199841	NM_199841	Dr.21061	327635	glucosamine (N-acetyl)-6-sulfatase (Sanfilippo disease IIID), b	ENSDART00000077954	TC304557	GO:0003824(catalytic activity)|GO:0005764(lysosome)|GO:0008152(metabolic process)|GO:0008449(N-acetylglucosamine-6-sulfatase activity)|GO:0008484(sulfuric ester hydrolase activity)|GO:0030203(glycosaminoglycan metabolic process)	Danio rerio glucosamine (N-acetyl)-6-sulfatase (Sanfilippo disease IIID), b (gnsb), mRNA [NM_199841]	chr10:39947388-39947329
gopc	0.705114	0.0466105	NM_213411	NM_213411	NM_213411	Dr.79972	406720	golgi autoantigen, golgin subfamily a, 5	ENSDART00000057386	TC314840	GO:0005794(Golgi apparatus)|GO:0016020(membrane)|GO:0016021(integral to membrane)	Danio rerio golgi autoantigen, golgin subfamily a, 5 (golga5), mRNA [NM_213411]	chr13:32693818-32693759
gorasp2	0.859398	0.0502387	NM_200557	NM_200557	NM_200557	Dr.77875	326887	golgi associated PDZ and coiled-coil motif containing	ENSDART00000037080	TC303974	GO:0005515(protein binding)	Danio rerio golgi associated PDZ and coiled-coil motif containing (gopc), mRNA [NM_200557]	chr20:43396525-43396584
got1	1.57387	0.0272996	NM_200703	NM_200703	NM_200703	Dr.75691	393676	golgi reassembly stacking protein 2	ENSDART00000013743	TC323967	GO:0005515(protein binding)	Danio rerio golgi reassembly stacking protein 2 (gorasp2), mRNA [NM_200703]	chr6:1336768-1336709
gpd1	0.521562	0.0303195	NM_213057	NM_213057	NM_213057	Dr.75522	406330	glutamic-oxaloacetic transaminase 1, soluble	ENSDART00000109934	TC302275	GO:0003824(catalytic activity)|GO:0004069(L-aspartate:2-oxoglutarate aminotransferase activity)|GO:0005575(cellular_component)|GO:0006520(cellular amino acid metabolic process)|GO:0008483(transaminase activity)|GO:0009058(biosynthetic process)|GO:0016740(transferase activity)|GO:0016769(transferase activity, transferring nitrogenous groups)|GO:0030170(pyridoxal phosphate binding)	Danio rerio glutamic-oxaloacetic transaminase 1, soluble (got1), mRNA [NM_213057]	Zv7_NA6:67948-67889
gpd1b	1.74954	0.0490858	NM_214753	NM_214753	NM_214753	Dr.78758	406615	glycerol-3-phosphate dehydrogenase 1 (soluble)		TC306551	GO:0003824(catalytic activity)|GO:0004367(glycerol-3-phosphate dehydrogenase (NAD+) activity)|GO:0005488(binding)|GO:0005737(cytoplasm)|GO:0005975(carbohydrate metabolic process)|GO:0006072(glycerol-3-phosphate metabolic process)|GO:0008152(metabolic process)|GO:0009331(glycerol-3-phosphate dehydrogenase complex)|GO:0016491(oxidoreductase activity)|GO:0016614(oxidoreductase activity, acting on CH…	Danio rerio glycerol-3-phosphate dehydrogenase 1 (soluble) (gpd1), mRNA [NM_214753]	chr19:56972-57031
gpib	5.47199	0.0333114	NM_199706	NM_199706	NM_199706	Dr.79210	325181	glycerol-3-phosphate dehydrogenase 1b		TC311302	GO:0003824(catalytic activity)|GO:0004367(glycerol-3-phosphate dehydrogenase (NAD+) activity)|GO:0005488(binding)|GO:0005737(cytoplasm)|GO:0005975(carbohydrate metabolic process)|GO:0006072(glycerol-3-phosphate metabolic process)|GO:0008152(metabolic process)|GO:0009331(glycerol-3-phosphate dehydrogenase complex)|GO:0016491(oxidoreductase activity)|GO:0016614(oxidoreductase activity, acting on CH…	Danio rerio glycerol-3-phosphate dehydrogenase 1b (gpd1b), mRNA [NM_199706]	chr22:7880471-7880530
gpm6aa	2.57923	0.00932015	NM_144764	NM_144764	NM_144764	Dr.17726	246095	glucose phosphate isomerase b	ENSDART00000020914	TC304440	GO:0004347(glucose-6-phosphate isomerase activity)|GO:0006094(gluconeogenesis)|GO:0006096(glycolysis)|GO:0016853(isomerase activity)	Danio rerio glucose phosphate isomerase b (gpib), mRNA [NM_144764]	chr18:781880-781939
gpm6ab	1.80387	0.0505131	NM_213200	NM_213200	NM_213200	Dr.28459	368223	glycoprotein M6Aa	ENSDART00000058503	TC336258		Danio rerio glycoprotein M6Aa (gpm6aa), mRNA [NM_213200]	chr14:41205340-41205281
gpr133	0.493886	0.0238033	NM_214687	NM_214687	NM_214687	Dr.97614	407734	glycoprotein M6Ab	ENSDART00000040280	TC309502		Danio rerio glycoprotein M6Ab (gpm6ab), mRNA [NM_214687]	chr1:36714719-36714660
gpr143	1.56992	0.036903	NM_001008601	NM_001008601	NM_001008601	Dr.78800	791731	G protein-coupled receptor 133		TC304011	GO:0004871(signal transducer activity)|GO:0004872(receptor activity)|GO:0004888(transmembrane receptor activity)|GO:0004930(G-protein coupled receptor activity)|GO:0005886(plasma membrane)|GO:0007165(signal transduction)|GO:0007166(cell surface receptor linked signal transduction)|GO:0007186(G-protein coupled receptor protein signaling pathway)|GO:0007218(neuropeptide signaling pathway)|GO:001602…	Danio rerio G protein-coupled receptor 133 (gpr133), mRNA [NM_001008601]
gpr177	0.556329	0.0459178	NM_200822	NM_200822	NM_200822	Dr.151599	393795	G protein-coupled receptor 143	ENSDART00000047080	TC305517	GO:0004872(receptor activity)|GO:0004888(transmembrane receptor activity)|GO:0007166(cell surface receptor linked signal transduction)|GO:0016020(membrane)	Danio rerio G protein-coupled receptor 143 (gpr143), mRNA [NM_200822]	chr9:43198452-43198511
gpr27	1.53995	0.0237814	NM_213146	NM_213146	NM_213146	Dr.76832	406420	G protein-coupled receptor 177	ENSDART00000016369	TC309641	GO:0004872(receptor activity)|GO:0005575(cellular_component)|GO:0008150(biological_process)	Danio rerio G protein-coupled receptor 177 (gpr177), mRNA [NM_213146]	chr2:6930950-6931009
gprc5c	0.563104	0.0466951	NM_001114434	NM_001114434	NM_001114434	Dr.88493	567355	G protein-coupled receptor 27	ENSDART00000006435		GO:0007186(G-protein coupled receptor protein signaling pathway)|GO:0016021(integral to membrane)	Danio rerio G protein-coupled receptor 27 (gpr27), mRNA [NM_001114434]	chr6:30688155-30688214
gpsm2	1.72352	0.0111112	NM_001109713	NM_001109713	NM_001109713	Dr.117347	563405	G protein-coupled receptor, family C, group 5, member C			GO:0004871(signal transducer activity)|GO:0004872(receptor activity)|GO:0004930(G-protein coupled receptor activity)|GO:0005118(sevenless binding)|GO:0007165(signal transduction)|GO:0007186(G-protein coupled receptor protein signaling pathway)|GO:0007601(visual perception)|GO:0016020(membrane)|GO:0016021(integral to membrane)	Danio rerio G protein-coupled receptor, family C, group 5, member C (gprc5c), mRNA [NM_001109713]	chr12:32921295-32921354
gpx1a	1.42944	0.0385725	NM_200438	NM_200438	NM_200438	Dr.80291	393410	G-protein signalling modulator 2 (AGS3-like, C. elegans)	ENSDART00000024034	TC302645	GO:0005096(GTPase activator activity)|GO:0005488(binding)|GO:0005575(cellular_component)|GO:0007165(signal transduction)	Danio rerio G-protein signalling modulator 2 (AGS3-like, C. elegans) (gpsm2), mRNA [NM_200438]	chr2:41189848-41189789
gpx4a	0.554742	0.047798	NM_001007281	NM_001007281	NM_001007281	Dr.76059	352926	glutathione peroxidase 1a	ENSDART00000025033	TC337586	GO:0004601(peroxidase activity)|GO:0004602(glutathione peroxidase activity)|GO:0006979(response to oxidative stress)|GO:0008430(selenium binding)|GO:0016491(oxidoreductase activity)|GO:0055114(oxidation reduction)	Danio rerio glutathione peroxidase 1a (gpx1a), mRNA [NM_001007281]	chr11:34059247-34059188
grb10	0.530809	0.0400226	NM_001007282	NM_001007282	NM_001007282	Dr.76793	352928	glutathione peroxidase 4a	ENSDART00000099056	TC331711	GO:0004601(peroxidase activity)|GO:0004602(glutathione peroxidase activity)|GO:0006979(response to oxidative stress)|GO:0008430(selenium binding)|GO:0016491(oxidoreductase activity)|GO:0055114(oxidation reduction)	Danio rerio glutathione peroxidase 4a (gpx4a), mRNA [NM_001007282]	Zv7_NA484:5517-5458
grem2	1.93114	0.0295736	NM_001004287	NM_001004287	NM_001004287	Dr.105808	446167	growth factor receptor-bound protein 10	ENSDART00000042172	TC304353	GO:0004872(receptor activity)|GO:0005515(protein binding)|GO:0005575(cellular_component)|GO:0007165(signal transduction)	Danio rerio growth factor receptor-bound protein 10 (grb10), mRNA [NM_001004287]	chr2:40026397-40026338
grhl1	0.405141	0.0505941	NM_001017704	NM_001017704	NM_001017704	Dr.83695	550399	gremlin 2, cysteine knot superfamily	ENSDART00000024960	TC308469	GO:0003674(molecular_function)|GO:0008150(biological_process)	Danio rerio gremlin 2, cysteine knot superfamily (grem2), mRNA [NM_001017704]	chr12:45598742-45598683
gria2a	2.11101	0.0291046	XM_001923728	ENSDART00000087454	XM_001923728	Dr.150450	324942	grainyhead-like 1 (Drosophila)	ENSDART00000087454			PREDICTED: Danio rerio grainyhead-like 1 (Drosophila) (grhl1), mRNA [XM_001923728]	chr17:28024834-28024893
gria2b	3.90367	0.0292482	NM_131894	NM_131894	NM_131894	Dr.107958	170450	glutamate receptor, ionotropic, AMPA 2a	ENSDART00000077805	TC302599	GO:0004872(receptor activity)|GO:0004970(ionotropic glutamate receptor activity)|GO:0005216(ion channel activity)|GO:0005234(extracellular-glutamate-gated ion channel activity)|GO:0005886(plasma membrane)|GO:0006810(transport)|GO:0006811(ion transport)|GO:0016020(membrane)|GO:0016021(integral to membrane)|GO:0030054(cell junction)|GO:0045202(synapse)|GO:0045211(postsynaptic membrane)	Danio rerio glutamate receptor, ionotropic, AMPA 2a (gria2a), mRNA [NM_131894]	chr1:19154943-19155002
gria4b	1.44559	0.0274781	NM_131895	NM_131895	NM_131895	Dr.81161	170451	glutamate receptor, ionotropic, AMPA 2b	ENSDART00000064617	TC337669	GO:0004872(receptor activity)|GO:0004970(ionotropic glutamate receptor activity)|GO:0005216(ion channel activity)|GO:0005234(extracellular-glutamate-gated ion channel activity)|GO:0005886(plasma membrane)|GO:0006810(transport)|GO:0006811(ion transport)|GO:0016020(membrane)|GO:0016021(integral to membrane)|GO:0030054(cell junction)|GO:0045202(synapse)|GO:0045211(postsynaptic membrane)	Danio rerio glutamate receptor, ionotropic, AMPA 2b (gria2b), mRNA [NM_131895]	chr14:40668410-40668469
grin1a	3.51413	0.0467968	NM_212752	NM_212752	NM_212752	Dr.81140	336069	glutamate receptor, ionotropic, AMPA 4b	ENSDART00000042083	TC302200	GO:0004872(receptor activity)|GO:0004970(ionotropic glutamate receptor activity)|GO:0005216(ion channel activity)|GO:0005234(extracellular-glutamate-gated ion channel activity)|GO:0005886(plasma membrane)|GO:0006810(transport)|GO:0006811(ion transport)|GO:0016020(membrane)|GO:0016021(integral to membrane)|GO:0030054(cell junction)|GO:0045202(synapse)|GO:0045211(postsynaptic membrane)	Danio rerio glutamate receptor, ionotropic, AMPA 4b (gria4b), mRNA [NM_212752]	chr21:10165572-10165513
grna	1.99101	0.0261868	NM_001076714	NM_001076714	NM_001076714	Dr.12849	767745	glutamate receptor, ionotropic, N-methyl D-aspartate 1a	ENSDART00000041869	TC308429	GO:0004872(receptor activity)|GO:0005216(ion channel activity)|GO:0006810(transport)|GO:0006811(ion transport)|GO:0016020(membrane)|GO:0016021(integral to membrane)	Danio rerio glutamate receptor, ionotropic, N-methyl D-aspartate 1a (grin1a), mRNA [NM_001076714]	chr21:4215061-4215002
grnas	1.24321	0.0305007	NM_001001949	NM_001001949	NM_001001949	Dr.67637	791524	granulin a		TC302028		Danio rerio granulin a (grna), mRNA [NM_001001949]	chr3:027630759-027630708
grtp1a	2.07907	0.0449359	NR_003147	NR_003147	NR_003147	Dr.107452	692249	granulin antisense		TC336393		Danio rerio granulin antisense (grnas), antisense RNA [NR_003147]	chr19:36887738-36887797
gspt1	1.91117	0.0251364	NM_213402	NM_213402	NM_213402	Dr.79569	406711	growth hormone regulated TBC protein 1a	ENSDART00000045884	TC305533	GO:0005096(GTPase activator activity)|GO:0005097(Rab GTPase activator activity)|GO:0005622(intracellular)|GO:0032313(regulation of Rab GTPase activity)	Danio rerio growth hormone regulated TBC protein 1a (grtp1a), mRNA [NM_213402]	Zv7_scaffold2485:55817-55758
gstt1a	2.16425	0.00932015	NM_001003992	NM_001003992	NM_001003992	Dr.17154	445485	G1 to S phase transition 1	ENSDART00000041711	TC302837	GO:0000166(nucleotide binding)|GO:0003924(GTPase activity)|GO:0005525(GTP binding)|GO:0005575(cellular_component)	Danio rerio G1 to S phase transition 1 (gspt1), mRNA [NM_001003992]	chr12:18671925-18672084
gtpbp4	0.596257	0.0385725	BC058294	ENSDART00000062220	XM_687335	Dr.108147	563972	glutathione S-transferase theta 1a	ENSDART00000062220	TC337466		Danio rerio cDNA clone IMAGE:6789894, partial cds. [BC058294]	chr8:29378317-29378258
gygl	2.25417	0.0274781	NM_200584	NM_200584	NM_200584	Dr.76586	393556	glutathione S-transferase theta 1b		TC311405	GO:0005575(cellular_component)|GO:0008150(biological_process)|GO:0016740(transferase activity)	Danio rerio glutathione S-transferase theta 1b (gstt1b), mRNA [NM_200584]	chr21:7952485-7952544
h1fx	0.389954	0.0327128	NM_199851	NM_199851	NM_199851	Dr.77165	334050	GTP binding protein 4	ENSDART00000026339	TC343848	GO:0000166(nucleotide binding)|GO:0005525(GTP binding)	Danio rerio GTP binding protein 4 (gtpbp4), mRNA [NM_199851]	chr2:37876762-37876703
hadhb	1.69129	0.0509108	NM_001002062	NM_001002062	NM_001002062	Dr.102919	415152	glycogenin, like	ENSDART00000106527	TC306354	GO:0005575(cellular_component)|GO:0016757(transferase activity, transferring glycosyl groups)	Danio rerio glycogenin, like (gygl), mRNA [NM_001002062]	chr24:2423720-2423779
hand2	0.557414	0.0401663	NM_199276	NM_199276	NM_199276	Dr.24246	322508	H1 histone family, member X	ENSDART00000076200	TC334036	GO:0000786(nucleosome)|GO:0003677(DNA binding)|GO:0005634(nucleus)|GO:0005694(chromosome)|GO:0006334(nucleosome assembly)	Danio rerio H1 histone family, member X (h1fx), mRNA [NM_199276]	chr6:27624603-27624544
hao1	3.18614	0.0436899	NM_200019	NM_200019	NM_200019	Dr.4060	336606	hydroxyacyl-Coenzyme A dehydrogenase/3-ketoacyl-Coenzyme A thiolase/enoyl-Coenzyme A hydratase (trifunctional protein), beta subunit	ENSDART00000079738	TC313494	GO:0003824(catalytic activity)|GO:0005575(cellular_component)|GO:0008152(metabolic process)|GO:0008415(acyltransferase activity)|GO:0016740(transferase activity)|GO:0016747(transferase activity, transferring acyl groups other than amino-acyl groups)	Danio rerio hydroxyacyl-Coenzyme A dehydrogenase/3-ketoacyl-Coenzyme A thiolase/enoyl-Coenzyme A hydratase (trifunctional protein), beta subunit (hadhb), nuclear gene encoding mitochondrial protein, mRNA [NM_200019]	Zv7_scaffold2495:295551-296372
hapln1a	2.04029	0.0369209	NM_131626	NM_131626	NM_131626	Dr.81423	58150	heart and neural crest derivatives expressed transcript 2	ENSDART00000020409	TC305608	GO:0003007(heart morphogenesis)|GO:0003677(DNA binding)|GO:0005634(nucleus)|GO:0006350(transcription)|GO:0007275(multicellular organismal development)|GO:0010002(cardioblast differentiation)|GO:0030528(transcription regulator activity)|GO:0030859(polarized epithelial cell differentiation)|GO:0030878(thyroid gland development)|GO:0035051(cardiac cell differentiation)|GO:0045449(regulation of trans…	Danio rerio heart and neural crest derivatives expressed transcript 2 (hand2), mRNA [NM_131626]	chr1:36355045-36355104
hapln1b	0.313891	0.0274781	NM_001083542	NM_001083542	NM_001083542	Dr.2132	402827	hydroxyacid oxidase (glycolate oxidase) 1	ENSDART00000030352	TC310818	GO:0003824(catalytic activity)|GO:0008152(metabolic process)|GO:0010181(FMN binding)|GO:0016491(oxidoreductase activity)|GO:0055114(oxidation reduction)	Danio rerio hydroxyacid oxidase (glycolate oxidase) 1 (hao1), mRNA [NM_001083542]	Zv7_NA1727:13544-13485
hbae1	2.1781	0.0266317	NM_001007790	NM_001007790	NM_001007790	Dr.78848	493635	hyaluronan and proteoglycan link protein 1a	ENSDART00000017654	TC307977	GO:0005488(binding)|GO:0005540(hyaluronic acid binding)|GO:0007155(cell adhesion)	Danio rerio hyaluronan and proteoglycan link protein 1a (hapln1a), mRNA [NM_001007790]	chr5:33890946-33891005
hbae3	2.30599	0.00960899	XM_692437	ENSDART00000062631	XM_692437	Dr.116794	569074	hyaluronan and proteoglycan link protein 1b	ENSDART00000062631	TC343710	GO:0002040(sprouting angiogenesis)	PREDICTED: Danio rerio hyaluronan and proteoglycan link protein 1b (hapln1b), mRNA [XM_692437]	chr10:37295717-37295684
hbbe3	1.7034	0.0251364	NM_182940	NM_182940	NM_182940	Dr.105480	30597	hemoglobin alpha embryonic-1	ENSDART00000101734	TC339556	GO:0005344(oxygen transporter activity)|GO:0005506(iron ion binding)|GO:0005833(hemoglobin complex)|GO:0006810(transport)|GO:0015671(oxygen transport)|GO:0019825(oxygen binding)|GO:0020037(heme binding)|GO:0046872(metal ion binding)	Danio rerio hemoglobin alpha embryonic-1 (hbae1), mRNA [NM_182940]	chr3:52920953-52921012
hcrt	4.57499	0.030758	NM_183066	NM_183066	NM_183066	Dr.1450	30601	hemoglobin alpha embryonic-3		TC331791	GO:0005344(oxygen transporter activity)|GO:0005506(iron ion binding)|GO:0005833(hemoglobin complex)|GO:0006810(transport)|GO:0015671(oxygen transport)|GO:0019825(oxygen binding)|GO:0020037(heme binding)|GO:0046872(metal ion binding)	Danio rerio hemoglobin alpha embryonic-3 (hbae3), mRNA [NM_183066]
heatr1	0.623709	0.0274781	NM_001015058	NM_001015058	NM_001015058	Dr.29153	30596	hemoglobin beta embryonic-3	ENSDART00000055623	TC330861	GO:0005344(oxygen transporter activity)|GO:0005506(iron ion binding)|GO:0005833(hemoglobin complex)|GO:0006810(transport)|GO:0015671(oxygen transport)|GO:0019825(oxygen binding)|GO:0020037(heme binding)|GO:0046872(metal ion binding)	Danio rerio hemoglobin beta embryonic-3 (hbbe3), mRNA [NM_001015058]	chr12:14791459-14791518
her1	0.14034	0.00960899	NM_001077392	NM_001077392	NM_001077392	Dr.95190	613239	hypocretin (orexin) neuropeptide precursor	ENSDART00000104549	TC363394	GO:0007218(neuropeptide signaling pathway)|GO:0007631(feeding behavior)|GO:0042324(hypocretin receptor binding)|GO:0042594(response to starvation)|GO:0042746(circadian sleep/wake cycle, wakefulness)	Danio rerio hypocretin (orexin) neuropeptide precursor (hcrt), mRNA [NM_001077392]	chr3:11632330-11632271
her12	1.12915	0.0435993	NM_199900	NM_199900	NM_199900	Dr.150767	334446	HEAT repeat containing 1	ENSDART00000011102	TC301953	GO:0000462(maturation of SSU-rRNA from tricistronic rRNA transcript (SSU-rRNA, 5.8S rRNA, LSU-rRNA))|GO:0005488(binding)|GO:0005634(nucleus)|GO:0006364(rRNA processing)|GO:0030529(ribonucleoprotein complex)|GO:0042254(ribosome biogenesis)|GO:0043066(negative regulation of apoptosis)|GO:0043487(regulation of RNA stability)	Danio rerio HEAT repeat containing 1 (heatr1), mRNA [NM_199900]	chr12:7772148-7772207
her13	2.1047	0.0141376	NM_131078	NM_131078	NM_131078	Dr.1462	30287	hairy-related 1	ENSDART00000016307	TC305081	GO:0001756(somitogenesis)|GO:0003677(DNA binding)|GO:0005634(nucleus)|GO:0005667(transcription factor complex)|GO:0006350(transcription)|GO:0006355(regulation of transcription, DNA-dependent)|GO:0016564(transcription repressor activity)|GO:0030528(transcription regulator activity)|GO:0045449(regulation of transcription)|GO:0045892(negative regulation of transcription, DNA-dependent)|GO:0046982(pr…	Danio rerio hairy-related 1 (her1), mRNA [NM_131078]	chr5:61608169-61608228
her2	1.80003	0.0151785	NM_205619	NM_205619	NM_205619	Dr.29089	402914	hairy-related 12	ENSDART00000112929	TC307926	GO:0001756(somitogenesis)|GO:0003677(DNA binding)|GO:0005634(nucleus)|GO:0006350(transcription)|GO:0006355(regulation of transcription, DNA-dependent)|GO:0007219(Notch signaling pathway)|GO:0007420(brain development)|GO:0030528(transcription regulator activity)|GO:0045449(regulation of transcription)	Danio rerio hairy-related 12 (her12), mRNA [NM_205619]	chr23:19843620-19843561
her3	0.560455	0.049156	NM_001017901	NM_001017901	NM_001017901	Dr.151885	550600	hairy-related 13	ENSDART00000009493	TC306087	GO:0003677(DNA binding)|GO:0005634(nucleus)|GO:0006350(transcription)|GO:0006355(regulation of transcription, DNA-dependent)|GO:0030528(transcription regulator activity)|GO:0045449(regulation of transcription)	Danio rerio hairy-related 13 (her13), mRNA [NM_001017901]	chr15:9725687-9725628
her5	0.340301	0.0177109	NM_131089	NM_131089	NM_131089	Dr.75063	30300	hairy-related 2	ENSDART00000055709	TC310932	GO:0003677(DNA binding)|GO:0005634(nucleus)|GO:0006350(transcription)|GO:0006355(regulation of transcription, DNA-dependent)|GO:0030528(transcription regulator activity)|GO:0045449(regulation of transcription)	Danio rerio hairy-related 2 (her2), mRNA [NM_131089]	Zv7_NA511:9257-9316
her6	0.483064	0.0184691	NM_131080	NM_131080	NM_131080	Dr.75064	30289	hairy-related 3	ENSDART00000113563	TC308366	GO:0003677(DNA binding)|GO:0005634(nucleus)|GO:0006350(transcription)|GO:0006355(regulation of transcription, DNA-dependent)|GO:0030528(transcription regulator activity)|GO:0045449(regulation of transcription)|GO:0045892(negative regulation of transcription, DNA-dependent)|GO:0050768(negative regulation of neurogenesis)	Danio rerio hairy-related 3 (her3), mRNA [NM_131080]	chr8:42920551-42920610
hey1	0.528462	0.0237814	NM_131077	NM_131077	NM_131077	Dr.75071	30285	hairy-related 5	ENSDART00000023526	TC307428	GO:0003677(DNA binding)|GO:0003700(transcription factor activity)|GO:0005515(protein binding)|GO:0005634(nucleus)|GO:0006350(transcription)|GO:0006355(regulation of transcription, DNA-dependent)|GO:0007492(endoderm development)|GO:0030528(transcription regulator activity)|GO:0030917(midbrain-hindbrain boundary development)|GO:0042803(protein homodimerization activity)|GO:0045449(regulation of tra…	Danio rerio hairy-related 5 (her5), mRNA [NM_131077]	chr14:27507459-27507519
heyl	2.18002	0.0494304	NM_131079	NM_131079	NM_131079	Dr.75065	30288	hairy-related 6	ENSDART00000023613	TC314498	GO:0001757(somite specification)|GO:0003677(DNA binding)|GO:0005634(nucleus)|GO:0006350(transcription)|GO:0006355(regulation of transcription, DNA-dependent)|GO:0007219(Notch signaling pathway)|GO:0009952(anterior/posterior pattern formation)|GO:0030528(transcription regulator activity)|GO:0045449(regulation of transcription)	Danio rerio hairy-related 6 (her6), mRNA [NM_131079]	chr6:22422516-22422575
hhatla	3.09936	0.0141376	NM_212561	NM_212561	NM_212561	Dr.19915	58008	hairy/enhancer-of-split related with YRPW motif 1	ENSDART00000103640	TC318799	GO:0003677(DNA binding)|GO:0005634(nucleus)|GO:0006350(transcription)|GO:0006355(regulation of transcription, DNA-dependent)|GO:0007219(Notch signaling pathway)|GO:0007275(multicellular organismal development)|GO:0030528(transcription regulator activity)|GO:0045449(regulation of transcription)	Danio rerio hairy/enhancer-of-split related with YRPW motif 1 (hey1), mRNA [NM_212561]	chr19:27135485-27135544
hhatlb	2.17458	0.0111112	NM_181736	NM_181736	NM_181736	Dr.82032	335134	hairy/enhancer-of-split related with YRPW motif-like	ENSDART00000078197	TC305707	GO:0003677(DNA binding)|GO:0005634(nucleus)|GO:0006350(transcription)|GO:0006355(regulation of transcription, DNA-dependent)|GO:0007219(Notch signaling pathway)|GO:0007275(multicellular organismal development)|GO:0030528(transcription regulator activity)|GO:0045449(regulation of transcription)	Danio rerio hairy/enhancer-of-split related with YRPW motif-like (heyl), mRNA [NM_181736]	chr19:30218923-30218982
hhex	0.369589	0.0439541	NM_200887	NM_200887	NM_200887	Dr.89385	393861	hedgehog acyltransferase-like, a	ENSDART00000113364	TC318475	GO:0008150(biological_process)|GO:0008415(acyltransferase activity)|GO:0016020(membrane)|GO:0016021(integral to membrane)|GO:0016740(transferase activity)	Danio rerio hedgehog acyltransferase-like, a (hhatla), mRNA [NM_200887]	chr2:17026260-17026319
hhip	0.777121	0.0339512	NM_001077390	NM_001077390	NM_001077390	Dr.74495	792224	hedgehog acyltransferase-like, b	ENSDART00000007796	TC343412	GO:0003674(molecular_function)|GO:0005575(cellular_component)|GO:0008150(biological_process)	Danio rerio hedgehog acyltransferase-like, b (hhatlb), mRNA [NM_001077390]	chr24:13048456-13048515
hibadhb	1.54635	0.0264394	NM_130934	NM_130934	NM_130934	Dr.79053	30098	hematopoietically expressed homeobox	ENSDART00000111804	TC308550	GO:0000122(negative regulation of transcription from RNA polymerase II promoter)|GO:0001889(liver development)|GO:0003677(DNA binding)|GO:0003700(transcription factor activity)|GO:0005634(nucleus)|GO:0006350(transcription)|GO:0006355(regulation of transcription, DNA-dependent)|GO:0007275(multicellular organismal development)|GO:0007368(determination of left/right symmetry)|GO:0007507(heart develo…	Danio rerio hematopoietically expressed homeobox (hhex), mRNA [NM_130934]	Zv7_NA6:1967-1908
hif1al2	4.26807	0.0256409	NM_001080012	NM_001080012	NM_001080012	Dr.119698	326102	hedgehog interacting protein	ENSDART00000085051	TC310645	GO:0003824(catalytic activity)|GO:0009968(negative regulation of signal transduction)|GO:0016020(membrane)|GO:0016021(integral to membrane)|GO:0031226(intrinsic to plasma membrane)|GO:0033333(fin development)|GO:0045879(negative regulation of smoothened signaling pathway)|GO:0048635(negative regulation of muscle organ development)	Danio rerio hedgehog interacting protein (hhip), mRNA [NM_001080012]	chr1:34733207-34733266
hint2	1.34939	0.0498122	NM_201160	NM_201160	NM_201160	Dr.14021	394135	3-hydroxyisobutyrate dehydrogenase b	ENSDART00000006429	TC306694	GO:0003824(catalytic activity)|GO:0004616(phosphogluconate dehydrogenase (decarboxylating) activity)|GO:0005488(binding)|GO:0006098(pentose-phosphate shunt)|GO:0006573(valine metabolic process)|GO:0008152(metabolic process)|GO:0008442(3-hydroxyisobutyrate dehydrogenase activity)|GO:0016491(oxidoreductase activity)|GO:0050662(coenzyme binding)|GO:0051287(NAD or NADH binding)|GO:0055114(oxidation r…	Danio rerio 3-hydroxyisobutyrate dehydrogenase b (hibadhb), mRNA [NM_201160]	chr16:15992742-15992683
hirip5	0.725171	0.0449318	NM_001012371	NM_001012371	NM_001012371	Dr.88329	497283	hypoxia-inducible factor 1, alpha subunit, like 2			GO:0003677(DNA binding)|GO:0004871(signal transducer activity)|GO:0005634(nucleus)|GO:0006350(transcription)|GO:0006355(regulation of transcription, DNA-dependent)|GO:0007165(signal transduction)|GO:0030528(transcription regulator activity)|GO:0045449(regulation of transcription)	Danio rerio hypoxia-inducible factor 1, alpha subunit, like 2 (hif1al2), mRNA [NM_001012371]	chr21:23297337-23299855
hkdc1	0.372531	0.0485961	NM_001083572	NM_001083572	NM_001083572	Dr.34832	798688	histidine triad nucleotide binding protein 2	ENSDART00000097494	TC321590	GO:0003824(catalytic activity)|GO:0005575(cellular_component)|GO:0008150(biological_process)	Danio rerio histidine triad nucleotide binding protein 2 (hint2), mRNA [NM_001083572]	chr5:43508009-43508068
hlx1	2.2408	0.0233223	NM_001122708	NM_001122708	NM_001122708	Dr.1042	403053	HIRA interacting protein 5	ENSDART00000098327	TC326323	GO:0005506(iron ion binding)|GO:0005575(cellular_component)|GO:0016226(iron-sulfur cluster assembly)|GO:0051536(iron-sulfur cluster binding)	Danio rerio HIRA interacting protein 5 (hirip5), mRNA [NM_001122708]	chr8:45177993-45178052
hmbsb	1.48848	0.0399089	NM_001115125	NM_001115125	NM_001115125	Dr.34012	321224	hexokinase domain containing 1	ENSDART00000056523		GO:0000166(nucleotide binding)|GO:0004396(hexokinase activity)|GO:0005524(ATP binding)|GO:0005975(carbohydrate metabolic process)|GO:0006096(glycolysis)|GO:0016301(kinase activity)|GO:0016740(transferase activity)|GO:0016773(phosphotransferase activity, alcohol group as acceptor)	Danio rerio hexokinase domain containing 1 (hkdc1), mRNA [NM_001115125]	chr13:26097530-26097589
hmox1	0.445402	0.030758	NM_212701	NM_212701	NM_212701	Dr.30302	327096	H2.0-like homeo box 1 (Drosophila)	ENSDART00000004652	TC306270	GO:0003677(DNA binding)|GO:0003700(transcription factor activity)|GO:0005634(nucleus)|GO:0006355(regulation of transcription, DNA-dependent)|GO:0030528(transcription regulator activity)|GO:0043565(sequence-specific DNA binding)|GO:0045449(regulation of transcription)	Danio rerio H2.0-like homeo box 1 (Drosophila) (hlx1), mRNA [NM_212701]	chr20:54499930-54499989
hmx4	1.61787	0.0395596	NM_001024388	NM_001024388	NM_001024388	Dr.78873	338290	hydroxymethylbilane synthase, b	ENSDART00000078396	TC302800	GO:0000036(acyl carrier activity)|GO:0004418(hydroxymethylbilane synthase activity)|GO:0005575(cellular_component)|GO:0033014(tetrapyrrole biosynthetic process)	Danio rerio hydroxymethylbilane synthase, b (hmbsb), mRNA [NM_001024388]	chr15:22637793-22637852
hn1	2.18949	0.0305007	NM_001127516	NM_001127516	NM_001127516	Dr.78853	791518	heme oxygenase (decycling) 1	ENSDART00000030890	TC307282	GO:0001666(response to hypoxia)|GO:0004392(heme oxygenase (decyclizing) activity)|GO:0006788(heme oxidation)|GO:0042221(response to chemical stimulus)|GO:0055114(oxidation reduction)	Danio rerio heme oxygenase (decycling) 1 (hmox1), mRNA [NM_001127516]	chr3:23436890-23436831
hnf1a	0.484753	0.0264394	NM_001045371	NM_001045371	NM_001045371	Dr.72364	751654	H6 family homeobox 4	ENSDART00000027463	TC337648	GO:0003677(DNA binding)|GO:0003700(transcription factor activity)|GO:0005634(nucleus)|GO:0006355(regulation of transcription, DNA-dependent)|GO:0030528(transcription regulator activity)|GO:0043565(sequence-specific DNA binding)|GO:0045449(regulation of transcription)	Danio rerio H6 family homeobox 4 (hmx4), mRNA [NM_001045371]	chr1:38846127-38846068
hnf4a	0.316655	0.036614	NM_001089513	NM_001089513	NM_001089513	Dr.119237	100037360	hematological and neurological expressed 1	ENSDART00000103029		GO:0003674(molecular_function)|GO:0005575(cellular_component)|GO:0008150(biological_process)	Danio rerio hematological and neurological expressed 1 (hn1), mRNA [NM_001089513]	chr6:43369297-43369238
homer1	3.61924	0.0114921	NM_170764	NM_170764	NM_170764	Dr.85278	266961	HNF1 homeobox a	ENSDART00000018862	TC302494	GO:0003677(DNA binding)|GO:0003700(transcription factor activity)|GO:0005634(nucleus)|GO:0006355(regulation of transcription, DNA-dependent)|GO:0016563(transcription activator activity)|GO:0043565(sequence-specific DNA binding)|GO:0045449(regulation of transcription)|GO:0045941(positive regulation of transcription)|GO:0046983(protein dimerization activity)	Danio rerio HNF1 homeobox a (hnf1a), mRNA [NM_170764]	chr8:51757387-51757328
hoxa10b	0.542263	0.0131862	NM_194368	NM_194368	NM_194368	Dr.77049	322358	hepatocyte nuclear factor 4, alpha	ENSDART00000028236	TC306745	GO:0003677(DNA binding)|GO:0003700(transcription factor activity)|GO:0003707(steroid hormone receptor activity)|GO:0004872(receptor activity)|GO:0004879(ligand-dependent nuclear receptor activity)|GO:0005496(steroid binding)|GO:0005634(nucleus)|GO:0006350(transcription)|GO:0006355(regulation of transcription, DNA-dependent)|GO:0008270(zinc ion binding)|GO:0043565(sequence-specific DNA binding)|GO…	Danio rerio hepatocyte nuclear factor 4, alpha (hnf4a), mRNA [NM_194368]	chr23:24302698-24302757
hoxa11a	0.444115	0.0350793	NM_001002496	NM_001002496	NM_001002496	Dr.152352	436769	homer homolog 1 (Drosophila)	ENSDART00000023517	TC319242	GO:0003674(molecular_function)|GO:0005575(cellular_component)|GO:0008150(biological_process)	Danio rerio homer homolog 1 (Drosophila) (homer1), mRNA [NM_001002496]	chr14:33847829-33853814
hoxa13b	0.36775	0.0111112	NM_131155	NM_131155	NM_131155	Dr.75784	30391	homeo box A10b	ENSDART00000046766	TC308027	GO:0003677(DNA binding)|GO:0003700(transcription factor activity)|GO:0005634(nucleus)|GO:0006350(transcription)|GO:0006355(regulation of transcription, DNA-dependent)|GO:0007275(multicellular organismal development)|GO:0030528(transcription regulator activity)|GO:0043565(sequence-specific DNA binding)|GO:0045449(regulation of transcription)	Danio rerio homeo box A10b (hoxa10b), mRNA [NM_131155]	chr16:15969507-15969449
hoxa2b	0.770812	0.0423044	NM_131544	NM_131544	NM_131544	Dr.85394	58061	homeo box A11a	ENSDART00000103797	NP299474	GO:0003677(DNA binding)|GO:0003700(transcription factor activity)|GO:0005634(nucleus)|GO:0006350(transcription)|GO:0006355(regulation of transcription, DNA-dependent)|GO:0007275(multicellular organismal development)|GO:0030528(transcription regulator activity)|GO:0043565(sequence-specific DNA binding)|GO:0045449(regulation of transcription)	Danio rerio homeo box A11a (hoxa11a), mRNA [NM_131544]	chr19:10498678-10498737
hoxa9a	0.680328	0.0147546	NM_131194	NM_131194	NM_131194	Dr.15718	30438	homeo box A13b	ENSDART00000052662	TC308522	GO:0003677(DNA binding)|GO:0003700(transcription factor activity)|GO:0005634(nucleus)|GO:0006350(transcription)|GO:0006355(regulation of transcription, DNA-dependent)|GO:0007275(multicellular organismal development)|GO:0030528(transcription regulator activity)|GO:0043565(sequence-specific DNA binding)|GO:0045449(regulation of transcription)	Danio rerio homeo box A13b (hoxa13b), mRNA [NM_131194]	chr16:15984822-15984763
hoxa9b	0.492403	0.0129132	NM_131106	NM_131106	NM_131106	Dr.82597	30325	homeo box A2b	ENSDART00000009827	TC321863	GO:0003677(DNA binding)|GO:0003700(transcription factor activity)|GO:0005634(nucleus)|GO:0006350(transcription)|GO:0006355(regulation of transcription, DNA-dependent)|GO:0007275(multicellular organismal development)|GO:0030528(transcription regulator activity)|GO:0043565(sequence-specific DNA binding)|GO:0045449(regulation of transcription)	Danio rerio homeo box A2b (hoxa2b), mRNA [NM_131106]	chr16:15952994-15952935
hoxb10a	0.54914	0.030758	NM_131532	NM_131532	NM_131532	Dr.5730	58047	homeo box A9a	ENSDART00000006934	TC319267	GO:0003677(DNA binding)|GO:0003700(transcription factor activity)|GO:0005634(nucleus)|GO:0006350(transcription)|GO:0006355(regulation of transcription, DNA-dependent)|GO:0007275(multicellular organismal development)|GO:0016563(transcription activator activity)|GO:0030528(transcription regulator activity)|GO:0043565(sequence-specific DNA binding)|GO:0045449(regulation of transcription)	Danio rerio homeo box A9a (hoxa9a), mRNA [NM_131532]	chr19:10511725-10511784
hoxb1a	0.282193	0.0111112	NM_131533	NM_131533	NM_131533	Dr.88308	58048	homeo box A9b	ENSDART00000079383	TC309700	GO:0003677(DNA binding)|GO:0003700(transcription factor activity)|GO:0005634(nucleus)|GO:0006350(transcription)|GO:0006355(regulation of transcription, DNA-dependent)|GO:0007275(multicellular organismal development)|GO:0016563(transcription activator activity)|GO:0030528(transcription regulator activity)|GO:0043565(sequence-specific DNA binding)|GO:0045449(regulation of transcription)	Danio rerio homeo box A9b (hoxa9b), mRNA [NM_131533]	chr16:15965062-15965003
hoxb7a	0.397802	0.0189175	NM_131541	NM_131541	NM_131541	Dr.75788	58056	homeo box B10a	ENSDART00000017594	NP002861	GO:0003677(DNA binding)|GO:0003700(transcription factor activity)|GO:0005634(nucleus)|GO:0006350(transcription)|GO:0006355(regulation of transcription, DNA-dependent)|GO:0007275(multicellular organismal development)|GO:0030528(transcription regulator activity)|GO:0043565(sequence-specific DNA binding)|GO:0045449(regulation of transcription)	Danio rerio homeo box B10a (hoxb10a), mRNA [NM_131541]	chr3:23026840-23026899
hoxb9a	0.602427	0.0483845	NM_131115	NM_131115	NM_131115	Dr.83326	30337	homeo box B1a	ENSDART00000011369	TC308147	GO:0003677(DNA binding)|GO:0003700(transcription factor activity)|GO:0005634(nucleus)|GO:0006350(transcription)|GO:0006355(regulation of transcription, DNA-dependent)|GO:0007275(multicellular organismal development)|GO:0021561(facial nerve development)|GO:0021570(rhombomere 4 development)|GO:0030528(transcription regulator activity)|GO:0043565(sequence-specific DNA binding)|GO:0045449(regulation …	Danio rerio homeo box B1a (hoxb1a), mRNA [NM_131115]	chr3:23126122-23126181
hoxc10a	0.595005	0.0132263	NM_001115091	NM_001115091	NM_001115091	Dr.75790	58044	homeo box B7a	ENSDART00000078453	TC354966	GO:0003677(DNA binding)|GO:0003700(transcription factor activity)|GO:0005634(nucleus)|GO:0006350(transcription)|GO:0006355(regulation of transcription, DNA-dependent)|GO:0007275(multicellular organismal development)|GO:0030528(transcription regulator activity)|GO:0043565(sequence-specific DNA binding)|GO:0045449(regulation of transcription)	Danio rerio homeo box B7a (hoxb7a), mRNA [NM_001115091]	chr3:23051718-23051777
hoxc3a	0.42842	0.0328698	NM_131121	NM_131121	NM_131121	Dr.75786	30344	homeo box B9a	ENSDART00000053293	TC309962	GO:0003677(DNA binding)|GO:0003700(transcription factor activity)|GO:0005634(nucleus)|GO:0006350(transcription)|GO:0006355(regulation of transcription, DNA-dependent)|GO:0007275(multicellular organismal development)|GO:0016563(transcription activator activity)|GO:0030528(transcription regulator activity)|GO:0043565(sequence-specific DNA binding)|GO:0045449(regulation of transcription)	Danio rerio homeo box B9a (hoxb9a), mRNA [NM_131121]	chr3:23033794-23036344
hoxc6a	0.533493	0.0170815	DQ060557	ENSDART00000053295	XM_001921291	Dr.75791	30402	homeo box C10a	ENSDART00000053295	TC358500	GO:0003677(DNA binding)|GO:0003700(transcription factor activity)|GO:0005634(nucleus)|GO:0006355(regulation of transcription, DNA-dependent)|GO:0030528(transcription regulator activity)|GO:0043565(sequence-specific DNA binding)|GO:0045449(regulation of transcription)	Homeo box C10a [Source:UniProtKB/TrEMBL;Acc:A2BE66] [ENSDART00000053295]	chr23:33731915-33733710
hoxc6b	0.740112	0.0147546	NM_001134685	NM_001134685	NM_001134685	Dr.132202	30421	homeo box C3a	ENSDART00000082472	TC309572	GO:0003677(DNA binding)|GO:0003700(transcription factor activity)|GO:0005634(nucleus)|GO:0006355(regulation of transcription, DNA-dependent)|GO:0007275(multicellular organismal development)|GO:0030528(transcription regulator activity)|GO:0043565(sequence-specific DNA binding)|GO:0045449(regulation of transcription)	Danio rerio homeo box C3a (hoxc3a), mRNA [NM_001134685]	chr23:33796332-33796391
hoxc8a	0.589492	0.0332165	NM_131123	NM_131123	NM_131123	Dr.132203	30346	homeo box C6a	ENSDART00000103035	TC309496	GO:0003677(DNA binding)|GO:0003700(transcription factor activity)|GO:0005634(nucleus)|GO:0006350(transcription)|GO:0006355(regulation of transcription, DNA-dependent)|GO:0007275(multicellular organismal development)|GO:0030528(transcription regulator activity)|GO:0043565(sequence-specific DNA binding)|GO:0045449(regulation of transcription)	Danio rerio homeo box C6a (hoxc6a), mRNA [NM_131123]	chr23:33764229-33764288
hoxd10a	0.658721	0.038947	NM_131530	NM_131530	NM_131530	Dr.5729	58045	homeo box C6b	ENSDART00000067698	TC312344	GO:0003677(DNA binding)|GO:0003700(transcription factor activity)|GO:0005634(nucleus)|GO:0006350(transcription)|GO:0006355(regulation of transcription, DNA-dependent)|GO:0007275(multicellular organismal development)|GO:0030528(transcription regulator activity)|GO:0043565(sequence-specific DNA binding)|GO:0045449(regulation of transcription)	Danio rerio homeo box C6b (hoxc6b), mRNA [NM_131530]	chr11:590705-590764
hoxd12a	0.338534	0.0131862	NM_001005771	NM_001005771	NM_001005771	Dr.132201	449648	homeo box C8a	ENSDART00000103139	TC303570	GO:0003677(DNA binding)|GO:0003700(transcription factor activity)|GO:0005634(nucleus)|GO:0006350(transcription)|GO:0006355(regulation of transcription, DNA-dependent)|GO:0007275(multicellular organismal development)|GO:0030528(transcription regulator activity)|GO:0031017(exocrine pancreas development)|GO:0031018(endocrine pancreas development)|GO:0035118(embryonic pectoral fin morphogenesis)|GO:0…	Danio rerio homeo box C8a (hoxc8a), mRNA [NM_001005771]	chr23:33749377-33749436
hprt1l	1.74412	0.0154653	NM_131166	NM_131166	NM_131166	Dr.75795	30404	homeo box D10a			GO:0003677(DNA binding)|GO:0003700(transcription factor activity)|GO:0005634(nucleus)|GO:0006350(transcription)|GO:0006355(regulation of transcription, DNA-dependent)|GO:0007275(multicellular organismal development)|GO:0030528(transcription regulator activity)|GO:0043565(sequence-specific DNA binding)|GO:0045449(regulation of transcription)	Danio rerio homeo box D10a (hoxd10a), mRNA [NM_131166]	chr9:1952533-1952476
hsd17b10	1.71576	0.0256935	NM_001126486	NM_001126486	NM_001126486	Dr.151901	100006598	homeo box D12a	ENSDART00000112724	TC328419	GO:0003677(DNA binding)|GO:0003700(transcription factor activity)|GO:0005634(nucleus)|GO:0006350(transcription)|GO:0006355(regulation of transcription, DNA-dependent)|GO:0007275(multicellular organismal development)|GO:0030528(transcription regulator activity)|GO:0043565(sequence-specific DNA binding)|GO:0045449(regulation of transcription)	Danio rerio homeo box D12a (hoxd12a), mRNA [NM_001126486]	chr9:1966169-1966150
hsd17b2	0.305351	0.0147546	NM_001002056	NM_001002056	NM_001002056	Dr.83735	415146	hypoxanthine phosphoribosyltransferase 1, like	ENSDART00000025494	TC326889	GO:0004422(hypoxanthine phosphoribosyltransferase activity)|GO:0005737(cytoplasm)|GO:0006166(purine ribonucleoside salvage)|GO:0009116(nucleoside metabolic process)|GO:0016740(transferase activity)|GO:0016757(transferase activity, transferring glycosyl groups)	Danio rerio hypoxanthine phosphoribosyltransferase 1, like (hprt1l), mRNA [NM_001002056]	chr25:29647963-29648022
hsf2	0.801789	0.0264394	NM_001006098	NM_001006098	NM_001006098	Dr.81248	450078	hydroxysteroid (17-beta) dehydrogenase 10	ENSDART00000016891	TC307166	GO:0003824(catalytic activity)|GO:0005488(binding)|GO:0005575(cellular_component)|GO:0008152(metabolic process)|GO:0016491(oxidoreductase activity)|GO:0055114(oxidation reduction)	Danio rerio hydroxysteroid (17-beta) dehydrogenase 10 (hsd17b10), nuclear gene encoding mitochondrial protein, mRNA [NM_001006098]	chr23:16227752-16227693
hsp90ab1	0.833644	0.0462742	NM_001040188	NM_001040188	NM_001040188	Dr.134813	449537	hydroxysteroid (17-beta) dehydrogenase 2	ENSDART00000066985	TC307757	GO:0003824(catalytic activity)|GO:0004303(estradiol 17-beta-dehydrogenase activity)|GO:0005488(binding)|GO:0008152(metabolic process)|GO:0016229(steroid dehydrogenase activity)|GO:0016491(oxidoreductase activity)|GO:0050327(testosterone 17-beta-dehydrogenase activity)|GO:0055114(oxidation reduction)	Danio rerio hydroxysteroid (17-beta) dehydrogenase 2 (hsd17b2), mRNA [NM_001040188]	chr25:28902218-28902159
hspa12b	1.82342	0.0111112	NM_131867	NM_131867	NM_131867	Dr.12595	140427	heat shock factor 2	ENSDART00000075070	TC304176	GO:0003677(DNA binding)|GO:0003700(transcription factor activity)|GO:0005634(nucleus)|GO:0006355(regulation of transcription, DNA-dependent)|GO:0006950(response to stress)|GO:0043565(sequence-specific DNA binding)	Danio rerio heat shock factor 2 (hsf2), mRNA [NM_131867]	chr20:41556683-41556624
hspb6	2.05257	0.0415013	NM_131310	NM_131310	NM_131310	Dr.35688	30573	heat shock protein 90, alpha (cytosolic), class B member 1	ENSDART00000020084	TC364864	GO:0000166(nucleotide binding)|GO:0005515(protein binding)|GO:0005524(ATP binding)|GO:0005737(cytoplasm)|GO:0006457(protein folding)|GO:0006950(response to stress)|GO:0051082(unfolded protein binding)	Danio rerio heat shock protein 90, alpha (cytosolic), class B member 1 (hsp90ab1), mRNA [NM_131310]	chr20:53928505-53928564
hspb9	1.84822	0.0415901	NM_001042686	NM_001042686	NM_001042686	Dr.134294	735291	heat shock protein 12B			GO:0002040(sprouting angiogenesis)|GO:0006950(response to stress)|GO:0048514(blood vessel morphogenesis)	Danio rerio heat shock protein 12B (hspa12b), mRNA [NM_001042686]	chr7:52715959-52715900
htatip2	2.23435	0.00960899	NM_001100958	NM_001100958	NM_001100958	Dr.154520	792610	heat shock protein, alpha-crystallin-related, b6	ENSDART00000085522	TC326158	GO:0006950(response to stress)|GO:0009408(response to heat)	Danio rerio heat shock protein, alpha-crystallin-related, b6 (hspb6), mRNA [NM_001100958]	chr15:34139961-34140020
hyou1	0.681254	0.0506383	NM_001114705	NM_001114705	NM_001114705	Dr.91309	100137108	heat shock protein, alpha-crystallin-related, 9	ENSDART00000114023		GO:0006950(response to stress)	Danio rerio heat shock protein, alpha-crystallin-related, 9 (hspb9), mRNA [NM_001114705]	chr3:31076630-31076689
icn	1.60745	0.0329807	NM_131681	NM_131681	NM_131681	Dr.76717	64605	HIV-1 Tat interactive protein 2	ENSDART00000035558	TC309248	GO:0003824(catalytic activity)|GO:0005488(binding)|GO:0008152(metabolic process)	Danio rerio HIV-1 Tat interactive protein 2 (htatip2), mRNA [NM_131681]	chr7:10725851-10725910
idh2	1.33584	0.0199599	NM_212703	NM_212703	NM_212703	Dr.76183	327133	hypoxia up-regulated 1	ENSDART00000022945	TC342367	GO:0000166(nucleotide binding)|GO:0005524(ATP binding)|GO:0005783(endoplasmic reticulum)	Danio rerio hypoxia up-regulated 1 (hyou1), mRNA [NM_212703]	chr10:24980649-24982552
idh3g	0.571474	0.0304912	NM_212761	NM_212761	NM_212761	Dr.67796	336655	ictacalcin	ENSDART00000004679	TC340952	GO:0005509(calcium ion binding)	Danio rerio ictacalcin (icn), mRNA [NM_212761]	chr16:23860733-23861038
ift46	2.27163	0.0111112	NM_199564	NM_199564	NM_199564	Dr.150283	386951	isocitrate dehydrogenase 2 (NADP+), mitochondrial	ENSDART00000004692	TC317041	GO:0000287(magnesium ion binding)|GO:0004450(isocitrate dehydrogenase (NADP+) activity)|GO:0006102(isocitrate metabolic process)|GO:0016491(oxidoreductase activity)|GO:0016616(oxidoreductase activity, acting on the CH-OH group of donors, NAD or NADP as acceptor)|GO:0051287(NAD or NADH binding)|GO:0055114(oxidation reduction)	Danio rerio isocitrate dehydrogenase 2 (NADP+), mitochondrial (idh2), nuclear gene encoding mitochondrial protein, mRNA [NM_199564]	chr18:21418876-21419621
igf2bp2a	1.36658	0.0473943	NM_001017713	NM_001017713	NM_001017713	Dr.104782	550408	isocitrate dehydrogenase 3 (NAD+) gamma	ENSDART00000103989	TC320213	GO:0000287(magnesium ion binding)|GO:0005575(cellular_component)|GO:0016616(oxidoreductase activity, acting on the CH-OH group of donors, NAD or NADP as acceptor)|GO:0051287(NAD or NADH binding)|GO:0055114(oxidation reduction)	Danio rerio isocitrate dehydrogenase 3 (NAD+) gamma (idh3g), nuclear gene encoding mitochondrial protein, mRNA [NM_001017713]	chr7:37195262-37195321
igfbp1a	0.358024	0.0251364	BC151861	ENSDART00000088605	XM_689186	Dr.83528	565922	intraflagellar transport protein 46	ENSDART00000088605	TC315872	GO:0048264(determination of ventral identity)	Ift46 protein Fragment [Source:UniProtKB/TrEMBL;Acc:A7MBP4] [ENSDART00000088605]	chr10:24928202-24928143
igfbp2a	1.88394	0.0315982	NM_001114558	NM_001114558	NM_001114558	Dr.116396	100136839	insulin-like growth factor 2 mRNA binding protein 2a	ENSDART00000102419		GO:0003723(RNA binding)	Danio rerio insulin-like growth factor 2 mRNA binding protein 2a (igf2bp2a), mRNA [NM_001114558]	chr9:9400173-9396064
igfbp3	1.638	0.0491886	NM_173283	NM_173283	NM_173283	Dr.76315	317638	insulin-like growth factor binding protein 1a	ENSDART00000026576	TC309845	GO:0001558(regulation of cell growth)|GO:0001666(response to hypoxia)|GO:0005520(insulin-like growth factor binding)|GO:0005576(extracellular region)|GO:0008285(negative regulation of cell proliferation)|GO:0031994(insulin-like growth factor I binding)|GO:0031995(insulin-like growth factor II binding)	Danio rerio insulin-like growth factor binding protein 1a (igfbp1a), mRNA [NM_173283]	chr20:53228625-53228566
igfbp5b	3.4732	0.0147546	NM_131458	NM_131458	NM_131458	Dr.78120	794176	insulin-like growth factor binding protein 2a	ENSDART00000074327	TC305239	GO:0001525(angiogenesis)|GO:0001558(regulation of cell growth)|GO:0005520(insulin-like growth factor binding)|GO:0005576(extracellular region)|GO:0007275(multicellular organismal development)|GO:0007507(heart development)|GO:0008156(negative regulation of DNA replication)|GO:0008285(negative regulation of cell proliferation)|GO:0019838(growth factor binding)|GO:0031994(insulin-like growth factor …	Danio rerio insulin-like growth factor binding protein 2a (igfbp2a), mRNA [NM_131458]	chr6:49490887-49490828
ighm	4.82818	0.0274781	NM_205751	NM_205751	NM_205751	Dr.12583	403079	insulin-like growth factor binding protein 3	ENSDART00000020400	TC302352	GO:0001501(skeletal system development)|GO:0001558(regulation of cell growth)|GO:0005520(insulin-like growth factor binding)|GO:0005576(extracellular region)|GO:0005634(nucleus)|GO:0016942(insulin-like growth factor binding protein complex)|GO:0030916(otic vesicle formation)|GO:0042472(inner ear morphogenesis)|GO:0048009(insulin-like growth factor receptor signaling pathway)	Danio rerio insulin-like growth factor binding protein 3 (igfbp3), mRNA [NM_205751]	chr20:53222779-53222839
igsf21a	2.0081	0.0199599	NM_001098754	NM_001098754	NM_001098754	Dr.115508	795084	insulin-like growth factor binding protein 5b	ENSDART00000057369		GO:0001558(regulation of cell growth)|GO:0005520(insulin-like growth factor binding)|GO:0005576(extracellular region)	Danio rerio insulin-like growth factor binding protein 5b (igfbp5b), mRNA [NM_001098754]	chr6:49486860-49486919
il15l	0.590174	0.0499053	AF281479	AF281479		Dr.77114	378762	immunoglobulin heavy constant mu		TC325241		Danio rerio clone 1-11 immunoglobulin M heavy chain membrane form mRNA, partial cds. [AF281479]	chr3:031731719-031731669
il17c	0.489876	0.030901	NM_001034184	NM_001034184	NM_001034184	Dr.132841	569872	immunoglobin superfamily, member 21a	ENSDART00000041443	TC304820	GO:0003674(molecular_function)|GO:0005575(cellular_component)|GO:0008150(biological_process)	Danio rerio immunoglobin superfamily, member 21a (igsf21a), mRNA [NM_001034184]	chr11:25926048-25925989
il17d	1.40586	0.0383524	NM_001009558	NM_001009558	NM_001009558	Dr.37800	494451	interleukin 15, like	ENSDART00000011030	TC316152	GO:0003674(molecular_function)|GO:0005575(cellular_component)|GO:0008150(biological_process)	Danio rerio interleukin 15, like (il15l), transcript variant 1, mRNA [NM_001009558]	chr15:18003565-18003623
il17rd	0.316706	0.0141376	NM_001020788	NM_001020788	NM_001020788	Dr.135566	553960	interleukin 17c	ENSDART00000079783	TC330288	GO:0005125(cytokine activity)|GO:0005576(extracellular region)|GO:0006954(inflammatory response)|GO:0050896(response to stimulus)	Danio rerio interleukin 17c (il17c), mRNA [NM_001020788]	chr18:17202841-17202900
il1rapl1a	2.06715	0.0170815	NM_001020789	NM_001020789	NM_001020789	Dr.94032	553961	interleukin 17d	ENSDART00000018251	TC319256	GO:0005125(cytokine activity)|GO:0005576(extracellular region)|GO:0006954(inflammatory response)|GO:0050896(response to stimulus)	Danio rerio interleukin 17d (il17d), mRNA [NM_001020789]	chr9:14712957-14712898
ilk	0.836351	0.0389049	NM_153660	NM_153660	NM_153660	Dr.12379	171474	interleukin 17 receptor D	ENSDART00000098676	TC302544	GO:0000188(inactivation of MAPK activity)|GO:0004872(receptor activity)|GO:0009953(dorsal/ventral pattern formation)|GO:0016020(membrane)|GO:0016021(integral to membrane)|GO:0040037(negative regulation of fibroblast growth factor receptor signaling pathway)	Danio rerio interleukin 17 receptor D (il17rd), mRNA [NM_153660]	Zv7_NA1867:93977-94037
inadl	0.610065	0.0305007	NM_001077576	NM_001077576	NM_001077576	Dr.29232	568868	interleukin 1 receptor accessory protein-like 1a			GO:0004872(receptor activity)|GO:0004888(transmembrane receptor activity)|GO:0007165(signal transduction)|GO:0016020(membrane)|GO:0016021(integral to membrane)|GO:0031224(intrinsic to membrane)|GO:0045087(innate immune response)	Danio rerio interleukin 1 receptor accessory protein-like 1a (il1rapl1a), mRNA [NM_001077576]	chr9:23655937-23655878
ing5a	0.680423	0.0496961	NM_200571	NM_200571	NM_200571	Dr.77678	393543	integrin linked kinase	ENSDART00000079528	TC302323	GO:0001568(blood vessel development)|GO:0004672(protein kinase activity)|GO:0004674(protein serine/threonine kinase activity)|GO:0004713(protein tyrosine kinase activity)|GO:0005524(ATP binding)|GO:0005737(cytoplasm)|GO:0006468(protein amino acid phosphorylation)|GO:0007160(cell-matrix adhesion)|GO:0007229(integrin-mediated signaling pathway)|GO:0008016(regulation of heart contraction)|GO:0009966…	Danio rerio integrin linked kinase (ilk), mRNA [NM_200571]	chr10:15370983-15370924
inhbaa	0.443464	0.030758	NM_001127185	NM_001127185	NM_001127185	Dr.40469	368723	InaD-like (Drosophila)	ENSDART00000036467	TC331895	GO:0005515(protein binding)	Danio rerio InaD-like (Drosophila) (inadl), mRNA [NM_001127185]	chr22:14180183-14180124
ins	2.2561	0.0449359	NM_198211	NM_198211	NM_198211	Dr.13989	386591	inhibitor of growth family, member 5a"		TC307306	GO:0005515(protein binding)|GO:0008270(zinc ion binding)|GO:0046872(metal ion binding)	Danio rerio inhibitor of growth family, member 5a (ing5a), mRNA [NM_198211]	chr22:1895082-1895023
insb	0.329375	0.0473943	NM_130916	NM_130916	NM_130916	Dr.107692	30072	inhibin, beta Aa	ENSDART00000004241	TC311777	GO:0005576(extracellular region)|GO:0008083(growth factor activity)|GO:0031101(fin regeneration)|GO:0040007(growth)	Danio rerio inhibin, beta Aa (inhbaa), mRNA [NM_130916]	chr24:37665266-37665325
insig1	0.285766	0.0294691	NM_131056	NM_131056	NM_131056	Dr.75811	30262	preproinsulin	ENSDART00000111473	TC334035	GO:0005179(hormone activity)|GO:0005576(extracellular region)|GO:0005975(carbohydrate metabolic process)|GO:0006006(glucose metabolic process)|GO:0009749(response to glucose stimulus)	Danio rerio preproinsulin (ins), mRNA [NM_131056]	chr5:30554291-30554232
invs	0.446292	0.0256409	NM_001039064	NM_001039064	NM_001039064	Dr.87912	566735	preproinsulin b	ENSDART00000042850	TC330846	GO:0005179(hormone activity)|GO:0005576(extracellular region)	Danio rerio preproinsulin b (insb), mRNA [NM_001039064]	chr14:25490145-25490086
ip6k2	1.79727	0.0213566	NM_199869	NM_199869	NM_199869	Dr.115835	334189	insulin induced gene 1	ENSDART00000013785	TC305382	GO:0005783(endoplasmic reticulum)|GO:0006629(lipid metabolic process)|GO:0008202(steroid metabolic process)|GO:0008203(cholesterol metabolic process)|GO:0016020(membrane)|GO:0016021(integral to membrane)	Danio rerio insulin induced gene 1 (insig1), mRNA [NM_199869]	chr7:36536949-36538890
irak3	0.519603	0.04448	NM_152970	NM_152970	NM_152970	Dr.32732	245946	inversin	ENSDART00000015688	TC302383	GO:0001822(kidney development)|GO:0005515(protein binding)|GO:0005516(calmodulin binding)|GO:0005737(cytoplasm)|GO:0005856(cytoskeleton)|GO:0007275(multicellular organismal development)|GO:0010171(body morphogenesis)|GO:0016055(Wnt receptor signaling pathway)|GO:0060027(convergent extension involved in gastrulation)	Danio rerio inversin (invs), mRNA [NM_152970]	chr16:22315937-22315878
irx2a	2.24838	0.0418292	NM_201470	NM_201470	NM_201470	Dr.76762	322041	inositol hexaphosphate kinase 2	ENSDART00000002501	TC335042	GO:0008440(inositol trisphosphate 3-kinase activity)|GO:0016301(kinase activity)	Danio rerio inositol hexaphosphate kinase 2 (ip6k2), mRNA [NM_201470]	chr6:29264045-29263986
irx4a	2.75834	0.0141376	BC098615	ENSDART00000067131	XM_001921549	Dr.90054	567444	interleukin-1 receptor-associated kinase 3	ENSDART00000067131	TC308562	GO:0004672(protein kinase activity)|GO:0005515(protein binding)|GO:0005524(ATP binding)|GO:0006468(protein amino acid phosphorylation)|GO:0007165(signal transduction)|GO:0035162(embryonic hemopoiesis)	Novel protein similar to vertebrate interleukin-1 receptor-associated kinase 3 (IRAK3) [Source:UniProtKB/TrEMBL;Acc:B0UYS2] [ENSDART00000067131]	chr4:13273189-13272987
irx6a	2.41281	0.0302624	NM_201057	NM_201057	NM_201057	Dr.88466	394032	iroquois homeobox protein 2, a	ENSDART00000016303	TC303745	GO:0003677(DNA binding)|GO:0003700(transcription factor activity)|GO:0005634(nucleus)|GO:0006355(regulation of transcription, DNA-dependent)|GO:0030528(transcription regulator activity)|GO:0043565(sequence-specific DNA binding)|GO:0045449(regulation of transcription)	Danio rerio iroquois homeobox protein 2, a (irx2a), mRNA [NM_201057]	chr16:888724-888783
irx7	0.217891	0.019651	NM_205698	NM_205698	NM_205698	Dr.88481	402999	iroquois homeobox protein 4a	ENSDART00000051693	TC319697	GO:0003677(DNA binding)|GO:0003700(transcription factor activity)|GO:0005634(nucleus)|GO:0006355(regulation of transcription, DNA-dependent)|GO:0030528(transcription regulator activity)|GO:0043565(sequence-specific DNA binding)|GO:0045449(regulation of transcription)	Danio rerio iroquois homeobox protein 4a (irx4a), mRNA [NM_205698]	Zv7_NA1137:23711-23770
isl2a	0.52629	0.0147546	BC095113	ENSDART00000045628	XM_686269	Dr.90384	474317	iroquois homeobox protein 6a	ENSDART00000045628	TC314082	GO:0003677(DNA binding)|GO:0003700(transcription factor activity)|GO:0005634(nucleus)|GO:0006355(regulation of transcription, DNA-dependent)|GO:0030528(transcription regulator activity)|GO:0043565(sequence-specific DNA binding)|GO:0045449(regulation of transcription)	Iroquois homeobox protein 6aIrx6a protein ; [Source:UniProtKB/TrEMBL;Acc:Q503Z8] [ENSDART00000045628]	chr7:27981796-27981855
islr2	2.90357	0.0230683	NM_131881	NM_131881	NM_131881	Dr.78562	140746	iroquois homeobox protein 7	ENSDART00000011627	TC307430	GO:0003677(DNA binding)|GO:0003700(transcription factor activity)|GO:0005634(nucleus)|GO:0006355(regulation of transcription, DNA-dependent)|GO:0010842(retina layer formation)|GO:0021575(hindbrain morphogenesis)|GO:0030182(neuron differentiation)|GO:0030528(transcription regulator activity)|GO:0043565(sequence-specific DNA binding)|GO:0045449(regulation of transcription)|GO:0060059(embryonic reti…	Danio rerio iroquois homeobox protein 7 (irx7), mRNA [NM_131881]	chr23:43358726-43358667
isoc1	0.675022	0.0318345	NM_130970	NM_130970	NM_130970	Dr.281	30157	islet2a	ENSDART00000012862	TC305406	GO:0003677(DNA binding)|GO:0003700(transcription factor activity)|GO:0005634(nucleus)|GO:0006355(regulation of transcription, DNA-dependent)|GO:0007275(multicellular organismal development)|GO:0008270(zinc ion binding)|GO:0030528(transcription regulator activity)|GO:0043565(sequence-specific DNA binding)|GO:0045449(regulation of transcription)|GO:0046872(metal ion binding)|GO:0048665(neuron fate …	Danio rerio islet2a (isl2a), mRNA [NM_130970]	chr25:27888470-27888411
isoc2	2.39795	0.0497702	NM_001013523	NM_001013523	NM_001013523	Dr.120799	541396	immunoglobulin superfamily containing leucine-rich repeat 2	ENSDART00000073583	TC302122	GO:0005515(protein binding)	Danio rerio immunoglobulin superfamily containing leucine-rich repeat 2 (islr2), mRNA [NM_001013523]	chr25:18886764-18886705
itgb1b.2	3.15142	0.0178431	NM_001079981	NM_001079981	NM_001079981	Dr.79345	559897	isochorismatase domain containing 1	ENSDART00000084278	TC339101	GO:0003824(catalytic activity)|GO:0005575(cellular_component)|GO:0008152(metabolic process)	Danio rerio isochorismatase domain containing 1 (isoc1), mRNA [NM_001079981]	chr10:6480871-6480812
itgb4	1.81814	0.033601	NM_001079953	NM_001079953	NM_001079953	Dr.45949	492617	isochorismatase domain containing 2	ENSDART00000007842	TC312827	GO:0003824(catalytic activity)|GO:0008152(metabolic process)	Danio rerio isochorismatase domain containing 2 (isoc2), mRNA [NM_001079953]	chr16:9526062-9526003
itih2	0.456539	0.0147546	NM_212928	NM_212928	NM_212928	Dr.83219	405864	integrin, beta 1b.2	ENSDART00000037808	TC303595	GO:0004872(receptor activity)|GO:0005488(binding)|GO:0005515(protein binding)|GO:0007155(cell adhesion)|GO:0007160(cell-matrix adhesion)|GO:0007229(integrin-mediated signaling pathway)|GO:0008305(integrin complex)|GO:0016021(integral to membrane)	Danio rerio integrin, beta 1b.2 (itgb1b.2), mRNA [NM_212928]	chr2:039092689-039092748
itm2bb	0.515458	0.0459178	NM_001024386	NM_001024386	NM_001024386	Dr.82238	335269	integrin, beta 4	ENSDART00000029308	TC301695	GO:0004872(receptor activity)|GO:0005488(binding)|GO:0005515(protein binding)|GO:0007154(cell communication)|GO:0007155(cell adhesion)|GO:0007160(cell-matrix adhesion)|GO:0007229(integrin-mediated signaling pathway)|GO:0008305(integrin complex)|GO:0016021(integral to membrane)	Danio rerio integrin, beta 4 (itgb4), mRNA [NM_001024386]	chr8:9772239-9772298
itpk1	0.405549	0.0274781	NM_213007	NM_213007	NM_213007	Dr.852	406280	inter-alpha (globulin) inhibitor H2	ENSDART00000066933	TC311519	GO:0004867(serine-type endopeptidase inhibitor activity)|GO:0030212(hyaluronan metabolic process)	Danio rerio inter-alpha (globulin) inhibitor H2 (itih2), mRNA [NM_213007]	chr4:21517892-21517833
ivd	1.79598	0.0238033	NM_212976	NM_212976	NM_212976	Dr.116457	406248	integral membrane protein 2Bb	ENSDART00000101470	TC353920		Danio rerio integral membrane protein 2Bb (itm2bb), mRNA [NM_212976]	chr9:18884609-18884668
ivns1abpa	0.604428	0.0136024	NM_213017	NM_213017	NM_213017	Dr.80802	406290	inositol 1,3,4-triphosphate 5/6 kinase	ENSDART00000008590	TC310903	GO:0000166(nucleotide binding)|GO:0000287(magnesium ion binding)|GO:0003824(catalytic activity)|GO:0005524(ATP binding)|GO:0005622(intracellular)|GO:0016301(kinase activity)|GO:0016740(transferase activity)|GO:0016853(isomerase activity)|GO:0032957(inositol trisphosphate metabolic process)|GO:0035300(inositol-1,3,4-trisphosphate 5/6-kinase activity)|GO:0046872(metal ion binding)|GO:0047325(inosit…	Danio rerio inositol 1,3,4-triphosphate 5/6 kinase (itpk1), mRNA [NM_213017]	chr20:26508458-26508517
jag2	0.590804	0.0394312	NM_201491	NM_201491	NM_201491	Dr.203	368775	isovaleryl Coenzyme A dehydrogenase	ENSDART00000062894	TC340949	GO:0003995(acyl-CoA dehydrogenase activity)|GO:0008152(metabolic process)|GO:0016491(oxidoreductase activity)|GO:0016627(oxidoreductase activity, acting on the CH-CH group of donors)|GO:0050660(FAD binding)|GO:0055114(oxidation reduction)	Danio rerio isovaleryl Coenzyme A dehydrogenase (ivd), nuclear gene encoding mitochondrial protein, mRNA [NM_201491]	chr17:30396796-30396855
jagn1b	0.741751	0.045331	NM_199279	NM_199279	NM_199279	Dr.78256	387591	influenza virus NS1A binding protein a	ENSDART00000102258	TC305901	GO:0005515(protein binding)|GO:0005634(nucleus)|GO:0005737(cytoplasm)|GO:0005856(cytoskeleton)	Danio rerio influenza virus NS1A binding protein a (ivns1abpa), mRNA [NM_199279]	chr20:32919276-32919217
jmjd6	0.230865	0.025753	NM_131862	NM_131862	NM_131862	Dr.8287	140422	jagged 2	ENSDART00000024922	TC302031	GO:0001889(liver development)|GO:0005509(calcium ion binding)|GO:0007154(cell communication)|GO:0007219(Notch signaling pathway)|GO:0007275(multicellular organismal development)|GO:0016020(membrane)|GO:0016021(integral to membrane)|GO:0021514(ventral spinal cord interneuron differentiation)|GO:0021522(spinal cord motor neuron differentiation)|GO:0031016(pancreas development)|GO:0048793(pronephros…	Danio rerio jagged 2 (jag2), transcript variant 1, mRNA [NM_131862]	chr20:21526390-21526366
jph2	2.16265	0.036614	NM_001003584	NM_001003584	NM_001003584	Dr.76311	445190	jagunal homolog 1b (Drosophila)	ENSDART00000005883	TC305751	GO:0003674(molecular_function)|GO:0005783(endoplasmic reticulum)|GO:0008150(biological_process)|GO:0016020(membrane)|GO:0016021(integral to membrane)	Danio rerio jagunal homolog 1b (Drosophila) (jagn1b), mRNA [NM_001003584]	chr22:28991516-28991457
junbl	0.389341	0.0147546	NM_170761	NM_170761	NM_170761	Dr.86243	266962	jumonji domain containing 6		TC334408	GO:0005506(iron ion binding)|GO:0005634(nucleus)|GO:0006350(transcription)|GO:0006397(mRNA processing)|GO:0006909(phagocytosis)|GO:0007275(multicellular organismal development)|GO:0008380(RNA splicing)|GO:0016491(oxidoreductase activity)|GO:0016568(chromatin modification)|GO:0016702(oxidoreductase activity, acting on single donors with incorporation of molecular oxygen, incorporation of two atoms…	Danio rerio jumonji domain containing 6 (jmjd6), mRNA [NM_170761]	chr3:49114380-49114439
kbtbd8	1.52482	0.0494483	NM_001089364	NM_001089364	NM_001089364	Dr.140929	553333	junctophilin 2	ENSDART00000043429	TC352122		Danio rerio junctophilin 2 (jph2), mRNA [NM_001089364]	chr23:33370219-33370160
kcnd3	1.51214	0.0466807	NM_212750	NM_212750	NM_212750	Dr.737	336038	jun B proto-oncogene, like"		TC341063	GO:0003677(DNA binding)|GO:0003700(transcription factor activity)|GO:0005634(nucleus)|GO:0006355(regulation of transcription, DNA-dependent)|GO:0043565(sequence-specific DNA binding)|GO:0046983(protein dimerization activity)	Danio rerio jun B proto-oncogene, like (junbl), mRNA [NM_212750]	chr3:61363268-61363210
kcnip3	0.433459	0.0170815	NM_001110030	NM_001110030	NM_001110030	Dr.74211	559966	kelch repeat and BTB (POZ) domain containing 8			GO:0005515(protein binding)|GO:0005575(cellular_component)|GO:0008150(biological_process)	Danio rerio kelch repeat and BTB (POZ) domain containing 8 (kbtbd8), mRNA [NM_001110030]	chr11:12999439-12999498
kcnip3l	1.96111	0.043663	NM_199802	NM_199802	NM_199802	Dr.80257	327415	potassium voltage-gated channel, Shal-related subfamily, member 3	ENSDART00000078533	TC302408	GO:0005216(ion channel activity)|GO:0005244(voltage-gated ion channel activity)|GO:0005249(voltage-gated potassium channel activity)|GO:0005267(potassium channel activity)|GO:0005515(protein binding)|GO:0006810(transport)|GO:0006811(ion transport)|GO:0006813(potassium ion transport)|GO:0008076(voltage-gated potassium channel complex)|GO:0016020(membrane)|GO:0016021(integral to membrane)|GO:003095…	Danio rerio potassium voltage-gated channel, Shal-related subfamily, member 3 (kcnd3), mRNA [NM_199802]	chr8:26643732-26643791
kctd6	1.33966	0.0430465	NM_200782	NM_200782	NM_200782	Dr.81455	393755	Kv channel interacting protein 3, calsenilin	ENSDART00000064581	TC307495	GO:0005509(calcium ion binding)|GO:0031018(endocrine pancreas development)	Danio rerio Kv channel interacting protein 3, calsenilin (kcnip3), mRNA [NM_200782]	chr10:16788335-16788276
kctd7	1.77846	8.32172e-05	NM_200819	NM_200819	NM_200819	Dr.27151	393792	Kv channel interacting protein 3, calsenilin, like	ENSDART00000045916	TC307771	GO:0005509(calcium ion binding)	Danio rerio Kv channel interacting protein 3, calsenilin, like (kcnip3l), mRNA [NM_200819]	Zv7_scaffold2593:71779-71720
kdm6b	1.7333	0.0311827	NM_001002329	NM_001002329	NM_001002329	Dr.88414	436601	potassium channel tetramerisation domain containing 6	ENSDART00000031872	TC307002	GO:0005249(voltage-gated potassium channel activity)|GO:0005515(protein binding)|GO:0006813(potassium ion transport)|GO:0008076(voltage-gated potassium channel complex)|GO:0016020(membrane)	Danio rerio potassium channel tetramerisation domain containing 6 (kctd6), mRNA [NM_001002329]	chr23:17535052-17535111
kdr	0.409632	0.0327226	NM_001045333	NM_001045333	NM_001045333	Dr.89962	735248	potassium channel tetramerisation domain containing 7	ENSDART00000087977		GO:0005249(voltage-gated potassium channel activity)|GO:0005515(protein binding)|GO:0006813(potassium ion transport)|GO:0008076(voltage-gated potassium channel complex)|GO:0016020(membrane)	Danio rerio potassium channel tetramerisation domain containing 7 (kctd7), mRNA [NM_001045333]	chr10:28404816-28404757
keap1a	1.6803	0.0170815	NM_001030178	NM_001030178	NM_001030178	Dr.108339	563644	lysine (K)-specific demethylase 6B	ENSDART00000079505	TC301888		Danio rerio lysine (K)-specific demethylase 6B (kdm6b), mRNA [NM_001030178]	chr10:18863321-18863380
kif3c	2.53732	0.0435993	NM_001024653	NM_001024653	NM_001024653	Dr.91385	554230	kinase insert domain receptor (a type III receptor tyrosine kinase)	ENSDART00000049204	TC301756	GO:0000166(nucleotide binding)|GO:0001525(angiogenesis)|GO:0004672(protein kinase activity)|GO:0004713(protein tyrosine kinase activity)|GO:0004714(transmembrane receptor protein tyrosine kinase activity)|GO:0004872(receptor activity)|GO:0005021(vascular endothelial growth factor receptor activity)|GO:0005515(protein binding)|GO:0005524(ATP binding)|GO:0005887(integral to plasma membrane)|GO:0006…	Danio rerio kinase insert domain receptor (a type III receptor tyrosine kinase) (kdr), mRNA [NM_001024653]	chr20:20730316-20730257
kif5a	2.13017	0.0420383	NM_182864	NM_182864	NM_182864	Dr.52260	321837	kelch-like ECH-associated protein 1a	ENSDART00000045763	TC302789	GO:0005515(protein binding)|GO:0042221(response to chemical stimulus)	Danio rerio kelch-like ECH-associated protein 1a (keap1a), mRNA [NM_182864]	chr2:37364429-37362806
klf13l	1.62445	0.0410456	NM_001017849	NM_001017849	NM_001017849	Dr.90744	550547	kinesin family member 3C	ENSDART00000114747	TC308403		Danio rerio kinesin family member 3C (kif3c), mRNA [NM_001017849]	chr17:36329632-36329573
klf2b	1.52236	0.0328807	BC093428	BC093428	XR_044998	Dr.42626	566086	kinesin family member 5A		TC340776	GO:0000166(nucleotide binding)|GO:0003774(motor activity)|GO:0003777(microtubule motor activity)|GO:0005524(ATP binding)|GO:0005874(microtubule)|GO:0007018(microtubule-based movement)	Danio rerio cDNA clone IMAGE:7165641. [BC093428]	chr9:617485-617431
klf4	0.422354	0.0379132	NM_001076772	NM_001076772	NM_001076772	Dr.105994	767805	Kruppel-like factor 13 like	ENSDART00000087450		GO:0003676(nucleic acid binding)|GO:0005622(intracellular)|GO:0008150(biological_process)|GO:0008270(zinc ion binding)	Danio rerio Kruppel-like factor 13 like (klf13l), mRNA [NM_001076772]	chr25:28417810-28417869
klf7	1.36742	0.0352929	NM_131857	NM_131857	NM_131857	Dr.9976	117509	Kruppel-like factor 2b	ENSDART00000059188	TC351252	GO:0003676(nucleic acid binding)|GO:0005622(intracellular)|GO:0008270(zinc ion binding)	Danio rerio Kruppel-like factor 2b (klf2b), mRNA [NM_131857]	chr9:51324635-51324576
klhdc6	5.85241	0.0164131	NM_131723	NM_131723	NM_131723	Dr.77887	65238	Kruppel-like factor 4	ENSDART00000056655	TC355655	GO:0003676(nucleic acid binding)|GO:0003677(DNA binding)|GO:0005622(intracellular)|GO:0005634(nucleus)|GO:0008270(zinc ion binding)|GO:0030097(hemopoiesis)|GO:0030218(erythrocyte differentiation)|GO:0035188(hatching)|GO:0045893(positive regulation of transcription, DNA-dependent)|GO:0048785(hatching gland development)	Danio rerio Kruppel-like factor 4 (klf4), mRNA [NM_131723]	chr2:27763068-27763127
klhl31	2.01126	0.0264394	NM_001020643	NM_001020643	NM_001020643	Dr.92553	553670	Kruppel-like factor 7 (ubiquitous)	ENSDART00000109356	TC302509	GO:0003676(nucleic acid binding)|GO:0005622(intracellular)|GO:0008270(zinc ion binding)	Danio rerio Kruppel-like factor 7 (ubiquitous) (klf7), mRNA [NM_001020643]	chr1:3312615-3312674
kpna2	1.52605	0.030758	NM_001033917	NM_001033917	NM_001033917	Dr.115366	559380	kelch domain containing 6	ENSDART00000035101	TC303393	GO:0005515(protein binding)|GO:0005575(cellular_component)|GO:0008150(biological_process)	Danio rerio kelch domain containing 6 (klhdc6), mRNA [NM_001033917]	chr6:27571577-27571518
krcp	1.26916	0.0353438	NM_001003727	NM_001003727	NM_001003727	Dr.67647	407079	kelch-like 31 (Drosophila)	ENSDART00000057049	TC342571	GO:0005515(protein binding)	Danio rerio kelch-like 31 (Drosophila) (klhl31), mRNA [NM_001003727]	chr13:001587169-001587228
krt1-19d	2.1778	0.0114495	NM_001002335	NM_001002335	NM_001002335	Dr.75709	436607	karyopherin alpha 2 (RAG cohort 1, importin alpha 1)	ENSDART00000055490	TC326938	GO:0005488(binding)|GO:0005634(nucleus)|GO:0005643(nuclear pore)|GO:0005737(cytoplasm)|GO:0006606(protein import into nucleus)|GO:0006886(intracellular protein transport)|GO:0008565(protein transporter activity)	Danio rerio karyopherin alpha 2 (RAG cohort 1, importin alpha 1) (kpna2), mRNA [NM_001002335]	chr3:21223270-21223211
krt8	0.679295	0.0274781	NM_001012366	NM_001012366	NM_001012366	Dr.33521	323406	kelch repeat-containing protein	ENSDART00000058843	TC328398	GO:0003674(molecular_function)|GO:0005575(cellular_component)|GO:0008150(biological_process)	Danio rerio kelch repeat-containing protein (krcp), mRNA [NM_001012366]	chr7:15562355-15562414
lama5	0.474231	0.038947	BC124099	ENSDART00000010373	XM_001342753	Dr.2377	664718	keratin, type 1, gene 19d	ENSDART00000010373	TC313471	GO:0005198(structural molecule activity)|GO:0005882(intermediate filament)	Krt1-19d protein Fragment [Source:UniProtKB/TrEMBL;Acc:Q05AP7] [ENSDART00000010373]	chr19:2793200-2793141
lamb1	0.330342	0.0165559	NM_200080	NM_200080	NM_200080	Dr.75900	797433	keratin 8	ENSDART00000081215	TC330164	GO:0005198(structural molecule activity)|GO:0005882(intermediate filament)|GO:0045095(keratin filament)	Danio rerio keratin 8 (krt8), mRNA [NM_200080]	chr23:7813007-7812948
lamb2	2.25073	0.0467968	NM_001039171	NM_001039171	NM_001039171	Dr.12091	321243	laminin, alpha 5	ENSDART00000045126	TC301661	GO:0005102(receptor binding)|GO:0005578(proteinaceous extracellular matrix)|GO:0005604(basement membrane)|GO:0005606(laminin-1 complex)|GO:0007155(cell adhesion)|GO:0008104(protein localization)|GO:0016337(cell-cell adhesion)|GO:0030155(regulation of cell adhesion)|GO:0030334(regulation of cell migration)|GO:0031012(extracellular matrix)|GO:0035138(pectoral fin morphogenesis)|GO:0035141(medial fi…	Danio rerio laminin, alpha 5 (lama5), mRNA [NM_001039171]	chr23:7213291-7213232
lamb4	2.35679	0.0159772	NM_173275	NM_173275	NM_173275	Dr.76526	286830	laminin, beta 1		TC309652	GO:0005578(proteinaceous extracellular matrix)|GO:0007517(muscle organ development)|GO:0007634(optokinetic behavior)|GO:0050908(detection of light stimulus involved in visual perception)	Danio rerio laminin, beta 1 (lamb1), mRNA [NM_173275]	Zv7_NA2958:8897-6569
ldb3a	2.20024	0.030758	XM_684764	ENSDART00000012166	XM_684764	Dr.78258	561356	laminin, beta 2 (laminin S)	ENSDART00000012166		GO:0016203(muscle attachment)|GO:0070831(basement membrane assembly)	Novel protein similar to vertebrate laminin, beta 2 (Laminin S) (LAMB2) [Source:UniProtKB/TrEMBL;Acc:B7ZDA6] [ENSDART00000012166]	chr23:18041579-18041520
ldb3b	2.8642	0.0147546	NM_173276	NM_173276	NM_173276	Dr.120997	286831	laminin, beta 4		TC301714	GO:0005515(protein binding)|GO:0005576(extracellular region)|GO:0005578(proteinaceous extracellular matrix)|GO:0005604(basement membrane)|GO:0007155(cell adhesion)	Danio rerio laminin, beta 4 (lamb4), mRNA [NM_173276]	Zv7_NA773:33030-32971
ldhb	1.34789	0.0236318	NM_201505	NM_201505	NM_201505	Dr.76474	794339	LIM-domain binding factor 3a	ENSDART00000078740	NP1440955	GO:0001756(somitogenesis)|GO:0005515(protein binding)|GO:0007507(heart development)|GO:0008270(zinc ion binding)|GO:0046872(metal ion binding)	Danio rerio LIM-domain binding factor 3a (ldb3a), mRNA [NM_201505]	chr13:26652646-26643175
ldhd	1.87887	0.0199599	NM_199858	NM_199858	NM_199858	Dr.79337	334100	LIM domain binding 3b	ENSDART00000016867	TC305295	GO:0005515(protein binding)	Danio rerio LIM domain binding 3b (ldb3b), mRNA [NM_199858]	chr12:27571684-27571743
ldlrap1a	1.66253	0.041348	NM_131247	NM_131247	NM_131247	Dr.75894	30497	lactate dehydrogenase B4	ENSDART00000010777	TC352919	GO:0003824(catalytic activity)|GO:0004459(L-lactate dehydrogenase activity)|GO:0005488(binding)|GO:0005737(cytoplasm)|GO:0005975(carbohydrate metabolic process)|GO:0006096(glycolysis)|GO:0008152(metabolic process)|GO:0016491(oxidoreductase activity)|GO:0016616(oxidoreductase activity, acting on the CH-OH group of donors, NAD or NADP as acceptor)|GO:0019642(anaerobic glycolysis)|GO:0044262(cellula…	Danio rerio lactate dehydrogenase B4 (ldhb), mRNA [NM_131247]	chr4:17580256-17580197
ldlrap1b	0.415098	0.0264394	NM_199873	NM_199873	NM_199873	Dr.16066	334208	lactate dehydrogenase D	ENSDART00000056721	TC304832	GO:0003824(catalytic activity)|GO:0016491(oxidoreductase activity)|GO:0050660(FAD binding)	Danio rerio lactate dehydrogenase D (ldhd), nuclear gene encoding mitochondrial protein, mRNA [NM_199873]	chr25:17507377-17507318
lect2l	0.0566627	0.0440188	NM_198980	NM_198980	NM_198980	Dr.83115	368278	low density lipoprotein receptor adaptor protein 1a	ENSDART00000021396	TC306349	GO:0004872(receptor activity)|GO:0005575(cellular_component)	Danio rerio low density lipoprotein receptor adaptor protein 1a (ldlrap1a), mRNA [NM_198980]	chr19:29445181-29445240
lef1	0.373658	0.0311827	NM_001126448	NM_001126448	NM_001126448	Dr.76996	791772	leukocyte cell derived chemotaxin 1	ENSDART00000010210	TC305201	GO:0005576(extracellular region)|GO:0007275(multicellular organismal development)|GO:0016020(membrane)|GO:0016021(integral to membrane)|GO:0030154(cell differentiation)|GO:0051216(cartilage development)	Danio rerio leukocyte cell derived chemotaxin 1 (lect1), mRNA [NM_001126448]	chr9:44301552-44301493
lgals1l2	1.80208	0.0274781	NM_001048055	NM_001048055	NM_001048055	Dr.103706	567278	leukocyte cell-derived chemotaxin 2 like	ENSDART00000032547		GO:0009617(response to bacterium)	Danio rerio leukocyte cell-derived chemotaxin 2 like (lect2l), mRNA [NM_001048055]	chr14:41906089-41906148
lhx1b	1.61408	0.0420241	NM_131426	NM_131426	NM_131426	Dr.64686	30701	lymphocyte enhancer binding factor 1	ENSDART00000047876	TC302700	GO:0001755(neural crest cell migration)|GO:0003677(DNA binding)|GO:0005634(nucleus)|GO:0016055(Wnt receptor signaling pathway)|GO:0021854(hypothalamus development)|GO:0021879(forebrain neuron differentiation)|GO:0031101(fin regeneration)	Danio rerio lymphocyte enhancer binding factor 1 (lef1), mRNA [NM_131426]	chr1:45964922-45964863
lhx6	3.30927	0.0493499	NM_212894	NM_212894	NM_212894	Dr.83374	405830	lectin, galactoside-binding, soluble, 1 (galectin 1)-like 2	ENSDART00000114413	TC318391	GO:0001944(vasculature development)|GO:0002040(sprouting angiogenesis)|GO:0005529(sugar binding)|GO:0005575(cellular_component)|GO:0016936(galactoside binding)|GO:0043236(laminin binding)|GO:0048741(skeletal muscle fiber development)	Danio rerio lectin, galactoside-binding, soluble, 1 (galectin 1)-like 2 (lgals1l2), mRNA [NM_212894]	chr3:26676124-26676183
lim2.4	13.737	0.04107	NM_131207	NM_131207	NM_131207	Dr.277	30454	LIM homeobox 1b	ENSDART00000021159	TC305458	GO:0003677(DNA binding)|GO:0003700(transcription factor activity)|GO:0005634(nucleus)|GO:0006355(regulation of transcription, DNA-dependent)|GO:0008270(zinc ion binding)|GO:0030528(transcription regulator activity)|GO:0043565(sequence-specific DNA binding)|GO:0045449(regulation of transcription)|GO:0046872(metal ion binding)	Danio rerio LIM homeobox 1b (lhx1b), mRNA [NM_131207]	chr5:49803026-49803085
lingo1b	3.03554	0.0266317	NM_001004015	NM_001004015	NM_001004015	Dr.33994	445565	LIM homeobox 6	ENSDART00000021100	TC302210	GO:0003677(DNA binding)|GO:0003700(transcription factor activity)|GO:0005634(nucleus)|GO:0006355(regulation of transcription, DNA-dependent)|GO:0008270(zinc ion binding)|GO:0030528(transcription regulator activity)|GO:0043565(sequence-specific DNA binding)|GO:0045449(regulation of transcription)|GO:0046872(metal ion binding)	Danio rerio LIM homeobox 6 (lhx6), mRNA [NM_001004015]	chr10:9686955-9686896
lipf	1.35359	0.0257519	NM_001002407	NM_001002407	NM_001002407	Dr.88040	436680	lens intrinsic membrane protein 2.4	ENSDART00000027856	TC321122	GO:0005212(structural constituent of eye lens)|GO:0016020(membrane)|GO:0016021(integral to membrane)	Danio rerio lens intrinsic membrane protein 2.4 (lim2.4), mRNA [NM_001002407]	chr19:8105968-8105909
lman1	0.682883	0.0155822	NM_001004576	NM_001004576	NM_001004576	Dr.12903	447837	leucine rich repeat and Ig domain containing 1b	ENSDART00000109445	TC302330	GO:0005515(protein binding)|GO:0005886(plasma membrane)|GO:0016020(membrane)|GO:0016021(integral to membrane)	Danio rerio leucine rich repeat and Ig domain containing 1b (lingo1b), mRNA [NM_001004576]	chr7:44068773-44068832
lmf2	1.6405	0.0257266	NM_213404	NM_213404	NM_213404	Dr.77330	406713	lipase, gastric	ENSDART00000020541	TC305092	GO:0001666(response to hypoxia)|GO:0005575(cellular_component)|GO:0006629(lipid metabolic process)	Danio rerio lipase, gastric (lipf), mRNA [NM_213404]	chr12:13551362-13551303
lmo1	1.43238	0.0111112	BC091860	ENSDART00000102304	XM_683569	Dr.79017	559775	lectin, mannose-binding, 1	ENSDART00000102304	TC364334	GO:0016020(membrane)|GO:0042221(response to chemical stimulus)	Lman1 protein Fragment [Source:UniProtKB/TrEMBL;Acc:Q58EK8] [ENSDART00000102304]	chr21:4798645-4798318
lmo2	0.369262	0.024306	NM_001142563	NM_001142563	NM_001142563	Dr.17394	407708	lipase maturation factor 2	ENSDART00000030738	TC310517	GO:0003674(molecular_function)|GO:0005575(cellular_component)|GO:0008150(biological_process)	Danio rerio lipase maturation factor 2 (lmf2), mRNA [NM_001142563]	chr4:9867736-9867795
lmx1b.2	0.611002	0.0147546	NM_173219	NM_173219	NM_173219	Dr.77277	280646	LIM domain only 1	ENSDART00000044208	TC305282	GO:0005634(nucleus)|GO:0008270(zinc ion binding)|GO:0046872(metal ion binding)	Danio rerio LIM domain only 1 (lmo1), mRNA [NM_173219]	chr7:23688449-23688508
lnx2a	2.14389	0.02166	NM_131111	NM_131111	NM_131111	Dr.79808	30332	LIM domain only 2 (rhombotin-like 1)	ENSDART00000049760	TC314491	GO:0001568(blood vessel development)|GO:0005634(nucleus)|GO:0007275(multicellular organismal development)|GO:0008270(zinc ion binding)|GO:0030218(erythrocyte differentiation)|GO:0035162(embryonic hemopoiesis)|GO:0046872(metal ion binding)	Danio rerio LIM domain only 2 (rhombotin-like 1) (lmo2), mRNA [NM_131111]	chr18:34796955-34797014
loxl5b	0.311054	0.0261868	NM_001025168	NM_001025168	NM_001025168	Dr.94065	554361	LIM homeobox transcription factor 1, beta 2		NP1440124	GO:0003677(DNA binding)|GO:0003700(transcription factor activity)|GO:0005634(nucleus)|GO:0006355(regulation of transcription, DNA-dependent)|GO:0008270(zinc ion binding)|GO:0021592(fourth ventricle development)|GO:0030528(transcription regulator activity)|GO:0030902(hindbrain development)|GO:0030917(midbrain-hindbrain boundary development)|GO:0043565(sequence-specific DNA binding)|GO:0045449(regu…	Danio rerio LIM homeobox transcription factor 1, beta 2 (lmx1b.2), mRNA [NM_001025168]	chr5:1664906-1665701
lratb	0.580024	0.0200473	NM_001113225	NM_001113225	NM_001113225	Dr.82850	553331	ligand of numb-protein X 2a	ENSDART00000046211	TC339582	GO:0005515(protein binding)|GO:0008270(zinc ion binding)|GO:0046872(metal ion binding)	Danio rerio ligand of numb-protein X 2a (lnx2a), mRNA [NM_001113225]	chr24:20234150-20234091
lrrc4a	2.5586	0.0469766	NM_001102574	NM_001102574	NM_001102574	Dr.110783	100124531	lysyl oxidase-like 5b	ENSDART00000115315		GO:0005507(copper ion binding)|GO:0016641(oxidoreductase activity, acting on the CH-NH2 group of donors, oxygen as acceptor)|GO:0030903(notochord development)|GO:0048570(notochord morphogenesis)|GO:0055114(oxidation reduction)	Danio rerio lysyl oxidase-like 5b (loxl5b), mRNA [NM_001102574]	chr2:50635816-50635757
lrrc50	0.62908	0.0466105	AM422093	ENSDART00000080576	XM_001921155	Dr.133328	553501	lecithin retinol acyltransferase b (phosphatidylcholine--retinol O-acyltransferase b)	ENSDART00000080576	TC308353	GO:0005575(cellular_component)|GO:0016740(transferase activity)|GO:0042572(retinol metabolic process)|GO:0047173(phosphatidylcholine-retinol O-acyltransferase activity)	Lratb protein Fragment [Source:UniProtKB/TrEMBL;Acc:Q5EAQ3] [ENSDART00000080576]	chr1:8982607-8982666
lrrc8a	0.738543	0.0436421	XM_001343916	XM_001343916	XM_001343916	Dr.114688	565021	leucine rich repeat containing 4a		TC339434	GO:0005515(protein binding)	PREDICTED: Danio rerio si:ch211-235l7.2 (si:ch211-235l7.2), mRNA [XM_001343916]	chr4:20281864-20281923
lrrn1	2.58668	0.0272996	NM_198826	NM_198826	NM_198826	Dr.84941	386722	leucine rich repeat containing 50	ENSDART00000099272	TC304749	GO:0001539(ciliary or flagellar motility)|GO:0005929(cilium)|GO:0007368(determination of left/right symmetry)|GO:0035083(cilium axoneme assembly)|GO:0042384(cilium assembly)|GO:0042995(cell projection)|GO:0045502(dynein binding)|GO:0048793(pronephros development)|GO:0060271(cilium morphogenesis)	Danio rerio leucine rich repeat containing 50 (lrrc50), mRNA [NM_198826]	chr7:34572773-34572714
lrrtm1	2.0797	0.00972839	NM_001029949	NM_001029949	NM_001029949	Dr.33796	327642	leucine rich repeat containing 8 family, member A	ENSDART00000082228	TC302467	GO:0005515(protein binding)	Danio rerio leucine rich repeat containing 8 family, member A (lrrc8a), mRNA [NM_001029949]	chr21:32088096-32088037
lrrtm2	2.20508	0.0380544	NM_001130694	NM_001130694	NM_001130694	Dr.29133	568527	leucine rich repeat neuronal 1	ENSDART00000084389	TC348670	GO:0005515(protein binding)	Danio rerio leucine rich repeat neuronal 1 (lrrn1), mRNA [NM_001130694]	chr5:53474703-53474762
lsrl	0.752522	0.0276641	CU468794	ENSDART00000074618	XM_693861	Dr.12811	570385	leucine rich repeat transmembrane neuronal 1	ENSDART00000074618		GO:0005515(protein binding)|GO:0016021(integral to membrane)	Leucine rich repeat transmembrane neuronal 1 [Source:UniProtKB/TrEMBL;Acc:B8JKM0] [ENSDART00000074618]	chr1:41696946-41696887
lyricl	0.632566	0.0493493	XM_001920142	XM_001920142	XM_001920142	Dr.131868	100144398	leucine rich repeat transmembrane neuronal 2			GO:0005515(protein binding)	PREDICTED: Danio rerio sc:d0320 (sc:d0320), mRNA [XM_001920142]	chr14:50909422-50909481
mab21l1	2.98922	0.0147546	NM_001025472	NM_001025472	NM_001025472	Dr.78908	553218	lsr like	ENSDART00000110805	TC302936	GO:0003674(molecular_function)|GO:0005575(cellular_component)|GO:0007492(endoderm development)|GO:0031016(pancreas development)	Danio rerio lsr like (lsrl), mRNA [NM_001025472]	chr15:23953920-23953979
maf	1.92642	0.0199699	NM_001007135	NM_001007135	NM_001007135	Dr.77432	368910	lyric-like	ENSDART00000019136	TC302296		Danio rerio lyric-like (lyricl), mRNA [NM_001007135]	chr19:30566172-30566113
mafba	0.491246	0.0304912	NM_152974	NM_152974	NM_152974	Dr.18293	246091	mab-21-like 1	ENSDART00000077405	TC303643	GO:0005634(nucleus)|GO:0007275(multicellular organismal development)	Danio rerio mab-21-like 1 (mab21l1), mRNA [NM_152974]	chr15:24819251-24819192
mafg2	1.71365	0.0392249	NM_131844	NM_131844	NM_131844	Dr.81288	114467	v-maf musculoaponeurotic fibrosarcoma (avian) oncogene homolog		TC302632	GO:0003677(DNA binding)|GO:0003700(transcription factor activity)|GO:0005634(nucleus)|GO:0006350(transcription)|GO:0006355(regulation of transcription, DNA-dependent)|GO:0043565(sequence-specific DNA binding)|GO:0045449(regulation of transcription)	Danio rerio v-maf musculoaponeurotic fibrosarcoma (avian) oncogene homolog (maf), mRNA [NM_131844]	chr18:27519002-27518941
man2a1	0.458408	0.0213566	NM_131015	NM_131015	NM_131015	Dr.75475	30210	v-maf musculoaponeurotic fibrosarcoma oncogene family, protein B (avian)	ENSDART00000002309		GO:0003677(DNA binding)|GO:0003700(transcription factor activity)|GO:0005634(nucleus)|GO:0006350(transcription)|GO:0006355(regulation of transcription, DNA-dependent)|GO:0009880(embryonic pattern specification)|GO:0009952(anterior/posterior pattern formation)|GO:0043565(sequence-specific DNA binding)|GO:0045449(regulation of transcription)	Danio rerio v-maf musculoaponeurotic fibrosarcoma oncogene family, protein B (avian) (mafba), mRNA [NM_131015]	chr23:38230907-38230966
map1b	2.22388	0.0292482	NM_212941	NM_212941	NM_212941	Dr.30373	405877	v-maf musculoaponeurotic fibrosarcoma oncogene homolog g (avian), 2	ENSDART00000046179	TC303419	GO:0003677(DNA binding)|GO:0003700(transcription factor activity)|GO:0005634(nucleus)|GO:0005667(transcription factor complex)|GO:0006355(regulation of transcription, DNA-dependent)|GO:0043565(sequence-specific DNA binding)|GO:0045449(regulation of transcription)|GO:0045893(positive regulation of transcription, DNA-dependent)|GO:0046982(protein heterodimerization activity)	Danio rerio v-maf musculoaponeurotic fibrosarcoma oncogene homolog g (avian), 2 (mafg2), mRNA [NM_212941]	chr11:43561659-43561600
map1lc3b	0.615442	0.030901	NM_001110027	NM_001110027	NM_001110027	Dr.100196	560219	mannosidase, alpha, class 2A, member 1			GO:0003824(catalytic activity)|GO:0004559(alpha-mannosidase activity)|GO:0005975(carbohydrate metabolic process)	Danio rerio mannosidase, alpha, class 2A, member 1 (man2a1), mRNA [NM_001110027]	chr5:50650740-50650681
map3k5	0.685903	0.0291046	NM_001128201	NM_001128201	NM_001128201	Dr.67185	559032	microtubule-associated protein 1B	ENSDART00000085142			Danio rerio microtubule-associated protein 1B (map1b), mRNA [NM_001128201]	chr5:25215056-25215115
mapk14a	0.567174	0.0508557	NM_199604	NM_199604	NM_199604	Dr.120733	322425	microtubule-associated protein 1 light chain 3 beta	ENSDART00000003240	TC315017	GO:0003674(molecular_function)|GO:0005575(cellular_component)|GO:0008150(biological_process)	Danio rerio microtubule-associated protein 1 light chain 3 beta (map1lc3b), mRNA [NM_199604]	chr7:40631126-40631070
mapk3	0.531109	0.0248636	NM_001161750	NM_001161750	NM_001161750	Dr.16458	555703	mitogen-activated protein kinase kinase kinase 5	ENSDART00000046641	TC356198	GO:0005575(cellular_component)	Danio rerio mitogen-activated protein kinase kinase kinase 5 (map3k5), mRNA [NM_001161750]	chr20:1815766-1812450
mapk4	1.5192	0.0435993	NM_131722	NM_131722	NM_131722	Dr.72252	65237	mitogen-activated protein kinase 14a	ENSDART00000040362	TC303989	GO:0000166(nucleotide binding)|GO:0004672(protein kinase activity)|GO:0004674(protein serine/threonine kinase activity)|GO:0004707(MAP kinase activity)|GO:0005524(ATP binding)|GO:0005634(nucleus)|GO:0005737(cytoplasm)|GO:0006468(protein amino acid phosphorylation)|GO:0006950(response to stress)|GO:0007243(protein kinase cascade)|GO:0007275(multicellular organismal development)|GO:0008339(MP kinas…	Danio rerio mitogen-activated protein kinase 14a (mapk14a), mRNA [NM_131722]	chr8:22284191-22284250
mark1	2.43972	0.0316993	NM_201507	NM_201507	NM_201507	Dr.75913	399480	mitogen-activated protein kinase 3	ENSDART00000078046	TC304186	GO:0000166(nucleotide binding)|GO:0004672(protein kinase activity)|GO:0004674(protein serine/threonine kinase activity)|GO:0004707(MAP kinase activity)|GO:0005524(ATP binding)|GO:0006468(protein amino acid phosphorylation)|GO:0009790(embryonic development)|GO:0016301(kinase activity)	Danio rerio mitogen-activated protein kinase 3 (mapk3), mRNA [NM_201507]	chr3:23639481-23639422
marveld2b	0.442601	0.0274781	NM_213473	NM_213473	NM_213473	Dr.9049	406782	mitogen-activated protein kinase 4	ENSDART00000020621	TC303449	GO:0000166(nucleotide binding)|GO:0004672(protein kinase activity)|GO:0004674(protein serine/threonine kinase activity)|GO:0004707(MAP kinase activity)|GO:0005524(ATP binding)|GO:0005575(cellular_component)|GO:0006468(protein amino acid phosphorylation)|GO:0016301(kinase activity)	Danio rerio mitogen-activated protein kinase 4 (mapk4), mRNA [NM_213473]	chr8:28354933-28354992
matn3a	2.06374	0.0204218	NM_001114476	NM_001114476	NM_001114476	Dr.80328	100003170	MAP/microtubule affinity-regulating kinase 1		TC350120	GO:0000166(nucleotide binding)|GO:0004672(protein kinase activity)|GO:0004674(protein serine/threonine kinase activity)|GO:0005125(cytokine activity)|GO:0005524(ATP binding)|GO:0005576(extracellular region)|GO:0005615(extracellular space)|GO:0006468(protein amino acid phosphorylation)|GO:0006955(immune response)|GO:0008009(chemokine activity)	Danio rerio MAP/microtubule affinity-regulating kinase 1 (mark1), mRNA [NM_001114476]	Zv7_NA7088:3116-2381
matn4	2.76669	0.0159772	NM_001126406	NM_001126406	NM_001126406	Dr.90900	563122	MARVEL domain containing 2b	ENSDART00000088175	TC344362	GO:0003674(molecular_function)|GO:0008150(biological_process)|GO:0016020(membrane)|GO:0016021(integral to membrane)	Danio rerio MARVEL domain containing 2b (marveld2b), mRNA [NM_001126406]	chr5:19336677-19336618
mc5ra	4.60631	0.00932015	NM_001004007	NM_001004007	NM_001004007	Dr.75586	445503	matrilin 3a	ENSDART00000114409	TC304447		Danio rerio matrilin 3a (matn3a), mRNA [NM_001004007]	chr20:45430646-45430587
mcl1b	0.231218	0.02166	NM_213549	NM_213549	NM_213549	Dr.78017	497348	matrilin 4		NP1366025		Danio rerio matrilin 4 (matn4), mRNA [NM_213549]	chr11:32885888-32885829
mdh1a	1.6071	0.0466807	NM_173279	NM_173279	NM_173279	Dr.88558	286834	melanocortin 5a receptor	ENSDART00000040073	TC308169	GO:0004871(signal transducer activity)|GO:0004872(receptor activity)|GO:0004930(G-protein coupled receptor activity)|GO:0004977(melanocortin receptor activity)|GO:0005886(plasma membrane)|GO:0007165(signal transduction)|GO:0007186(G-protein coupled receptor protein signaling pathway)|GO:0016020(membrane)|GO:0016021(integral to membrane)	Danio rerio melanocortin 5a receptor (mc5ra), mRNA [NM_173279]	chr19:25639538-25639597
mdh1b	2.94236	0.00932015	NM_194394	NM_194394	NM_194394	Dr.26893	373102	myeloid cell leukemia sequence 1b	ENSDART00000010634	TC307966	GO:0042981(regulation of apoptosis)|GO:0043009(chordate embryonic development)|GO:0043066(negative regulation of apoptosis)|GO:0043154(negative regulation of caspase activity)	Danio rerio myeloid cell leukemia sequence 1b (mcl1b), mRNA [NM_194394]	chr16:26576740-26576799
mdka	1.39421	0.0274781	NM_199947	NM_199947	NM_199947	Dr.4960	399662	malate dehydrogenase 1a, NAD (soluble)	ENSDART00000022290	TC349431	GO:0003824(catalytic activity)|GO:0005488(binding)|GO:0005975(carbohydrate metabolic process)|GO:0006096(glycolysis)|GO:0006099(tricarboxylic acid cycle)|GO:0006108(malate metabolic process)|GO:0008152(metabolic process)|GO:0016491(oxidoreductase activity)|GO:0016615(malate dehydrogenase activity)|GO:0016616(oxidoreductase activity, acting on the CH-OH group of donors, NAD or NADP as acceptor)|GO…	Danio rerio malate dehydrogenase 1a, NAD (soluble) (mdh1a), mRNA [NM_199947]	chr10:24490439-24490380
mdm2	0.319048	0.0311827	NM_199969	NM_199969	NM_199969	Dr.9860	335715	malate dehydrogenase 1b, NAD (soluble)	ENSDART00000012842	TC305574	GO:0003824(catalytic activity)|GO:0005488(binding)|GO:0005975(carbohydrate metabolic process)|GO:0006096(glycolysis)|GO:0006099(tricarboxylic acid cycle)|GO:0006108(malate metabolic process)|GO:0008152(metabolic process)|GO:0016491(oxidoreductase activity)|GO:0016615(malate dehydrogenase activity)|GO:0016616(oxidoreductase activity, acting on the CH-OH group of donors, NAD or NADP as acceptor)|GO…	Danio rerio malate dehydrogenase 1b, NAD (soluble) (mdh1b), mRNA [NM_199969]	chr17:2260836-2260777
me1	1.47815	0.0378308	NM_131070	NM_131070	NM_131070	Dr.31448	30277	midkine-related growth factor		TC311765	GO:0001841(neural tube formation)|GO:0008083(growth factor activity)	Danio rerio midkine-related growth factor (mdka), mRNA [NM_131070]	chr7:24276606-24276547
me2	1.84474	0.0141376	NM_131364	NM_131364	NM_131364	Dr.75764	30637	transformed 3T3 cell double minute 2 homolog (mouse)	ENSDART00000077854	TC305030	GO:0005515(protein binding)|GO:0005622(intracellular)|GO:0005634(nucleus)|GO:0008270(zinc ion binding)|GO:0016874(ligase activity)|GO:0019941(modification-dependent protein catabolic process)|GO:0046872(metal ion binding)	Danio rerio transformed 3T3 cell double minute 2 homolog (mouse) (mdm2), mRNA [NM_131364]	chr4:27583760-27583750
me3	2.19426	0.036903	NM_001077338	NM_001077338	NM_001077338	Dr.80398	768196	malic enzyme 1, NADP(+)-dependent, cytosolic	ENSDART00000075218	TC327150	GO:0003824(catalytic activity)|GO:0004470(malic enzyme activity)|GO:0005488(binding)|GO:0005575(cellular_component)|GO:0006108(malate metabolic process)|GO:0008152(metabolic process)|GO:0016491(oxidoreductase activity)|GO:0016616(oxidoreductase activity, acting on the CH-OH group of donors, NAD or NADP as acceptor)|GO:0046872(metal ion binding)|GO:0051287(NAD or NADH binding)|GO:0055114(oxidation…	Danio rerio malic enzyme 1, NADP(+)-dependent, cytosolic (me1), mRNA [NM_001077338]	chr16:39196262-39196203
mecr	1.3628	0.0270349	NM_001003627	NM_001003627	NM_001003627	Dr.34030	445233	malic enzyme 2, NAD(+)-dependent, mitochondrial	ENSDART00000015482	TC304697	GO:0003824(catalytic activity)|GO:0004470(malic enzyme activity)|GO:0005488(binding)|GO:0005575(cellular_component)|GO:0006108(malate metabolic process)|GO:0008152(metabolic process)|GO:0016491(oxidoreductase activity)|GO:0016616(oxidoreductase activity, acting on the CH-OH group of donors, NAD or NADP as acceptor)|GO:0046872(metal ion binding)|GO:0051287(NAD or NADH binding)|GO:0055114(oxidation…	Danio rerio malic enzyme 2, NAD(+)-dependent, mitochondrial (me2), nuclear gene encoding mitochondrial protein, mRNA [NM_001003627]	chr5:2462236-2462295
meox1	0.275899	0.0274781	NM_001089356	NM_001089356	NM_001089356	Dr.80696	492719	malic enzyme 3, NADP(+)-dependent, mitochondrial	ENSDART00000012385	TC352676	GO:0003824(catalytic activity)|GO:0004470(malic enzyme activity)|GO:0005488(binding)|GO:0005575(cellular_component)|GO:0006108(malate metabolic process)|GO:0008152(metabolic process)|GO:0016491(oxidoreductase activity)|GO:0016616(oxidoreductase activity, acting on the CH-OH group of donors, NAD or NADP as acceptor)|GO:0046872(metal ion binding)|GO:0051287(NAD or NADH binding)|GO:0055114(oxidation…	Danio rerio malic enzyme 3, NADP(+)-dependent, mitochondrial (me3), nuclear gene encoding mitochondrial protein, mRNA [NM_001089356]	chr9:28320681-28320622
mespb	0.17268	0.0456575	NM_001017852	NM_001017852	NM_001017852	Dr.86428	550550	mitochondrial trans-2-enoyl-CoA reductase	ENSDART00000039054	TC305471	GO:0003824(catalytic activity)|GO:0005488(binding)|GO:0005739(mitochondrion)|GO:0006633(fatty acid biosynthetic process)|GO:0008152(metabolic process)|GO:0008270(zinc ion binding)|GO:0008610(lipid biosynthetic process)|GO:0016491(oxidoreductase activity)|GO:0019166(trans-2-enoyl-CoA reductase (NADPH) activity)|GO:0055114(oxidation reduction)	Danio rerio mitochondrial trans-2-enoyl-CoA reductase (mecr), nuclear gene encoding mitochondrial protein, mRNA [NM_001017852]	chr16:15361643-15361584
metap2l	1.71762	0.0373733	NM_001002450	NM_001002450	NM_001002450	Dr.83318	436723	mesenchyme homeobox 1	ENSDART00000011252	TC306762	GO:0003677(DNA binding)|GO:0003700(transcription factor activity)|GO:0005634(nucleus)|GO:0006355(regulation of transcription, DNA-dependent)|GO:0030528(transcription regulator activity)|GO:0043565(sequence-specific DNA binding)|GO:0045449(regulation of transcription)	Danio rerio mesenchyme homeobox 1 (meox1), mRNA [NM_001002450]	chr12:26130843-26130784
mfap1	0.84493	0.0491886	NM_131552	NM_131552	NM_131552	Dr.81260	58070	mesoderm posterior b	ENSDART00000045385	TC308228	GO:0001756(somitogenesis)|GO:0003700(transcription factor activity)|GO:0005634(nucleus)|GO:0009952(anterior/posterior pattern formation)|GO:0030528(transcription regulator activity)|GO:0032526(response to retinoic acid)|GO:0045449(regulation of transcription)	Danio rerio mesoderm posterior b (mespb), mRNA [NM_131552]	chr7:7474130-7474189
mfng	2.44382	0.0147546	NM_001100054	NM_001100054	NM_001100054	Dr.74501	794589	methionyl aminopeptidase 2 like	ENSDART00000100648		GO:0004177(aminopeptidase activity)|GO:0006508(proteolysis)|GO:0008233(peptidase activity)|GO:0008235(metalloexopeptidase activity)|GO:0009987(cellular process)|GO:0016787(hydrolase activity)|GO:0046872(metal ion binding)|GO:0050897(cobalt ion binding)	Danio rerio methionyl aminopeptidase 2 like (metap2l), mRNA [NM_001100054]	chr4:22341938-22341997
mfsd2b	1.61452	0.025968	NM_201017	NM_201017	NM_201017	Dr.77030	393992	microfibrillar-associated protein 1	ENSDART00000028105	TC317901	GO:0005576(extracellular region)	Danio rerio microfibrillar-associated protein 1 (mfap1), mRNA [NM_201017]	chr7:46011048-46011107
mgll	0.630513	0.0379033	NM_001007788	NM_001007788	NM_001007788	Dr.36704	493633	manic fringe homolog	ENSDART00000063008	TC304884	GO:0005794(Golgi apparatus)|GO:0007275(multicellular organismal development)|GO:0007389(pattern specification process)|GO:0016020(membrane)|GO:0016021(integral to membrane)|GO:0016740(transferase activity)|GO:0016757(transferase activity, transferring glycosyl groups)|GO:0030173(integral to Golgi membrane)|GO:0033829(O-fucosylpeptide 3-beta-N-acetylglucosaminyltransferase activity)	Danio rerio manic fringe homolog (mfng), mRNA [NM_001007788]	chr22:11274811-11274752
mhc1uba	0.295501	0.0491886	NM_001003570	NM_001003570	NM_001003570	Dr.3619	445176	major facilitator superfamily domain containing 2b	ENSDART00000047461	TC335504	GO:0006810(transport)|GO:0016020(membrane)|GO:0016021(integral to membrane)	Danio rerio major facilitator superfamily domain containing 2b (mfsd2b), mRNA [NM_001003570]	chr19:28056353-28056208
mif	1.72827	0.0302624	NM_200297	NM_200297	NM_200297	Dr.106158	378960	monoglyceride lipase	ENSDART00000053463	TC305697		Danio rerio monoglyceride lipase (mgll), mRNA [NM_200297]	chr8:24735357-24735416
mip1	19.2482	0.0328807	NM_131471	NM_131471	NM_131471	Dr.75075	30757	major histocompatibility complex class I UBA gene	ENSDART00000009689	TC304639	GO:0006955(immune response)|GO:0016020(membrane)|GO:0016021(integral to membrane)|GO:0019882(antigen processing and presentation)|GO:0042612(MHC class I protein complex)	Danio rerio major histocompatibility complex class I UBA gene (mhc1uba), mRNA [NM_131471]	chr19:4782483-4782776
mitfa	2.74116	0.0257266	NM_001043321	NM_001043321	NM_001043321	Dr.81056	751093	macrophage migration inhibitory factor	ENSDART00000105427	TC320898	GO:0008283(cell proliferation)|GO:0048598(embryonic morphogenesis)	Danio rerio macrophage migration inhibitory factor (mif), mRNA [NM_001043321]	chr14:52277552-52277611
mkln1	1.64203	0.0239994	NM_001003534	NM_001003534	NM_001003534	Dr.90943	445140	major intrinsic protein of lens fiber 1	ENSDART00000054238	TC302630	GO:0005215(transporter activity)|GO:0006810(transport)|GO:0016020(membrane)|GO:0016021(integral to membrane)|GO:0055085(transmembrane transport)	Danio rerio major intrinsic protein of lens fiber 1 (mip1), mRNA [NM_001003534]	chr23:27635980-27635921
mknk2b	0.17828	0.0147546	NM_130923	NM_130923	NM_130923	Dr.81296	30080	microphthalmia-associated transcription factor a	ENSDART00000056457	TC317411	GO:0005634(nucleus)|GO:0005654(nucleoplasm)|GO:0006351(transcription, DNA-dependent)|GO:0016563(transcription activator activity)|GO:0030318(melanocyte differentiation)|GO:0030528(transcription regulator activity)|GO:0045449(regulation of transcription)|GO:0046983(protein dimerization activity)	Danio rerio microphthalmia-associated transcription factor a (mitfa), mRNA [NM_130923]	chr6:30213538-30213713
mkrn1	1.32457	0.0494304	NM_212694	NM_212694	NM_212694	Dr.79234	325217	muskelin 1, intracellular mediator containing kelch motifs	ENSDART00000036354	TC303833		Danio rerio muskelin 1, intracellular mediator containing kelch motifs (mkln1), mRNA [NM_212694]	chr4:12217199-12217258
mllt3	0.287671	0.036614	NM_194402	NM_194402	NM_194402	Dr.76090	373121	MAP kinase-interacting serine/threonine kinase 2b	ENSDART00000016422	TC303990	GO:0000166(nucleotide binding)|GO:0004672(protein kinase activity)|GO:0004674(protein serine/threonine kinase activity)|GO:0005524(ATP binding)|GO:0006417(regulation of translation)|GO:0006468(protein amino acid phosphorylation)|GO:0006950(response to stress)|GO:0016301(kinase activity)	Danio rerio MAP kinase-interacting serine/threonine kinase 2b (mknk2b), mRNA [NM_194402]	chr8:18213866-18213925
mlphb	3.02777	0.0199699	AF277173	ENSDART00000061070		Dr.78561	170782	makorin, ring finger protein, 1	ENSDART00000061070	TC305899	GO:0003676(nucleic acid binding)|GO:0005515(protein binding)|GO:0008270(zinc ion binding)|GO:0016874(ligase activity)|GO:0019941(modification-dependent protein catabolic process)|GO:0046872(metal ion binding)	Makorin-1 [Source:UniProtKB/Swiss-Prot;Acc:Q4VBT5] [ENSDART00000061070]	chr4:12796267-12796326
mmp23a	2.42289	0.0505601	NM_001017819	NM_001017819	NM_001017819	Dr.78637	550517	myeloid/lymphoid or mixed lineage-leukemia translocation to 3 homolog (Drosophila)	ENSDART00000113593	TC311162	GO:0003674(molecular_function)|GO:0005634(nucleus)|GO:0006355(regulation of transcription, DNA-dependent)	Danio rerio myeloid/lymphoid or mixed lineage-leukemia translocation to 3 homolog (Drosophila) (mllt3), mRNA [NM_001017819]	chr7:12620115-12620056
mobkl1a	1.28748	0.0332165	NM_001079679	NM_001079679	NM_001079679	Dr.90993	561905	melanophilin b	ENSDART00000104671		GO:0005515(protein binding)|GO:0005575(cellular_component)|GO:0006886(intracellular protein transport)|GO:0008270(zinc ion binding)|GO:0017137(Rab GTPase binding)|GO:0051876(pigment granule dispersal)	Danio rerio melanophilin b (mlphb), mRNA [NM_001079679]	chr6:14852695-14852636
mogat2	0.514861	0.0437728	NM_200200	NM_200200	NM_200200	Dr.7225	393169	MOB1, Mps One Binder kinase activator-like 1A (yeast)	ENSDART00000097615	TC303975	GO:0005515(protein binding)|GO:0005575(cellular_component)|GO:0016301(kinase activity)	Danio rerio MOB1, Mps One Binder kinase activator-like 1A (yeast) (mobkl1a), mRNA [NM_200200]	chr5:37426223-37426164
moxd1	1.3231	0.0415013	NM_001006083	NM_001006083	NM_001006083	Dr.77610	450063	monoacylglycerol O-acyltransferase 2	ENSDART00000017436	TC318314	GO:0005575(cellular_component)|GO:0008150(biological_process)|GO:0008415(acyltransferase activity)|GO:0016740(transferase activity)|GO:0016747(transferase activity, transferring acyl groups other than amino-acyl groups)	Danio rerio monoacylglycerol O-acyltransferase 2 (mogat2), mRNA [NM_001006083]	chr10:28064659-28062324
mpeg1	3.17918	0.0308407	NM_001045206	NM_001045206	NM_001045206	Dr.22401	570584	monooxygenase, DBH-like 1	ENSDART00000044032	TC349663	GO:0004497(monooxygenase activity)|GO:0004500(dopamine beta-monooxygenase activity)|GO:0005507(copper ion binding)|GO:0005783(endoplasmic reticulum)|GO:0006548(histidine catabolic process)|GO:0006584(catecholamine metabolic process)|GO:0016020(membrane)|GO:0016021(integral to membrane)|GO:0016491(oxidoreductase activity)|GO:0046872(metal ion binding)|GO:0055114(oxidation reduction)	Danio rerio monooxygenase, DBH-like 1 (moxd1), mRNA [NM_001045206]	chr20:28303471-28303412
mpp1	0.548812	0.0266317	NM_212737	NM_212737	NM_212737	Dr.23608	335407	macrophage expressed 1		TC302914	GO:0003674(molecular_function)|GO:0005575(cellular_component)|GO:0008150(biological_process)	Danio rerio macrophage expressed 1 (mpeg1), mRNA [NM_212737]	chr8:28295422-28295363
mpp5a	0.638864	0.0147546	NM_214692	NM_214692	NM_214692	Dr.111730	325542	membrane protein, palmitoylated 1	ENSDART00000099533	TC344360	GO:0005515(protein binding)	Danio rerio membrane protein, palmitoylated 1 (mpp1), mRNA [NM_214692]	chr4:39050045-39049986
mpzl2	0.702315	0.0213566	NM_194363	NM_194363	NM_194363	Dr.18838	252845	membrane protein, palmitoylated 5a (MAGUK p55 subfamily member 5a)	ENSDART00000014306	TC302399	GO:0001841(neural tube formation)|GO:0001917(photoreceptor inner segment)|GO:0002011(morphogenesis of an epithelial sheet)|GO:0005515(protein binding)|GO:0005634(nucleus)|GO:0005886(plasma membrane)|GO:0005923(tight junction)|GO:0007420(brain development)|GO:0008078(mesodermal cell migration)|GO:0016020(membrane)|GO:0016332(establishment or maintenance of polarity of embryonic epithelium)|GO:0016…	Danio rerio membrane protein, palmitoylated 5a (MAGUK p55 subfamily member 5a) (mpp5a), mRNA [NM_194363]	chr17:25926805-25926746
mpzl3	0.51076	0.0236318	NM_212763	NM_212763	NM_212763	Dr.6507	336830	myelin protein zero-like 2	ENSDART00000031719	TC314992	GO:0005515(protein binding)|GO:0016020(membrane)|GO:0042802(identical protein binding)	Danio rerio myelin protein zero-like 2 (mpzl2), mRNA [NM_212763]	chr5:30463199-30463258
mrps18c	1.27561	0.0466807	NM_213169	NM_213169	NM_213169	Dr.30256	406448	myelin protein zero-like 3		TC344517	GO:0005515(protein binding)|GO:0008150(biological_process)|GO:0016020(membrane)	Danio rerio myelin protein zero-like 3 (mpzl3), mRNA [NM_213169]	chr15:45134802-45134743
mrps31	2.30846	0.0481667	NM_001045190	NM_001045190	NM_001045190	Dr.113357	569841	mitochondrial ribosomal protein S18C	ENSDART00000101462	TC336680	GO:0003735(structural constituent of ribosome)|GO:0005622(intracellular)|GO:0005840(ribosome)|GO:0006412(translation)|GO:0030529(ribonucleoprotein complex)	Danio rerio mitochondrial ribosomal protein S18C (mrps18c), nuclear gene encoding mitochondrial protein, mRNA [NM_001045190]	chr21:13101857-13101916
msi2a	0.666894	0.0493746	NM_001128328	NM_001128328	NM_001128328	Dr.39037	407642	mitochondrial ribosomal protein S31	ENSDART00000080609	TC309294	GO:0005840(ribosome)	Danio rerio mitochondrial ribosomal protein S31 (mrps31), nuclear gene encoding mitochondrial protein, mRNA [NM_001128328]	chr5:13681892-13681833
msn	7.03998	0.0158048	NM_212796	NM_212796	NM_212796	Dr.32677	100002680	musashi homolog 2a (Drosophila)	ENSDART00000099473	TC303924	GO:0000166(nucleotide binding)|GO:0003676(nucleic acid binding)	Danio rerio musashi homolog 2a (Drosophila) (msi2a), mRNA [NM_212796]	chr10:33277576-33277635
msxb	0.491911	0.0159772	XM_695235	XM_695235	XM_695235	Dr.91969	553434	moesin			GO:0005488(binding)|GO:0005737(cytoplasm)|GO:0005856(cytoskeleton)|GO:0008092(cytoskeletal protein binding)|GO:0019898(extrinsic to membrane)	PREDICTED: Danio rerio hypothetical protein LOC553434 (LOC553434), mRNA [XM_695235]	chr14:4974984-4974925
mtch2	1.2394	0.0428493	NM_131260	NM_131260	NM_131260	Dr.75069	30511	muscle segment homeobox B	ENSDART00000008468	TC306666	GO:0003677(DNA binding)|GO:0003700(transcription factor activity)|GO:0005634(nucleus)|GO:0006355(regulation of transcription, DNA-dependent)|GO:0007275(multicellular organismal development)|GO:0009953(dorsal/ventral pattern formation)|GO:0030528(transcription regulator activity)|GO:0031101(fin regeneration)|GO:0043049(otic placode formation)|GO:0043565(sequence-specific DNA binding)|GO:0045449(re…	Danio rerio muscle segment homeobox B (msxb), mRNA [NM_131260]	chr1:46780915-46780856
mterfd1	0.513305	0.0437728	NM_131382	NM_131382	NM_131382	Dr.78048	30655	mitochondrial carrier homolog 2	ENSDART00000013394	TC305235	GO:0005488(binding)|GO:0006810(transport)|GO:0016020(membrane)|GO:0016021(integral to membrane)|GO:0055085(transmembrane transport)	Danio rerio mitochondrial carrier homolog 2 (mtch2), nuclear gene encoding mitochondrial protein, mRNA [NM_131382]	chr7:24776106-24776047
mtf2	0.501642	0.0420383	NM_001002615	NM_001002615	NM_001002615	Dr.86108	436888	MTERF domain containing 1	ENSDART00000006338	TC306863	GO:0003674(molecular_function)|GO:0005575(cellular_component)|GO:0008150(biological_process)	Danio rerio MTERF domain containing 1 (mterfd1), mRNA [NM_001002615]	chr19:41780954-41781013
mthfsd	1.50099	0.0154061	NM_001045264	NM_001045264	NM_001045264	Dr.79324	692292	metal response element binding transcription factor 2		TC363808	GO:0003676(nucleic acid binding)|GO:0005515(protein binding)|GO:0005575(cellular_component)|GO:0008270(zinc ion binding)|GO:0046872(metal ion binding)	Danio rerio metal response element binding transcription factor 2 (mtf2), mRNA [NM_001045264]	chr2:7231372-7231315
mtmr8	0.678345	0.0261022	NM_001045099	NM_001045099	NM_001045099	Dr.78559	566203	methenyltetrahydrofolate synthetase domain containing	ENSDART00000099326		GO:0003676(nucleic acid binding)|GO:0003723(RNA binding)|GO:0005524(ATP binding)|GO:0005575(cellular_component)|GO:0009396(folic acid and derivative biosynthetic process)|GO:0030272(5-formyltetrahydrofolate cyclo-ligase activity)	Danio rerio methenyltetrahydrofolate synthetase domain containing (mthfsd), mRNA [NM_001045099]	chr18:25970198-25970139
murc	3.25966	0.0114921	NM_200394	NM_200394	NM_200394	Dr.83197	393365	myotubularin related protein 8	ENSDART00000002938	TC303511	GO:0004725(protein tyrosine phosphatase activity)|GO:0005634(nucleus)|GO:0016311(dephosphorylation)|GO:0016787(hydrolase activity)|GO:0016791(phosphatase activity)	Danio rerio myotubularin related protein 8 (mtmr8), mRNA [NM_200394]	chr5:11689921-11689862
mut	1.20767	0.0466105	NM_001008579	NM_001008579	NM_001008579	Dr.134133	494036	muscle-related coiled-coil protein	ENSDART00000079292	TC302840	GO:0003674(molecular_function)|GO:0005575(cellular_component)|GO:0008150(biological_process)	Danio rerio muscle-related coiled-coil protein (murc), mRNA [NM_001008579]	chr24:37197545-37197486
mxa	0.30767	0.0141376	NM_001099226	NM_001099226	NM_001099226	Dr.75892	569581	methylmalonyl Coenzyme A mutase	ENSDART00000085442	TC322130	GO:0003824(catalytic activity)|GO:0004494(methylmalonyl-CoA mutase activity)|GO:0008152(metabolic process)|GO:0016853(isomerase activity)|GO:0016866(intramolecular transferase activity)|GO:0031419(cobalamin binding)|GO:0046872(metal ion binding)	Danio rerio methylmalonyl Coenzyme A mutase (mut), nuclear gene encoding mitochondrial protein, mRNA [NM_001099226]	chr20:47776287-47776256
mxd3	1.55374	0.0369209	NM_182942	NM_182942	NM_182942	Dr.80859	360142	myxovirus (influenza) resistance A	ENSDART00000009315	TC304512	GO:0000166(nucleotide binding)|GO:0003924(GTPase activity)|GO:0005525(GTP binding)|GO:0005737(cytoplasm)|GO:0009615(response to virus)|GO:0046685(response to arsenic)	Danio rerio myxovirus (influenza) resistance A (mxa), mRNA [NM_182942]	chr1:5647404-5647463
mxra8a	1.80667	0.0415901	NM_201056	NM_201056	NM_201056	Dr.84919	394031	MAX dimerization protein 3	ENSDART00000080103	TC312571	GO:0003677(DNA binding)|GO:0005634(nucleus)|GO:0006350(transcription)|GO:0030528(transcription regulator activity)|GO:0045449(regulation of transcription)	Danio rerio MAX dimerization protein 3 (mxd3), mRNA [NM_201056]	chr14:11982817-11982758
mybl2	1.31771	0.0198028	NM_001080582	NM_001080582	NM_001080582	Dr.110680	562784	matrix-remodelling associated 8	ENSDART00000089713	TC325671	GO:0003674(molecular_function)|GO:0005575(cellular_component)|GO:0008150(biological_process)	Danio rerio matrix-remodelling associated 8 (mxra8a), mRNA [NM_001080582]	chr11:21649018-21647462
mybpc3	3.58367	0.0154061	NM_001003867	NM_001003867	NM_001003867	Dr.81485	445390	myeloblastosis oncogene-like 2	ENSDART00000040577	TC301980	GO:0003677(DNA binding)|GO:0005634(nucleus)|GO:0045449(regulation of transcription)	Danio rerio myeloblastosis oncogene-like 2 (mybl2), mRNA [NM_001003867]	chr11:442097-442156
myf5	0.14979	0.0350037	NM_001044349	NM_001044349	NM_001044349	Dr.75548	556489	myosin binding protein C, cardiac	ENSDART00000099785	TC341265	GO:0003674(molecular_function)|GO:0005575(cellular_component)|GO:0008150(biological_process)	Danio rerio myosin binding protein C, cardiac (mybpc3), mRNA [NM_001044349]	chr7:31648978-31648919
myf6	2.38965	0.0199699	NM_131576	NM_131576	NM_131576	Dr.83041	58097	myogenic factor 5	ENSDART00000112035	TC306574	GO:0002074(extraocular skeletal muscle development)|GO:0003677(DNA binding)|GO:0005634(nucleus)|GO:0005654(nucleoplasm)|GO:0005730(nucleolus)|GO:0006355(regulation of transcription, DNA-dependent)|GO:0007517(muscle organ development)|GO:0007519(skeletal muscle tissue development)|GO:0030528(transcription regulator activity)|GO:0043282(pharyngeal muscle development)|GO:0045449(regulation of transc…	Danio rerio myogenic factor 5 (myf5), mRNA [NM_131576]	chr4:28966004-28965945
myh11	0.273395	0.0147546	NM_001003982	NM_001003982	NM_001003982	Dr.30442	404208	myogenic factor 6	ENSDART00000040266	TC312138	GO:0003677(DNA binding)|GO:0005634(nucleus)|GO:0006355(regulation of transcription, DNA-dependent)|GO:0007275(multicellular organismal development)|GO:0007517(muscle organ development)|GO:0007519(skeletal muscle tissue development)|GO:0030154(cell differentiation)|GO:0030528(transcription regulator activity)|GO:0045449(regulation of transcription)	Danio rerio myogenic factor 6 (myf6), mRNA [NM_001003982]	chr4:28992753-28992565
myh6	1.91304	0.0381811	NM_001024448	NM_001024448	NM_001024448	Dr.78058	554168	myosin, heavy polypeptide 11, smooth muscle	ENSDART00000041142	TC301678	GO:0000166(nucleotide binding)|GO:0003774(motor activity)|GO:0003779(actin binding)|GO:0005524(ATP binding)|GO:0016459(myosin complex)|GO:0030860(regulation of polarized epithelial cell differentiation)|GO:0048547(gut morphogenesis)|GO:0048565(gut development)	Danio rerio myosin, heavy polypeptide 11, smooth muscle (myh11), mRNA [NM_001024448]	chr6:6736527-6736468
mylk3	2.70568	0.0350793	NM_198823	NM_198823	NM_198823	Dr.29034	386711	myosin, heavy polypeptide 6, cardiac muscle, alpha		TC301711	GO:0000166(nucleotide binding)|GO:0003774(motor activity)|GO:0003779(actin binding)|GO:0005524(ATP binding)|GO:0016459(myosin complex)|GO:0032982(myosin filament)|GO:0055004(atrial cardiac myofibril development)|GO:0060047(heart contraction)	Danio rerio myosin, heavy polypeptide 6, cardiac muscle, alpha (myh6), mRNA [NM_198823]	chr20:50181063-50181004
mylz2	3.93015	0.0141376	NM_001105587	NM_001105587	NM_001105587	Dr.99965	561635	myosin light chain kinase 3	ENSDART00000036084	TC337924	GO:0000166(nucleotide binding)|GO:0003007(heart morphogenesis)|GO:0004672(protein kinase activity)|GO:0004674(protein serine/threonine kinase activity)|GO:0005524(ATP binding)|GO:0006468(protein amino acid phosphorylation)|GO:0016301(kinase activity)|GO:0016310(phosphorylation)|GO:0048769(sarcomerogenesis)	Danio rerio myosin light chain kinase 3 (mylk3), mRNA [NM_001105587]	chr7:37702937-37702878
mylz3	3.7893	0.0147546	NM_131188	NM_131188	NM_131188	Dr.75115	30429	myosin, light polypeptide 2, skeletal muscle	ENSDART00000075465	TC339948	GO:0005509(calcium ion binding)	Danio rerio myosin, light polypeptide 2, skeletal muscle (mylz2), mRNA [NM_131188]	chr3:30557636-30557577
myo15l1	0.279023	0.0147546	NM_131619	NM_131619	NM_131619	Dr.31421	58143	myosin, light polypeptide 3, skeletal muscle	ENSDART00000103576	TC338785	GO:0005509(calcium ion binding)	Danio rerio myosin, light polypeptide 3, skeletal muscle (mylz3), mRNA [NM_131619]	chr1:5658171-5658112
myoc	0.477253	0.0264394	XM_001924016	XM_001924016	XM_001924016	Dr.87626	560592	myosin XV-like 1		TC340493		PREDICTED: Danio rerio myosin XV-like 1 (myo15l1), mRNA [XM_001924016]	chr3:37869641-37869582
myog	0.533851	0.0386052	NM_001015062	NM_001015062	NM_001015062	Dr.77862	548602	myocilin	ENSDART00000039345	TC303160	GO:0016020(membrane)	Danio rerio myocilin (myoc), mRNA [NM_001015062]	chr20:14423288-14423229
myom1a	3.20629	0.0489048	NM_131006	NM_131006	NM_131006	Dr.77095	30200	myogenin	ENSDART00000014062	TC326406	GO:0003677(DNA binding)|GO:0005634(nucleus)|GO:0006355(regulation of transcription, DNA-dependent)|GO:0006950(response to stress)|GO:0007517(muscle organ development)|GO:0007519(skeletal muscle tissue development)|GO:0030528(transcription regulator activity)|GO:0045449(regulation of transcription)	Danio rerio myogenin (myog), mRNA [NM_131006]	chr11:19078019-19078078
myoz2	2.34389	0.0256105	NM_001161340	NM_001161340	NM_001161340	Dr.78092	558671	myomesin 1a (skelemin)	ENSDART00000087086	TC323724	GO:0003674(molecular_function)|GO:0005575(cellular_component)|GO:0008150(biological_process)	Danio rerio myomesin 1a (skelemin) (myom1a), mRNA [NM_001161340]	chr2:25357282-25357490
mypt2	0.75148	0.0467747	NM_200899	NM_200899	NM_200899	Dr.29099	393873	myozenin 2	ENSDART00000049928	TC306571	GO:0003674(molecular_function)|GO:0005575(cellular_component)|GO:0008150(biological_process)	Danio rerio myozenin 2 (myoz2), mRNA [NM_200899]	chr7:67913702-67913643
nadk	0.685894	0.0449359	NM_001077579	NM_001077579	NM_001077579	Dr.132394	570218	myosin phosphatase, target subunit 2	ENSDART00000074256	TC317107	GO:0003674(molecular_function)|GO:0005575(cellular_component)|GO:0008150(biological_process)	Danio rerio myosin phosphatase, target subunit 2 (mypt2), mRNA [NM_001077579]	chr6:46417035-46416976
nae1	1.50087	0.0282122	NM_001080002	NM_001080002	NM_001080002	Dr.85658	562771	NAD kinase	ENSDART00000084972	TC321898	GO:0003951(NAD+ kinase activity)|GO:0005575(cellular_component)|GO:0008152(metabolic process)	Danio rerio NAD kinase (nadk), mRNA [NM_001080002]	chr2:35531634-35531693
nalcn	2.0411	0.0379613	NM_200499	NM_200499	NM_200499	Dr.26720	573336	nedd8 activating enzyme E1 subunit 1	ENSDART00000019270	TC313010	GO:0003824(catalytic activity)|GO:0005488(binding)|GO:0008152(metabolic process)|GO:0019941(modification-dependent protein catabolic process)	Danio rerio nedd8 activating enzyme E1 subunit 1 (nae1), mRNA [NM_200499]	chr7:40251708-40251649
napgl	0.519623	0.0305007	NM_001017549	NM_001017549	NM_001017549	Dr.91273	548345	sodium leak channel, non-selective	ENSDART00000060066	TC302594	GO:0005216(ion channel activity)|GO:0006810(transport)|GO:0006811(ion transport)|GO:0016020(membrane)|GO:0016021(integral to membrane)|GO:0055085(transmembrane transport)	Danio rerio sodium leak channel, non-selective (nalcn), mRNA [NM_001017549]	chr9:25634612-25634553
narf	0.622832	0.0385725	NM_001013480	NM_001013480	NM_001013480	Dr.77019	541353	N-ethylmaleimide-sensitive factor attachment protein, gamma, like	ENSDART00000017053	TC307315	GO:0005488(binding)|GO:0005783(endoplasmic reticulum)|GO:0005794(Golgi apparatus)|GO:0006886(intracellular protein transport)	Danio rerio N-ethylmaleimide-sensitive factor attachment protein, gamma, like (napgl), mRNA [NM_001013480]	chr24:1237647-1238073
nbas	1.38862	0.0385725	NM_001002342	NM_001002342	NM_001002342	Dr.75306	436614	nuclear prelamin A recognition factor	ENSDART00000007053	TC311286	GO:0005634(nucleus)	Danio rerio nuclear prelamin A recognition factor (narf), mRNA [NM_001002342]	chr12:30663542-30663601
nccrp1	1.75161	0.0494304	NM_001044807	NM_001044807	NM_001044807	Dr.133697	556592	neuroblastoma amplified sequence	ENSDART00000047834	TC327475		Danio rerio neuroblastoma amplified sequence (nbas), mRNA [NM_001044807]	chr20:34138613-34138844
ncoa3	0.605688	0.0498122	NM_130921	NM_130921	NM_130921	Dr.76380	30078	nonspecific cytotoxic cell receptor protein 1			GO:0004872(receptor activity)|GO:0005515(protein binding)|GO:0005575(cellular_component)|GO:0030163(protein catabolic process)	Danio rerio nonspecific cytotoxic cell receptor protein 1 (nccrp1), mRNA [NM_130921]	chr5:31512495-31512436
ND5	1.82505	0.023541	DQ017645	ENSDART00000110621	XM_687846	Dr.151262	564519	nuclear receptor coactivator 3	ENSDART00000110621		GO:0003677(DNA binding)|GO:0004871(signal transducer activity)|GO:0005634(nucleus)|GO:0006350(transcription)|GO:0006355(regulation of transcription, DNA-dependent)|GO:0007165(signal transduction)|GO:0030528(transcription regulator activity)|GO:0045449(regulation of transcription)	SRC3 Fragment [Source:UniProtKB/TrEMBL;Acc:Q1L661] [ENSDART00000110621]	chr11:17171403-17171344
ndel1a	1.78807	0.0389049		ENSDART00000093622			140535	NADH dehydrogenase subunit 5	ENSDART00000093622	TC357100	GO:0005739(mitochondrion)|GO:0005743(mitochondrial inner membrane)|GO:0006810(transport)|GO:0008137(NADH dehydrogenase (ubiquinone) activity)|GO:0016020(membrane)|GO:0016021(integral to membrane)|GO:0016491(oxidoreductase activity)|GO:0022900(electron transport chain)|GO:0042773(ATP synthesis coupled electron transport)|GO:0055114(oxidation reduction)|GO:0070469(respiratory chain)	NADH-ubiquinone oxidoreductase chain 5 (EC 1.6.5.3)(NADH dehydrogenase subunit 5) [Source:UniProtKB/Swiss-Prot;Acc:Q9MIY0] [ENSDART00000093622]	chrM:14575-14634
ndrg1	0.281716	0.0130653	NM_201344	NM_201344	NM_201344	Dr.23557	394244	nudE nuclear distribution gene E homolog like 1 (A. nidulans) A	ENSDART00000022495	TC304261	GO:0005737(cytoplasm)|GO:0005856(cytoskeleton)|GO:0005874(microtubule)|GO:0006810(transport)	Danio rerio nudE nuclear distribution gene E homolog like 1 (A. nidulans) A (ndel1a), mRNA [NM_201344]	chr12:27110842-27110783
ndrg4	2.06773	0.046722	NM_213348	NM_213348	NM_213348	Dr.12107	792085	N-myc downstream regulated gene 1	ENSDART00000044838	TC310726		Danio rerio N-myc downstream regulated gene 1 (ndrg1), transcript variant 2, mRNA [NM_213348]	chr19:32482611-32482468
ndufa10	1.43257	0.035785	NM_001045173	NM_001045173	NM_001045173	Dr.4520	692305	N-myc downstream regulated gene 4	ENSDART00000089740		GO:0001947(heart looping)|GO:0005575(cellular_component)|GO:0035050(embryonic heart tube development)|GO:0060038(cardiac muscle cell proliferation)	Danio rerio N-myc downstream regulated gene 4 (ndrg4), mRNA [NM_001045173]	chr25:17369910-17369851
ndufab1	1.39713	0.025968	NM_199578	NM_199578	NM_199578	Dr.76377	321951	NADH dehydrogenase (ubiquinone) 1 alpha subcomplex, 10	ENSDART00000010311	TC310756	GO:0005524(ATP binding)|GO:0006139(nucleobase, nucleoside, nucleotide and nucleic acid metabolic process)|GO:0016773(phosphotransferase activity, alcohol group as acceptor)	Danio rerio NADH dehydrogenase (ubiquinone) 1 alpha subcomplex, 10 (ndufa10), nuclear gene encoding mitochondrial protein, mRNA [NM_199578]	chr9:17089637-17089578
ndufb5	1.31113	0.0384893	BC059674	ENSDART00000022147	XM_001923643	Dr.78115	325712	NADH dehydrogenase (ubiquinone) 1, alpha/beta subcomplex, 1	ENSDART00000022147	TC334146	GO:0000036(acyl carrier activity)|GO:0006633(fatty acid biosynthetic process)|GO:0008610(lipid biosynthetic process)|GO:0031177(phosphopantetheine binding)|GO:0048037(cofactor binding)	Acyl carrier protein Fragment [Source:UniProtKB/TrEMBL;Acc:Q6PBK6] [ENSDART00000022147]	chr3:33303089-33303030
nefl	3.20079	0.0204218	NM_001105596	NM_001105596	NM_001105596	Dr.76451	797063	NADH dehydrogenase (ubiquinone) 1 beta subcomplex 5	ENSDART00000104298	TC313452	GO:0003674(molecular_function)|GO:0005575(cellular_component)	Danio rerio NADH dehydrogenase (ubiquinone) 1 beta subcomplex 5 (ndufb5), nuclear gene encoding mitochondrial protein, mRNA [NM_001105596]	chr6:20840464-20840523
nefm	2.97378	0.0204218	NM_001039838	NM_001039838	NM_001039838	Dr.155257	664698	neurofilament, light polypeptide	ENSDART00000101454	TC303753	GO:0005198(structural molecule activity)|GO:0005882(intermediate filament)|GO:0008150(biological_process)	Danio rerio neurofilament, light polypeptide (nefl), mRNA [NM_001039838]	chr8:2475235-2475294
negr1	1.45725	0.0313294	NM_001123280	NM_001123280	NM_001123280	Dr.90305	100033387	neurofilament, medium polypeptide	ENSDART00000101450		GO:0005198(structural molecule activity)|GO:0005882(intermediate filament)|GO:0008150(biological_process)	Danio rerio neurofilament, medium polypeptide (nefm), mRNA [NM_001123280]	chr8:2484750-2484691
net1	0.64156	0.0178629	NM_001003851	NM_001003851	NM_001003851	Dr.86564	445374	neuronal growth regulator 1	ENSDART00000028895	TC303225	GO:0005515(protein binding)|GO:0005575(cellular_component)|GO:0008150(biological_process)|GO:0042802(identical protein binding)	Danio rerio neuronal growth regulator 1 (negr1), mRNA [NM_001003851]	chr6:23574889-23574830
neurod4	2.27889	0.0170815	NM_001007767	NM_001007767	NM_001007767	Dr.76653	493607	neuroepithelial cell transforming gene 1	ENSDART00000002682	TC340944	GO:0005085(guanyl-nucleotide exchange factor activity)|GO:0005089(Rho guanyl-nucleotide exchange factor activity)|GO:0005622(intracellular)|GO:0007242(intracellular signaling cascade)|GO:0035023(regulation of Rho protein signal transduction)	Danio rerio neuroepithelial cell transforming gene 1 (net1), mRNA [NM_001007767]	chr4:12060552-12060493
nf2a	0.67621	0.0159365	NM_170762	NM_170762	NM_170762	Dr.10718	266958	neurogenic differentiation 4	ENSDART00000021180	TC338410	GO:0001839(neural plate morphogenesis)|GO:0005634(nucleus)|GO:0007399(nervous system development)|GO:0030528(transcription regulator activity)|GO:0045449(regulation of transcription)|GO:0050769(positive regulation of neurogenesis)	Danio rerio neurogenic differentiation 4 (neurod4), mRNA [NM_170762]	chr23:26361931-26361990
nfe2l3	1.59971	0.0300297	NM_001128707	NM_001128707	NM_001128707	Dr.2221	561184	neurofibromin 2a (merlin)	ENSDART00000099617	TC350744	GO:0003674(molecular_function)|GO:0005575(cellular_component)|GO:0008150(biological_process)	Danio rerio neurofibromin 2a (merlin) (nf2a), mRNA [NM_001128707]	chr21:39618895-39621368
ngf	0.55908	0.0274781	NM_213231	NM_213231	NM_213231	Dr.75476	406512	nuclear factor (erythroid-derived 2)-like 3		TC301998	GO:0003677(DNA binding)|GO:0003700(transcription factor activity)|GO:0005634(nucleus)|GO:0006355(regulation of transcription, DNA-dependent)|GO:0043565(sequence-specific DNA binding)|GO:0045449(regulation of transcription)|GO:0046983(protein dimerization activity)	Danio rerio nuclear factor (erythroid-derived 2)-like 3 (nfe2l3), mRNA [NM_213231]	chr19:10697320-10697379
nipsnap1	0.301813	0.0439541	NM_199210	NM_199210	NM_199210	Dr.76849	58133	nerve growth factor (beta polypeptide)	ENSDART00000065033	NP842900	GO:0005102(receptor binding)|GO:0005576(extracellular region)|GO:0008083(growth factor activity)	Danio rerio nerve growth factor (beta polypeptide) (ngf), mRNA [NM_199210]	chr6:35931215-35931156
nitr3a	3.41727	0.0288458	NM_131033	NM_131033	NM_131033	Dr.78738	30231	nipsnap1	ENSDART00000026749	TC315905	GO:0003674(molecular_function)|GO:0005575(cellular_component)|GO:0008150(biological_process)	Danio rerio nipsnap1 (nipsnap1), mRNA [NM_131033]	chr5:4422580-4422521
nkx1.2la	0.513061	0.0321899	NM_001007203	NM_001007203	NM_001007203	Dr.83337	60649	novel immune-type receptor 3a	ENSDART00000102162		GO:0004872(receptor activity)	Danio rerio novel immune-type receptor 3a (nitr3a), transcript variant 1, mRNA [NM_001007203]	chr7:10900369-10901073
nkx1.2lb	4.12536	0.0390818	NM_212830	NM_212830	NM_212830	Dr.88551	405755	NK1 transcription factor related 2-like,a	ENSDART00000085846	TC308272	GO:0003677(DNA binding)|GO:0003700(transcription factor activity)|GO:0005634(nucleus)|GO:0006355(regulation of transcription, DNA-dependent)|GO:0030528(transcription regulator activity)|GO:0043565(sequence-specific DNA binding)|GO:0045449(regulation of transcription)	Danio rerio NK1 transcription factor related 2-like,a (nkx1.2la), mRNA [NM_212830]	chr13:43489588-43489647
nkx2.5	0.542004	0.02166	NM_213548	NM_213548	NM_213548	Dr.87516	407077	NK1 transcription factor related 2-like,b	ENSDART00000002085	TC304983	GO:0003677(DNA binding)|GO:0003700(transcription factor activity)|GO:0005634(nucleus)|GO:0006355(regulation of transcription, DNA-dependent)|GO:0030528(transcription regulator activity)|GO:0043565(sequence-specific DNA binding)|GO:0045449(regulation of transcription)	Danio rerio NK1 transcription factor related 2-like,b (nkx1.2lb), mRNA [NM_213548]	chr14:10951042-10951101
nlcam	0.53679	0.0160331	NM_131421	NM_131421	NM_131421	Dr.271	30696	NK2 transcription factor related 5	ENSDART00000022377	TC305546	GO:0001947(heart looping)|GO:0003007(heart morphogenesis)|GO:0003677(DNA binding)|GO:0003700(transcription factor activity)|GO:0005634(nucleus)|GO:0006355(regulation of transcription, DNA-dependent)|GO:0030528(transcription regulator activity)|GO:0035050(embryonic heart tube development)|GO:0043565(sequence-specific DNA binding)|GO:0045449(regulation of transcription)|GO:0055007(cardiac muscle ce…	Danio rerio NK2 transcription factor related 5 (nkx2.5), mRNA [NM_131421]	chr14:21254469-21254528
nme2l	0.247187	0.0311827	NM_212634	NM_212634	NM_212634	Dr.105054	323919	neurolin-like cell adhesion molecule	ENSDART00000101204	TC329998	GO:0016020(membrane)|GO:0030424(axon)|GO:0031290(retinal ganglion cell axon guidance)|GO:0042802(identical protein binding)|GO:0060385(axonogenesis involved in innervation)	Danio rerio neurolin-like cell adhesion molecule (nlcam), mRNA [NM_212634]	chr15:17294478-17294537
nmnat2	1.77956	0.0305007	NM_199970	NM_199970	NM_199970	Dr.9836	335716	non-metastatic cells 2-like, protein (NM23B) expressed in	ENSDART00000064339	TC318277	GO:0000166(nucleotide binding)|GO:0004550(nucleoside diphosphate kinase activity)|GO:0005524(ATP binding)|GO:0005575(cellular_component)|GO:0006183(GTP biosynthetic process)|GO:0006228(UTP biosynthetic process)|GO:0006241(CTP biosynthetic process)|GO:0016301(kinase activity)|GO:0016740(transferase activity)	Danio rerio non-metastatic cells 2-like, protein (NM23B) expressed in (nme2l), mRNA [NM_199970]	chr20:5318914-5318973
nog1	0.477069	0.036614	NM_200004	NM_200004	NM_200004	Dr.81237	336257	nicotinamide nucleotide adenylyltransferase 2	ENSDART00000003550	TC305764	GO:0000166(nucleotide binding)|GO:0004515(nicotinate-nucleotide adenylyltransferase activity)|GO:0005524(ATP binding)|GO:0005737(cytoplasm)|GO:0005794(Golgi apparatus)|GO:0009058(biosynthetic process)|GO:0009435(NAD biosynthetic process)|GO:0016740(transferase activity)|GO:0016779(nucleotidyltransferase activity)|GO:0019363(pyridine nucleotide biosynthetic process)	Danio rerio nicotinamide nucleotide adenylyltransferase 2 (nmnat2), mRNA [NM_200004]	chr2:30467874-30467815
nola1	0.69909	0.0399535	NM_130983	NM_130983	NM_130983	Dr.78473	30174	noggin 1	ENSDART00000081766	TC303917	GO:0003674(molecular_function)|GO:0005576(extracellular region)|GO:0007275(multicellular organismal development)|GO:0009953(dorsal/ventral pattern formation)|GO:0030154(cell differentiation)|GO:0030514(negative regulation of BMP signaling pathway)|GO:0042664(negative regulation of endodermal cell fate specification)|GO:0045596(negative regulation of cell differentiation)|GO:0051216(cartilage deve…	Danio rerio noggin 1 (nog1), mRNA [NM_130983]	chr3:2698284-2698225
nom1	0.667249	0.0355952	NM_200975	NM_200975	NM_200975	Dr.84813	393950	nucleolar protein family A, member 1 (H/ACA small nucleolar RNPs)	ENSDART00000111189	TC336141	GO:0003723(RNA binding)|GO:0005634(nucleus)|GO:0005732(small nucleolar ribonucleoprotein complex)|GO:0006364(rRNA processing)|GO:0019843(rRNA binding)|GO:0030529(ribonucleoprotein complex)|GO:0042254(ribosome biogenesis)	Danio rerio nucleolar protein family A, member 1 (H/ACA small nucleolar RNPs) (nola1), mRNA [NM_200975]	Zv7_scaffold2486:112620-112561
nop10	0.599553	0.0257266	NM_001044832	NM_001044832	NM_001044832	Dr.80088	557585	nucleolar protein with MIF4G domain 1	ENSDART00000115152	TC318647	GO:0005488(binding)|GO:0005515(protein binding)|GO:0016070(RNA metabolic process)	Danio rerio nucleolar protein with MIF4G domain 1 (nom1), mRNA [NM_001044832]	chr7:38102320-38102379
nos2b	2.31425	0.0196969	NM_001003868	NM_001003868	NM_001003868	Dr.78253	445391	NOP10 ribonucleoprotein homolog (yeast)		TC346251	GO:0005634(nucleus)|GO:0006364(rRNA processing)|GO:0030529(ribonucleoprotein complex)|GO:0042254(ribosome biogenesis)	Danio rerio NOP10 ribonucleoprotein homolog (yeast) (nop10), mRNA [NM_001003868]	Zv7_NA2113:6292-6233
notch1a	0.543761	0.0237814	NM_001113501	NM_001113501	NM_001113501	Dr.118320	563654	nitric oxide synthase 2b, inducible	ENSDART00000048847		GO:0004517(nitric-oxide synthase activity)|GO:0005506(iron ion binding)|GO:0005516(calmodulin binding)|GO:0006809(nitric oxide biosynthetic process)|GO:0009611(response to wounding)|GO:0010181(FMN binding)|GO:0016491(oxidoreductase activity)|GO:0020037(heme binding)|GO:0032496(response to lipopolysaccharide)|GO:0050660(FAD binding)|GO:0050661(NADP or NADPH binding)|GO:0055114(oxidation reduction)	Danio rerio nitric oxide synthase 2b, inducible (nos2b), mRNA [NM_001113501]	chr15:28590232-28590451
notch2	0.695597	0.0256409	NM_131441	NM_131441	NM_131441	Dr.75753	30718	notch homolog 1a	ENSDART00000046633	TC311463	GO:0001756(somitogenesis)|GO:0001840(neural plate development)|GO:0004872(receptor activity)|GO:0005509(calcium ion binding)|GO:0006350(transcription)|GO:0007219(Notch signaling pathway)|GO:0007275(multicellular organismal development)|GO:0007368(determination of left/right symmetry)|GO:0007399(nervous system development)|GO:0009952(anterior/posterior pattern formation)|GO:0016020(membrane)|GO:00…	Danio rerio notch homolog 1a (notch1a), mRNA [NM_131441]	chr21:1232700-1232641
nots	0.736025	0.0178431	NM_001115094	NM_001115094	NM_001115094	Dr.75826	58065	notch homolog 2	ENSDART00000032967	TC341571	GO:0001889(liver development)|GO:0004872(receptor activity)|GO:0005509(calcium ion binding)|GO:0007219(Notch signaling pathway)|GO:0007275(multicellular organismal development)|GO:0016020(membrane)|GO:0016021(integral to membrane)|GO:0030154(cell differentiation)|GO:0042246(tissue regeneration)|GO:0050793(regulation of developmental process)	Danio rerio notch homolog 2 (notch2), mRNA [NM_001115094]	chr8:17373511-17374045
nox1	0.0988983	0.0447371	NM_131804	NM_131804	NM_131804	Dr.77168	114367	nothepsin		TC306720	GO:0004190(aspartic-type endopeptidase activity)|GO:0006508(proteolysis)|GO:0008233(peptidase activity)|GO:0016787(hydrolase activity)	Danio rerio nothepsin (nots), mRNA [NM_131804]	chr4:34266007-34265947
npb	2.13061	0.0117349	NM_001102387	NM_001102387	NM_001102387	Dr.91905	555604	NADPH oxidase 1	ENSDART00000112002		GO:0005506(iron ion binding)|GO:0009055(electron carrier activity)|GO:0016020(membrane)|GO:0016021(integral to membrane)|GO:0016491(oxidoreductase activity)|GO:0050660(FAD binding)|GO:0055114(oxidation reduction)	Danio rerio NADPH oxidase 1 (nox1), mRNA [NM_001102387]	chr14:47439611-47439552
nphs2	0.807701	0.0430465	NM_001127369	NM_001127369	NM_001127369	Dr.51620	563766	neuropeptide B	ENSDART00000113930	TC346559	GO:0007186(G-protein coupled receptor protein signaling pathway)|GO:0007218(neuropeptide signaling pathway)	Danio rerio neuropeptide B (npb), mRNA [NM_001127369]	chr22:9128557-9128616
npl	0.556631	0.0438612	NM_001018145	NM_001018145	NM_001018145	Dr.12280	557914	nephrosis 2, idiopathic, steroid-resistant (podocin)	ENSDART00000062891	TC333571	GO:0001822(kidney development)|GO:0016020(membrane)|GO:0032835(glomerulus development)	Danio rerio nephrosis 2, idiopathic, steroid-resistant (podocin) (nphs2), mRNA [NM_001018145]	chr22:14857554-14857495
npsnl	2.24064	0.0378308	NM_207051	NM_207051	NM_207051	Dr.2954	100148292	N-acetylneuraminate pyruvate lyase (dihydrodipicolinate synthase)	ENSDART00000011258	TC312214	GO:0003824(catalytic activity)|GO:0005737(cytoplasm)|GO:0005975(carbohydrate metabolic process)|GO:0008152(metabolic process)|GO:0008747(N-acetylneuraminate lyase activity)|GO:0016829(lyase activity)	Danio rerio N-acetylneuraminate pyruvate lyase (dihydrodipicolinate synthase) (npl), mRNA [NM_207051]	chr8:17264816-17264875
npy1r	2.54109	0.0459911	NM_205582	NM_205582	NM_205582	Dr.79156	402836	nephrosin-like		TC320399	GO:0004222(metalloendopeptidase activity)|GO:0006508(proteolysis)|GO:0008233(peptidase activity)|GO:0008237(metallopeptidase activity)|GO:0008270(zinc ion binding)|GO:0016787(hydrolase activity)|GO:0046872(metal ion binding)	Danio rerio nephrosin-like (npsnl), mRNA [NM_205582]
nr1h5	1.56269	0.0447371	NM_001102391	NM_001102391	NM_001102391	Dr.142075	793668	Npy1r protein	ENSDART00000054444			Danio rerio Npy1r protein (npy1r), mRNA [NM_001102391]	chr1:19248261-19248320
nr2f1a	1.93653	0.0391751	NM_001123241	NM_001123241	NM_001123241	Dr.85914	557500	nuclear receptor subfamily 1, group H, member 5	ENSDART00000064040	TC344406	GO:0003677(DNA binding)|GO:0003700(transcription factor activity)|GO:0003707(steroid hormone receptor activity)|GO:0004872(receptor activity)|GO:0004879(ligand-dependent nuclear receptor activity)|GO:0005634(nucleus)|GO:0006350(transcription)|GO:0006355(regulation of transcription, DNA-dependent)|GO:0008270(zinc ion binding)|GO:0043565(sequence-specific DNA binding)|GO:0045449(regulation of trans…	Danio rerio nuclear receptor subfamily 1, group H, member 5 (nr1h5), mRNA [NM_001123241]	chr8:5741066-5741007
nr2f1b	2.32204	0.0279041	NM_131180	NM_131180	NM_131180	Dr.16	30418	nuclear receptor subfamily 2, group F, member 1a	ENSDART00000051263	TC302543	GO:0003677(DNA binding)|GO:0003700(transcription factor activity)|GO:0003707(steroid hormone receptor activity)|GO:0004872(receptor activity)|GO:0004879(ligand-dependent nuclear receptor activity)|GO:0005634(nucleus)|GO:0006350(transcription)|GO:0006355(regulation of transcription, DNA-dependent)|GO:0007601(visual perception)|GO:0008270(zinc ion binding)|GO:0043565(sequence-specific DNA binding)|…	Danio rerio nuclear receptor subfamily 2, group F, member 1a (nr2f1a), mRNA [NM_131180]	chr5:46801715-46801656
nr4a2a	1.39449	0.043165	NM_200592	NM_200592	NM_200592	Dr.86046	393564	nuclear receptor subfamily 2, group F, member 1b	ENSDART00000027242	TC302714	GO:0003677(DNA binding)|GO:0003700(transcription factor activity)|GO:0003707(steroid hormone receptor activity)|GO:0004872(receptor activity)|GO:0004879(ligand-dependent nuclear receptor activity)|GO:0005634(nucleus)|GO:0006350(transcription)|GO:0006355(regulation of transcription, DNA-dependent)|GO:0008270(zinc ion binding)|GO:0043565(sequence-specific DNA binding)|GO:0045449(regulation of trans…	Danio rerio nuclear receptor subfamily 2, group F, member 1b (nr2f1b), mRNA [NM_200592]	chr10:41312921-41312862
nr5a1b	3.18116	0.0461387	NM_001113484	NM_001113484	NM_001113484	Dr.121166	100008101	nuclear receptor subfamily 4, group A, member 2a	ENSDART00000024506		GO:0003677(DNA binding)|GO:0003700(transcription factor activity)|GO:0003707(steroid hormone receptor activity)|GO:0004872(receptor activity)|GO:0004879(ligand-dependent nuclear receptor activity)|GO:0005634(nucleus)|GO:0006350(transcription)|GO:0006355(regulation of transcription, DNA-dependent)|GO:0008270(zinc ion binding)|GO:0021884(forebrain neuron development)|GO:0021953(central nervous syst…	Danio rerio nuclear receptor subfamily 4, group A, member 2a (nr4a2a), mRNA [NM_001113484]	Zv7_NA227:68837-68896
nr6a1a	0.233232	0.0340211	NM_212834	NM_212834	NM_212834	Dr.30454	405759	nuclear receptor subfamily 5, group A, member 1b	ENSDART00000028265	TC303042	GO:0003677(DNA binding)|GO:0003700(transcription factor activity)|GO:0003707(steroid hormone receptor activity)|GO:0004872(receptor activity)|GO:0004879(ligand-dependent nuclear receptor activity)|GO:0005634(nucleus)|GO:0006350(transcription)|GO:0006355(regulation of transcription, DNA-dependent)|GO:0008270(zinc ion binding)|GO:0043565(sequence-specific DNA binding)|GO:0045449(regulation of trans…	Danio rerio nuclear receptor subfamily 5, group A, member 1b (nr5a1b), mRNA [NM_212834]	chr21:39242478-39242419
nrarpb	2.41525	0.0430465	NM_131256	NM_131256	NM_131256	Dr.8104	30506	nuclear receptor subfamily 6, group A, member 1a	ENSDART00000100982	TC305745	GO:0003677(DNA binding)|GO:0003700(transcription factor activity)|GO:0003707(steroid hormone receptor activity)|GO:0004872(receptor activity)|GO:0004879(ligand-dependent nuclear receptor activity)|GO:0005634(nucleus)|GO:0006350(transcription)|GO:0006355(regulation of transcription, DNA-dependent)|GO:0008270(zinc ion binding)|GO:0043565(sequence-specific DNA binding)|GO:0045449(regulation of trans…	Danio rerio nuclear receptor subfamily 6, group A, member 1a (nr6a1a), mRNA [NM_131256]	Zv7_NA1709:11014-10955
nrg1	0.438755	0.0437308	NM_181496	NM_181496	NM_181496	Dr.18260	353225	notch-regulated ankyrin repeat protein b	ENSDART00000022625		GO:0002040(sprouting angiogenesis)|GO:0002043(blood vessel endothelial cell proliferation during sprouting angiogenesis)|GO:0006350(transcription)|GO:0007219(Notch signaling pathway)|GO:0007275(multicellular organismal development)|GO:0045449(regulation of transcription)	Danio rerio notch-regulated ankyrin repeat protein b (nrarpb), mRNA [NM_181496]	chr5:59301200-59301141
nrp1a	0.538086	0.0159817	NM_001044911	NM_001044911	NM_001044911	Dr.133124	796461	neuregulin 1	ENSDART00000114349	TC322220	GO:0001755(neural crest cell migration)|GO:0005102(receptor binding)|GO:0007422(peripheral nervous system development)|GO:0009790(embryonic development)|GO:0016020(membrane)|GO:0016021(integral to membrane)|GO:0021755(eurydendroid cell differentiation)|GO:0021778(oligodendrocyte cell fate specification)	Danio rerio neuregulin 1 (nrg1), mRNA [NM_001044911]	chr10:38747539-38747480
nrp2b	0.522426	0.0491886	NM_181497	NM_181497	NM_181497	Dr.133652	353246	neuropilin 1a	ENSDART00000036700	TC302195	GO:0001525(angiogenesis)|GO:0001570(vasculogenesis)|GO:0001755(neural crest cell migration)|GO:0004872(receptor activity)|GO:0005021(vascular endothelial growth factor receptor activity)|GO:0007155(cell adhesion)|GO:0007275(multicellular organismal development)|GO:0007399(nervous system development)|GO:0007411(axon guidance)|GO:0007413(axonal fasciculation)|GO:0007508(larval heart development)|GO…	Danio rerio neuropilin 1a (nrp1a), transcript variant 2, mRNA [NM_181497]	chr24:1044005-1044064
nrxn1b	2.88248	0.037196	NM_212966	NM_212966	NM_212966	Dr.84355	405902	neuropilin 2b	ENSDART00000056103	TC301768	GO:0001570(vasculogenesis)|GO:0001755(neural crest cell migration)|GO:0007155(cell adhesion)|GO:0007411(axon guidance)|GO:0007413(axonal fasciculation)|GO:0016020(membrane)|GO:0030947(regulation of vascular endothelial growth factor receptor signaling pathway)	Danio rerio neuropilin 2b (nrp2b), mRNA [NM_212966]	chr9:11194303-11194244
nrxn3b	2.41249	0.0401535	NM_001079959	NM_001079959	NM_001079959	Dr.155247	555686	neurexin 1b	ENSDART00000093166	TC362340	GO:0016020(membrane)|GO:0016021(integral to membrane)	Danio rerio neurexin 1b (nrxn1b), mRNA [NM_001079959]	chr13:579655-579596
nsf	2.94022	0.0147546	NM_001080047	NM_001080047	NM_001080047	Dr.120936	570698	neurexin 3b	ENSDART00000091877		GO:0016020(membrane)|GO:0016021(integral to membrane)	Danio rerio neurexin 3b (nrxn3b), mRNA [NM_001080047]	Zv7_scaffold2530:133-74
ntd5	0.517526	0.0318626	NM_001044328	NM_001044328	NM_001044328	Dr.9155	368483	N-ethylmaleimide-sensitive factor	ENSDART00000103043	TC333803	GO:0000166(nucleotide binding)|GO:0005488(binding)|GO:0005524(ATP binding)|GO:0014037(Schwann cell differentiation)|GO:0014044(Schwann cell development)|GO:0017111(nucleoside-triphosphatase activity)|GO:0021854(hypothalamus development)|GO:0045162(clustering of voltage-gated sodium channels)|GO:0048592(eye morphogenesis)|GO:0048794(swim bladder development)|GO:0048914(myelination of anterior late…	Danio rerio N-ethylmaleimide-sensitive factor (nsf), mRNA [NM_001044328]	chr3:32534884-32534825
nubpl	0.874941	0.0485271	AY150227	ENSDART00000060004	XM_692526	Dr.11690	386628	ntl-dependent gene 5	ENSDART00000060004	TC339922	GO:0005576(extracellular region)|GO:0030414(peptidase inhibitor activity)	Ntd5 protein Fragment [Source:UniProtKB/TrEMBL;Acc:A3KNU1] [ENSDART00000060004]	chr16:10296000-10295941
nudt15	0.439581	0.0256935	NM_001002442	NM_001002442	NM_001002442	Dr.88678	436715	nucleotide binding protein-like	ENSDART00000077077	TC306353	GO:0005524(ATP binding)|GO:0005575(cellular_component)|GO:0008150(biological_process)	Danio rerio nucleotide binding protein-like (nubpl), mRNA [NM_001002442]	chr17:30016886-30016827
nudt4	1.29889	0.0154061	NM_001002107	NM_001002107	NM_001002107	Dr.31100	415197	nudix (nucleoside diphosphate linked moiety X)-type motif 15	ENSDART00000029720	TC321801	GO:0016787(hydrolase activity)	Danio rerio nudix (nucleoside diphosphate linked moiety X)-type motif 15 (nudt15), mRNA [NM_001002107]	chr6:9047594-9047535
numbl	0.399855	0.0189716	NM_200110	NM_200110	NM_200110	Dr.89113	378990	nudix (nucleoside diphosphate linked moiety X)-type motif 4	ENSDART00000099944	TC306553	GO:0016787(hydrolase activity)	Danio rerio nudix (nucleoside diphosphate linked moiety X)-type motif 4 (nudt4), mRNA [NM_200110]	chr18:18459480-18452616
nup133	1.26972	0.0449359	NM_001012375	NM_001012375	NM_001012375	Dr.37961	497616	numb homolog (Drosophila)-like	ENSDART00000039454	TC303065	GO:0003674(molecular_function)|GO:0005737(cytoplasm)|GO:0007368(determination of left/right symmetry)|GO:0045746(negative regulation of Notch signaling pathway)	Danio rerio numb homolog (Drosophila)-like (numbl), mRNA [NM_001012375]	chr20:7902365-7902306
nvl	0.705384	0.0486791	NM_213531	NM_213531	NM_213531	Dr.75452	406852	nucleoporin 133	ENSDART00000020680	TC322344	GO:0005643(nuclear pore)|GO:0006913(nucleocytoplasmic transport)|GO:0050658(RNA transport)	Danio rerio nucleoporin 133 (nup133), mRNA [NM_213531]	chr1:50347892-50347833
nxph1	1.90875	0.0401455	NM_213484	NM_213484	NM_213484	Dr.2359	406805	nuclear VCP-like	ENSDART00000038315	TC319158	GO:0000166(nucleotide binding)|GO:0005524(ATP binding)|GO:0008150(biological_process)|GO:0017111(nucleoside-triphosphatase activity)	Danio rerio nuclear VCP-like (nvl), mRNA [NM_213484]	chr13:251041-251518
oat	4.75111	0.0103466	NM_001002733	NM_001002733	NM_001002733	Dr.106453	437006	neurexophilin 1	ENSDART00000042276	TC303629	GO:0003674(molecular_function)|GO:0005575(cellular_component)|GO:0008150(biological_process)	Danio rerio neurexophilin 1 (nxph1), mRNA [NM_001002733]	chr19:34890359-34890418
oclna	0.682647	0.041496	NM_207077	NM_207077	NM_207077	Dr.107265	404609	organic anion transporter	ENSDART00000077887		GO:0005886(plasma membrane)|GO:0016020(membrane)|GO:0016021(integral to membrane)|GO:0055085(transmembrane transport)	Danio rerio organic anion transporter (oat), mRNA [NM_207077]	chr21:22135820-22135761
oep	0.334607	0.0141376	NM_212832	NM_212832	NM_212832	Dr.78199	405757	occludin a	ENSDART00000002622	TC303820	GO:0005198(structural molecule activity)|GO:0005923(tight junction)|GO:0016020(membrane)|GO:0016021(integral to membrane)	Danio rerio occludin a (oclna), mRNA [NM_212832]	chr10:1343607-1343548
ogt.2	1.36888	0.0233763	NM_131092	NM_131092	NM_131092	Dr.52009	30304	one-eyed pinhead	ENSDART00000042441	TC307820	GO:0001706(endoderm formation)|GO:0001707(mesoderm formation)|GO:0001756(somitogenesis)|GO:0007368(determination of left/right symmetry)|GO:0007498(mesoderm development)|GO:0008354(germ cell migration)|GO:0009897(external side of plasma membrane)|GO:0021508(floor plate formation)|GO:0030325(adrenal gland development)|GO:0030903(notochord development)|GO:0048339(paraxial mesoderm development)|GO:0…	Danio rerio one-eyed pinhead (oep), mRNA [NM_131092]	chr10:9104046-9103987
olfm1b	3.0031	0.0139251	BC091821	BC091821	XM_001921508	Dr.77267	652952	O-linked N-acetylglucosamine (GlcNAc) transferase (UDP-N-acetylglucosamine:polypeptide-N-acetylglucosaminyl transferase) 2			GO:0016262(protein N-acetylglucosaminyltransferase activity)	Danio rerio cDNA clone IMAGE:7146393. [BC091821]	chr14:10571610-10571551
olfml3	1.65314	0.036903	NM_001003486	NM_001003486	NM_001003486	Dr.79910	445092	olfactomedin 1b	ENSDART00000051812	TC315906	GO:0003674(molecular_function)|GO:0005575(cellular_component)|GO:0008150(biological_process)	Danio rerio olfactomedin 1b (olfm1b), mRNA [NM_001003486]	chr21:2895554-2892792
onecut1	2.48079	0.0198028	NM_001077251	NM_001077251	NM_001077251	Dr.76416	562022	olfactomedin-like 3	ENSDART00000089601	TC312892	GO:0003674(molecular_function)|GO:0005576(extracellular region)|GO:0007275(multicellular organismal development)	Danio rerio olfactomedin-like 3 (olfml3), mRNA [NM_001077251]	chr11:21887227-21887168
opa3	1.46448	0.0499393	NM_200573	NM_200573	NM_200573	Dr.119167	393545	one cut domain, family member 1	ENSDART00000010177	TC306580	GO:0001889(liver development)|GO:0003677(DNA binding)|GO:0003700(transcription factor activity)|GO:0005634(nucleus)|GO:0006355(regulation of transcription, DNA-dependent)|GO:0043565(sequence-specific DNA binding)|GO:0045449(regulation of transcription)	Danio rerio one cut domain, family member 1 (onecut1), mRNA [NM_200573]	chr18:37608796-37608737
or125-2	1.25651	0.0318558	NM_001080166	NM_001080166	NM_001080166	Dr.80495	497278	optic atrophy 3	ENSDART00000088488	TC308942	GO:0005739(mitochondrion)	Danio rerio optic atrophy 3 (opa3), nuclear gene encoding mitochondrial protein, mRNA [NM_001080166]	chr18:32108336-32108277
os9	1.39927	0.0415901	NM_001128402	NM_001128402	NM_001128402	Dr.148338	100150140	odorant receptor, family E, subfamily 125, member 2	ENSDART00000079550	NP1441776	GO:0004871(signal transducer activity)|GO:0004872(receptor activity)|GO:0004930(G-protein coupled receptor activity)|GO:0004984(olfactory receptor activity)|GO:0007165(signal transduction)|GO:0007186(G-protein coupled receptor protein signaling pathway)|GO:0016021(integral to membrane)	Danio rerio odorant receptor, family E, subfamily 125, member 2 (or125-2), mRNA [NM_001128402]	chr21:10602109-10602050
osbpl9	0.742879	0.0237814	NM_001075108	NM_001075108	NM_001075108	Dr.29904	553455	amplified in osteosarcoma	ENSDART00000113440	TC310049	GO:0005515(protein binding)|GO:0005575(cellular_component)|GO:0008150(biological_process)	Danio rerio amplified in osteosarcoma (os9), mRNA [NM_001075108]	chr6:26191354-26191295
otpb	2.72636	0.0509108	NM_001077805	NM_001077805	NM_001077805	Dr.76399	777767	oxysterol binding protein-like 9	ENSDART00000100727	TC316035	GO:0003674(molecular_function)|GO:0005575(cellular_component)|GO:0006810(transport)|GO:0006869(lipid transport)|GO:0008202(steroid metabolic process)	Danio rerio oxysterol binding protein-like 9 (osbpl9), mRNA [NM_001077805]	chr8:14000078-14000019
otx1	0.68431	0.0308407	NM_131100	NM_131100	NM_131100	Dr.81295	30316	orthopedia homolog b	ENSDART00000081249	TC319081	GO:0003677(DNA binding)|GO:0003700(transcription factor activity)|GO:0005634(nucleus)|GO:0006350(transcription)|GO:0006355(regulation of transcription, DNA-dependent)|GO:0007275(multicellular organismal development)|GO:0007399(nervous system development)|GO:0021854(hypothalamus development)|GO:0021884(forebrain neuron development)|GO:0030154(cell differentiation)|GO:0030528(transcription regulato…	Danio rerio orthopedia homolog b (otpb), mRNA [NM_131100]	chr5:44806268-44806327
otx1l	0.525844	0.0353438	NM_131250	NM_131250	NM_131250	Dr.30626	30500	orthodenticle homolog 1	ENSDART00000064083	TC303158	GO:0003677(DNA binding)|GO:0003700(transcription factor activity)|GO:0005634(nucleus)|GO:0006355(regulation of transcription, DNA-dependent)|GO:0007275(multicellular organismal development)|GO:0030528(transcription regulator activity)|GO:0042472(inner ear morphogenesis)|GO:0043565(sequence-specific DNA binding)|GO:0045449(regulation of transcription)	Danio rerio orthodenticle homolog 1 (otx1), mRNA [NM_131250]	chr17:20275751-20275692
oxsr1b	0.527309	0.0147546	NM_131215	NM_131215	NM_131215	Dr.75758	30462	orthodenticle homolog 1 like	ENSDART00000006538	TC305674	GO:0003677(DNA binding)|GO:0003700(transcription factor activity)|GO:0005634(nucleus)|GO:0006355(regulation of transcription, DNA-dependent)|GO:0007275(multicellular organismal development)|GO:0030528(transcription regulator activity)|GO:0030901(midbrain development)|GO:0030902(hindbrain development)|GO:0030917(midbrain-hindbrain boundary development)|GO:0043565(sequence-specific DNA binding)|GO:…	Danio rerio orthodenticle homolog 1 like (otx1l), mRNA [NM_131215]	chr10:24589934-24589875
p2rx3b	1.81267	0.0292645	NM_201175	NM_201175	NM_201175	Dr.132376	394150	oxidative-stress responsive 1b			GO:0000166(nucleotide binding)|GO:0004672(protein kinase activity)|GO:0004674(protein serine/threonine kinase activity)|GO:0005524(ATP binding)|GO:0005575(cellular_component)|GO:0006468(protein amino acid phosphorylation)	Danio rerio oxidative-stress responsive 1b (oxsr1b), mRNA [NM_201175]	chr24:12541519-12541460
p2rx5	2.32834	0.0436765	NM_198986	NM_198986	NM_198986	Dr.89524	387300	purinergic receptor P2X, ligand-gated ion channel, 3b	ENSDART00000049701	TC307218	GO:0004872(receptor activity)|GO:0004931(ATP-gated cation channel activity)|GO:0005216(ion channel activity)|GO:0005524(ATP binding)|GO:0006810(transport)|GO:0006811(ion transport)|GO:0006812(cation transport)|GO:0016020(membrane)|GO:0016021(integral to membrane)	Danio rerio purinergic receptor P2X, ligand-gated ion channel, 3b (p2rx3b), mRNA [NM_198986]	chr1:55309292-55309448
p4ha1	0.240702	0.02972	NM_194413	NM_194413	NM_194413	Dr.75560	373879	purinergic receptor P2X, ligand-gated ion channel, 5	ENSDART00000097587	TC303429	GO:0001614(purinergic nucleotide receptor activity)|GO:0004872(receptor activity)|GO:0004931(ATP-gated cation channel activity)|GO:0005216(ion channel activity)|GO:0005524(ATP binding)|GO:0005886(plasma membrane)|GO:0006810(transport)|GO:0006811(ion transport)|GO:0006812(cation transport)|GO:0016020(membrane)|GO:0016021(integral to membrane)	Danio rerio purinergic receptor P2X, ligand-gated ion channel, 5 (p2rx5), mRNA [NM_194413]	chr5:38206995-38206936
p4ha2	0.235476	0.0274781	NM_214691	NM_214691	NM_214691	Dr.3932	100003675	procollagen-proline, 2-oxoglutarate 4-dioxygenase (proline 4-hydroxylase), alpha polypeptide I		TC303565	GO:0004656(procollagen-proline 4-dioxygenase activity)|GO:0005488(binding)|GO:0005506(iron ion binding)|GO:0005783(endoplasmic reticulum)|GO:0016491(oxidoreductase activity)|GO:0016702(oxidoreductase activity, acting on single donors with incorporation of molecular oxygen, incorporation of two atoms of oxygen)|GO:0016705(oxidoreductase activity, acting on paired donors, with incorporation or redu…	Danio rerio procollagen-proline, 2-oxoglutarate 4-dioxygenase (proline 4-hydroxylase), alpha polypeptide I (p4ha1), mRNA [NM_214691]	chr17:18830482-18830429
pabpc1b	1.56954	0.0288458	NM_001007285	NM_001007285	NM_001007285	Dr.19144	373132	procollagen-proline, 2-oxoglutarate 4-dioxygenase (proline 4-hydroxylase), alpha polypeptide 2	ENSDART00000024137	TC343374	GO:0004656(procollagen-proline 4-dioxygenase activity)|GO:0005488(binding)|GO:0005506(iron ion binding)|GO:0005783(endoplasmic reticulum)|GO:0016491(oxidoreductase activity)|GO:0016702(oxidoreductase activity, acting on single donors with incorporation of molecular oxygen, incorporation of two atoms of oxygen)|GO:0016705(oxidoreductase activity, acting on paired donors, with incorporation or redu…	Danio rerio procollagen-proline, 2-oxoglutarate 4-dioxygenase (proline 4-hydroxylase), alpha polypeptide 2 (p4ha2), mRNA [NM_001007285]	chr21:45277962-45278021
paics	0.453558	0.023541	NM_200882	NM_200882	NM_200882	Dr.99377	393856	poly A binding protein, cytoplasmic 1 b		TC335830	GO:0000166(nucleotide binding)|GO:0003676(nucleic acid binding)|GO:0003723(RNA binding)	Danio rerio poly A binding protein, cytoplasmic 1 b (pabpc1b), mRNA [NM_200882]	chr19:26000242-26000301
pak1	0.647339	0.0177109	NM_199537	NM_199537	NM_199537	Dr.35811	321193	phosphoribosylaminoimidazole carboxylase, phosphoribosylaminoimidazole succinocarboxamide synthetase	ENSDART00000048164	TC345694	GO:0003677(DNA binding)|GO:0003824(catalytic activity)|GO:0004638(phosphoribosylaminoimidazole carboxylase activity)|GO:0004639(phosphoribosylaminoimidazolesuccinocarboxamide synthase activity)|GO:0005524(ATP binding)|GO:0006164(purine nucleotide biosynthetic process)|GO:0006189('de novo' IMP biosynthetic process)|GO:0060041(retina development in camera-type eye)	Danio rerio phosphoribosylaminoimidazole carboxylase, phosphoribosylaminoimidazole succinocarboxamide synthetase (paics), mRNA [NM_199537]	chr20:27945463-27945640
paqr3b	1.51105	0.0341762	NM_201328	NM_201328	NM_201328	Dr.7629	373103	p21/Cdc42/Rac1-activated kinase 1		TC302687	GO:0000166(nucleotide binding)|GO:0004672(protein kinase activity)|GO:0004674(protein serine/threonine kinase activity)|GO:0005524(ATP binding)|GO:0006468(protein amino acid phosphorylation)|GO:0016301(kinase activity)|GO:0016740(transferase activity)	Danio rerio p21/Cdc42/Rac1-activated kinase 1 (pak1), mRNA [NM_201328]	chr18:1042817-1042758
paqr8	0.65706	0.0283199	NM_001030148	NM_001030148	NM_001030148	Dr.37134	560764	progestin and adipoQ receptor family member IIIb	ENSDART00000064973	TC302976	GO:0004872(receptor activity)|GO:0008150(biological_process)|GO:0016021(integral to membrane)	Danio rerio progestin and adipoQ receptor family member IIIb (paqr3b), mRNA [NM_001030148]	chr10:9846760-9846701
pard3	0.728796	0.0398886	NM_183344	NM_183344	NM_183344	Dr.88639	368254	progestin and adipoQ receptor family member VIII	ENSDART00000034492	TC306365	GO:0004872(receptor activity)|GO:0005496(steroid binding)|GO:0005886(plasma membrane)|GO:0007165(signal transduction)|GO:0016021(integral to membrane)|GO:0048545(response to steroid hormone stimulus)	Danio rerio progestin and adipoQ receptor family member VIII (paqr8), mRNA [NM_183344]	chr20:32495865-32495924
park7	2.21234	0.0421596	NM_205735	NM_205735	NM_205735	Dr.26612	403050	par-3 partitioning defective 3 homolog (C. elegans)	ENSDART00000056402	NP942545	GO:0005515(protein binding)|GO:0005737(cytoplasm)|GO:0016324(apical plasma membrane)|GO:0021535(cell migration in hindbrain)|GO:0043010(camera-type eye development)|GO:0045197(establishment or maintenance of epithelial cell apical/basal polarity)|GO:0048048(embryonic eye morphogenesis)	Danio rerio par-3 partitioning defective 3 homolog (C. elegans) (pard3), mRNA [NM_205735]	chr2:38798968-38806114
parp12b	1.3001	0.0147546	NM_001005938	NM_001005938	NM_001005938	Dr.85181	449674	parkinson disease (autosomal recessive, early onset) 7	ENSDART00000041531	TC308338	GO:0003674(molecular_function)|GO:0005634(nucleus)|GO:0005737(cytoplasm)|GO:0006979(response to oxidative stress)	Danio rerio parkinson disease (autosomal recessive, early onset) 7 (park7), mRNA [NM_001005938]	chr11:40058988-40059047
parvb	1.60026	0.0506672	NM_001115086	NM_001115086	NM_001115086	Dr.45821	553633	poly (ADP-ribose) polymerase family, member 12b	ENSDART00000080735	TC322490	GO:0003676(nucleic acid binding)|GO:0005575(cellular_component)|GO:0008150(biological_process)|GO:0008270(zinc ion binding)|GO:0046872(metal ion binding)	Danio rerio poly (ADP-ribose) polymerase family, member 12b (parp12b), mRNA [NM_001115086]	chr4:10178550-10178492
pax2a	0.641194	0.0295736	NM_199726	NM_199726	NM_199726	Dr.79611	325686	parvin, beta	ENSDART00000011751	TC306639	GO:0003674(molecular_function)|GO:0007160(cell-matrix adhesion)|GO:0008016(regulation of heart contraction)|GO:0030018(Z disc)	Danio rerio parvin, beta (parvb), mRNA [NM_199726]	chr17:10119086-10119145
pax9	1.69658	0.0338732	NM_131184	NM_131184	NM_131184	Dr.75076	30425	paired box gene 2a	ENSDART00000076992	NP002615	GO:0001708(cell fate specification)|GO:0001822(kidney development)|GO:0003677(DNA binding)|GO:0003700(transcription factor activity)|GO:0005634(nucleus)|GO:0006350(transcription)|GO:0007275(multicellular organismal development)|GO:0007399(nervous system development)|GO:0007422(peripheral nervous system development)|GO:0009880(embryonic pattern specification)|GO:0009952(anterior/posterior pattern …	Danio rerio paired box gene 2a (pax2a), mRNA [NM_131184]	chr13:29251513-29251454
pbk	1.3737	0.0465548	NM_131298	NM_131298	NM_131298	Dr.1467	30558	paired box gene 9	ENSDART00000075936	TC304650	GO:0003677(DNA binding)|GO:0005634(nucleus)|GO:0006350(transcription)|GO:0007275(multicellular organismal development)|GO:0045449(regulation of transcription)	Danio rerio paired box gene 9 (pax9), mRNA [NM_131298]	chr17:37352796-37352737
pbp	1.66601	0.0122987	NM_001002387	NM_001002387	NM_001002387	Dr.77309	360218	PDZ binding kinase	ENSDART00000021788	TC327136	GO:0000166(nucleotide binding)|GO:0004672(protein kinase activity)|GO:0004674(protein serine/threonine kinase activity)|GO:0005524(ATP binding)|GO:0005575(cellular_component)|GO:0006468(protein amino acid phosphorylation)|GO:0016301(kinase activity)|GO:0016740(transferase activity)	Danio rerio PDZ binding kinase (pbk), mRNA [NM_001002387]	chr20:40497277-40495929
pbx1a	1.61357	0.0275991	NM_213323	NM_213323	NM_213323	Dr.83776	406627	phosphatidylethanolamine binding protein	ENSDART00000061653	TC304888		Danio rerio phosphatidylethanolamine binding protein (pbp), mRNA [NM_213323]	chr8:51164089-51164148
pcbd1	1.37087	0.037196	NM_131615	NM_131615	NM_131615	Dr.110943	58138	pre-B-cell leukemia transcription factor 1a	ENSDART00000003750	TC304870	GO:0003677(DNA binding)|GO:0003700(transcription factor activity)|GO:0005634(nucleus)|GO:0006355(regulation of transcription, DNA-dependent)|GO:0030528(transcription regulator activity)|GO:0043565(sequence-specific DNA binding)|GO:0045449(regulation of transcription)	Danio rerio pre-B-cell leukemia transcription factor 1a (pbx1a), transcript variant 2, mRNA [NM_131615]	chr7:24136514-24136455
pcdh17	2.18173	0.023541	NM_200814	NM_200814	NM_200814	Dr.75747	393787	6-pyruvoyl-tetrahydropterin synthase/dimerization cofactor of hepatocyte nuclear factor 1 alpha (TCF1)	ENSDART00000046050	TC315003	GO:0006729(tetrahydrobiopterin biosynthetic process)|GO:0008124(4-alpha-hydroxytetrahydrobiopterin dehydratase activity)	Danio rerio 6-pyruvoyl-tetrahydropterin synthase/dimerization cofactor of hepatocyte nuclear factor 1 alpha (TCF1) (pcbd1), mRNA [NM_200814]	chr13:23350159-23350100
pcdh1a4	2.40497	0.0311395	FJ855220	FJ855220	XM_684743	Dr.82829	561336	protocadherin 17			GO:0005509(calcium ion binding)|GO:0007156(homophilic cell adhesion)|GO:0016020(membrane)	Danio rerio protocadherin-17 (pcdh17) mRNA, complete cds. [FJ855220]	chr11:28955241-28955182
pcdh1g18	2.06055	0.0305183	NM_001024099	NM_001024099	NM_001024099	Dr.144811	497127	protocadherin 1 alpha 4	ENSDART00000100600	NP1438761		Danio rerio protocadherin 1 alpha 4 (pcdh1a4), mRNA [NM_001024099]	chr10:17783304-17783363
pcdh1gb2	2.03145	0.0359474	NM_001024117	NM_001024117	NM_001024117	Dr.52488	554005	protocadherin 1 gamma 18		TC314821	GO:0005509(calcium ion binding)|GO:0007156(homophilic cell adhesion)|GO:0016020(membrane)	Danio rerio protocadherin 1 gamma 18 (pcdh1g18), mRNA [NM_001024117]	chr10:17858154-17930511
pcdh2ac	1.93034	0.0134507	AB160976	AB160976		Dr.52488	503573	protocadherin 1 gamma b 2		NP1366839	GO:0005509(calcium ion binding)|GO:0007156(homophilic cell adhesion)|GO:0016020(membrane)	Danio rerio Pcdh mRNA for protocadherin2-gamma-v5-sCP1-2, complete cds. [AB160976]	chr10:17930459-17930518
pcdh8	0.103645	0.0445331	NM_001007762	NM_001007762	NM_001007762	Dr.84574	493587	protocadherin 2 alpha c	ENSDART00000016582	TC302047	GO:0004872(receptor activity)|GO:0005509(calcium ion binding)|GO:0007156(homophilic cell adhesion)|GO:0016020(membrane)	Danio rerio protocadherin 2 alpha c (pcdh2ac), mRNA [NM_001007762]	Zv7_NA475:4784-4843
pcm1	1.66876	0.0497692	NM_131209	NM_131209	NM_131209	Dr.75833	30456	protocadherin 8	ENSDART00000011948	TC332056	GO:0005509(calcium ion binding)|GO:0007156(homophilic cell adhesion)|GO:0016020(membrane)	Danio rerio protocadherin 8 (pcdh8), mRNA [NM_131209]	Zv7_NA1015:57774-57833
pcmt	2.27143	0.0189716	NM_001115123	NM_001115123	NM_001115123	Dr.86282	321709	pericentriolar material 1	ENSDART00000089671	TC349036		Danio rerio pericentriolar material 1 (pcm1), mRNA [NM_001115123]	chr1:12412895-12415313
pcsk1nl	3.2685	0.0141376	NM_131465	NM_131465	NM_131465	Dr.372	30751	l-isoaspartyl protein carboxyl methyltransferase	ENSDART00000092718	TC302769	GO:0004719(protein-L-isoaspartate (D-aspartate) O-methyltransferase activity)|GO:0005737(cytoplasm)|GO:0006464(protein modification process)|GO:0008168(methyltransferase activity)|GO:0016740(transferase activity)	Danio rerio l-isoaspartyl protein carboxyl methyltransferase (pcmt), mRNA [NM_131465]	chr20:1066224-1066165
pcyt1bb	0.530418	0.0159772	NM_001166129	NM_001166129	NM_001166129	Dr.80960	570305	proprotein convertase subtilisin/kexin type 1 inhibitor, like		TC340461	GO:0004867(serine-type endopeptidase inhibitor activity)	Danio rerio proprotein convertase subtilisin/kexin type 1 inhibitor, like (pcsk1nl), mRNA [NM_001166129]	chr8:2001555-2001496
pdcd6ip	1.32395	0.00960899	NM_001037374	NM_001037374	NM_001037374	Dr.39466	555725	phosphate cytidylyltransferase 1, choline, beta b	ENSDART00000065287	TC317389	GO:0003824(catalytic activity)|GO:0005575(cellular_component)|GO:0009058(biosynthetic process)|GO:0016779(nucleotidyltransferase activity)	Danio rerio phosphate cytidylyltransferase 1, choline, beta b (pcyt1bb), mRNA [NM_001037374]	chr15:12958345-12958404
pde5a	1.73633	0.0149833	NM_213360	NM_213360	NM_213360	Dr.75510	406669	programmed cell death 6 interacting protein	ENSDART00000028592	TC305162	GO:0003674(molecular_function)|GO:0005575(cellular_component)	Danio rerio programmed cell death 6 interacting protein (pdcd6ip), mRNA [NM_213360]	chr19:39763761-39763820
pdgfra	0.715404	0.0217561	NM_001123260	NM_001123260	NM_001123260	Dr.91637	553270	phosphodiesterase 5A, cGMP-specific	ENSDART00000073625		GO:0003824(catalytic activity)|GO:0004114(3',5'-cyclic-nucleotide phosphodiesterase activity)|GO:0007165(signal transduction)	Danio rerio phosphodiesterase 5A, cGMP-specific (pde5a), mRNA [NM_001123260]	chr7:56620286-56620345
pdlim7	2.69356	0.0141376	NM_131459	NM_131459	NM_131459	Dr.75077	30745	platelet derived growth factor receptor alpha	ENSDART00000001320	TC310088	GO:0000166(nucleotide binding)|GO:0004672(protein kinase activity)|GO:0004713(protein tyrosine kinase activity)|GO:0004714(transmembrane receptor protein tyrosine kinase activity)|GO:0004872(receptor activity)|GO:0005021(vascular endothelial growth factor receptor activity)|GO:0005515(protein binding)|GO:0005524(ATP binding)|GO:0005887(integral to plasma membrane)|GO:0006468(protein amino acid ph…	Danio rerio platelet derived growth factor receptor alpha (pdgfra), mRNA [NM_131459]	chr20:20563993-20564052
pdzk1ip1l	2.52094	0.0300297	NM_200840	NM_200840	NM_200840	Dr.121170	393813	PDZ and LIM domain 7	ENSDART00000044909	TC302520	GO:0001756(somitogenesis)|GO:0005515(protein binding)|GO:0005737(cytoplasm)|GO:0005856(cytoskeleton)|GO:0008270(zinc ion binding)|GO:0046872(metal ion binding)	Danio rerio PDZ and LIM domain 7 (pdlim7), mRNA [NM_200840]	Zv7_NA2915:8647-8588
pea3	0.450771	0.0342758	NM_001007760	NM_001007760	NM_001007760	Dr.41116	368722	PDZK1 interacting protein 1, like	ENSDART00000012604			Danio rerio PDZK1 interacting protein 1, like (pdzk1ip1l), mRNA [NM_001007760]	chr22:14173772-14173831
peli2	0.532142	0.0194858	NM_131425	NM_131425	NM_131425	Dr.75840	30700	ETS-domain transcription factor pea3	ENSDART00000013033	TC305408	GO:0003677(DNA binding)|GO:0003700(transcription factor activity)|GO:0005634(nucleus)|GO:0006350(transcription)|GO:0006355(regulation of transcription, DNA-dependent)|GO:0009790(embryonic development)|GO:0016563(transcription activator activity)|GO:0043565(sequence-specific DNA binding)|GO:0045449(regulation of transcription)	Danio rerio ETS-domain transcription factor pea3 (pea3), mRNA [NM_131425]	chr12:26030141-26030082
penkl	2.9302	0.0163841	NM_001002616	NM_001002616	NM_001002616	Dr.32098	436889	pellino homolog 2 (Drosophila)	ENSDART00000049503	TC303241	GO:0003674(molecular_function)|GO:0005575(cellular_component)|GO:0008150(biological_process)	Danio rerio pellino homolog 2 (Drosophila) (peli2), mRNA [NM_001002616]	chr17:42653568-42653509
per1b	0.389248	0.0305007	NM_200083	NM_200083	NM_200083	Dr.27148	368228	proenkephalin-like	ENSDART00000027102	TC306549	GO:0007218(neuropeptide signaling pathway)	Danio rerio proenkephalin-like (penkl), mRNA [NM_200083]	chr2:8159596-8159537
pex12	1.47982	0.0318626	NM_212439	NM_212439	NM_212439	Dr.86022	406204	period homolog 1b (Drosophila)	ENSDART00000011082	TC301685	GO:0004871(signal transducer activity)|GO:0006355(regulation of transcription, DNA-dependent)|GO:0007165(signal transduction)|GO:0009266(response to temperature stimulus)|GO:0009416(response to light stimulus)	Danio rerio period homolog 1b (Drosophila) (per1b), mRNA [NM_212439]	chr7:51066529-51066470
pfkfb1	0.603827	0.021014	NM_200205	NM_200205	NM_200205	Dr.82608	393174	peroxisomal biogenesis factor 12	ENSDART00000050911	TC306606	GO:0005515(protein binding)|GO:0005778(peroxisomal membrane)|GO:0007031(peroxisome organization)|GO:0008270(zinc ion binding)	Danio rerio peroxisomal biogenesis factor 12 (pex12), mRNA [NM_200205]	chr5:54336629-54336688
pfkfb2	2.0089	0.0272996	NM_199808	NM_199808	NM_199808	Dr.120389	327453	6-phosphofructo-2-kinase/fructose-2,6-biphosphatase 1	ENSDART00000103230	TC305312	GO:0003824(catalytic activity)|GO:0003873(6-phosphofructo-2-kinase activity)|GO:0005524(ATP binding)|GO:0005575(cellular_component)|GO:0006000(fructose metabolic process)|GO:0006003(fructose 2,6-bisphosphate metabolic process)|GO:0008152(metabolic process)|GO:0016301(kinase activity)	Danio rerio 6-phosphofructo-2-kinase/fructose-2,6-biphosphatase 1 (pfkfb1), mRNA [NM_199808]	chr23:24477266-24477325
pfkfb3	0.137373	0.012839	NM_201008	NM_201008	NM_201008	Dr.24973	393983	6-phosphofructo-2-kinase/fructose-2,6-biphosphatase 2	ENSDART00000102328	TC302054	GO:0003824(catalytic activity)|GO:0003873(6-phosphofructo-2-kinase activity)|GO:0005524(ATP binding)|GO:0005575(cellular_component)|GO:0006000(fructose metabolic process)|GO:0006003(fructose 2,6-bisphosphate metabolic process)|GO:0008152(metabolic process)|GO:0016301(kinase activity)	Danio rerio 6-phosphofructo-2-kinase/fructose-2,6-biphosphatase 2 (pfkfb2), mRNA [NM_201008]	chr23:42809989-42809930
pfkfb4	0.566351	0.0134507	NM_213397	NM_213397	NM_213397	Dr.78868	554477	6-phosphofructo-2-kinase/fructose-2,6-biphosphatase 3	ENSDART00000003247	TC302220	GO:0003824(catalytic activity)|GO:0003873(6-phosphofructo-2-kinase activity)|GO:0005524(ATP binding)|GO:0005575(cellular_component)|GO:0006000(fructose metabolic process)|GO:0006003(fructose 2,6-bisphosphate metabolic process)|GO:0008152(metabolic process)|GO:0016301(kinase activity)	Danio rerio 6-phosphofructo-2-kinase/fructose-2,6-biphosphatase 3 (pfkfb3), mRNA [NM_213397]	chr4:21799701-21799642
pfkfb4l	0.638985	0.0177109	NM_001037377	NM_001037377	NM_001037377	Dr.87295	556190	6-phosphofructo-2-kinase/fructose-2,6-biphosphatase 4	ENSDART00000077883	TC304374	GO:0003824(catalytic activity)|GO:0003873(6-phosphofructo-2-kinase activity)|GO:0005524(ATP binding)|GO:0005575(cellular_component)|GO:0006000(fructose metabolic process)|GO:0006003(fructose 2,6-bisphosphate metabolic process)|GO:0008152(metabolic process)	Danio rerio 6-phosphofructo-2-kinase/fructose-2,6-biphosphatase 4 (pfkfb4), mRNA [NM_001037377]	chr11:27549976-27552104
pfkma	5.9196	0.0478588	NM_198816	NM_198816	NM_198816	Dr.76606	386663	6-phosphofructo-2-kinase/fructose-2,6-biphosphatase 4, like	ENSDART00000085666	TC302858	GO:0003824(catalytic activity)|GO:0003873(6-phosphofructo-2-kinase activity)|GO:0005524(ATP binding)|GO:0006000(fructose metabolic process)|GO:0006003(fructose 2,6-bisphosphate metabolic process)|GO:0008152(metabolic process)|GO:0016301(kinase activity)	Danio rerio 6-phosphofructo-2-kinase/fructose-2,6-biphosphatase 4, like (pfkfb4l), mRNA [NM_198816]	chr6:39658747-39658806
pfn2	1.27444	0.0301708	NM_001004575	NM_001004575	NM_001004575	Dr.84492	447836	phosphofructokinase, muscle a	ENSDART00000008174	TC335005	GO:0000166(nucleotide binding)|GO:0003872(6-phosphofructokinase activity)|GO:0005524(ATP binding)|GO:0005737(cytoplasm)|GO:0005945(6-phosphofructokinase complex)|GO:0006096(glycolysis)|GO:0016301(kinase activity)|GO:0016740(transferase activity)	Danio rerio phosphofructokinase, muscle a (pfkma), mRNA [NM_001004575]	chr23:27154670-27154729
pgam1a	0.402557	0.0255824	NM_201336	NM_201336	NM_201336	Dr.76326	394235	profilin 2		TC311481	GO:0003779(actin binding)|GO:0007010(cytoskeleton organization)|GO:0015629(actin cytoskeleton)|GO:0030036(actin cytoskeleton organization)	Danio rerio profilin 2 (pfn2), mRNA [NM_201336]	chr22:33962261-33962202
pgam1b	1.50098	0.0292645	NM_198804	NM_198804	NM_198804	Dr.945	323107	phosphoglycerate mutase 1a	ENSDART00000008287	TC311070	GO:0003824(catalytic activity)|GO:0006096(glycolysis)|GO:0008152(metabolic process)|GO:0016853(isomerase activity)|GO:0016868(intramolecular transferase activity, phosphotransferases)	Danio rerio phosphoglycerate mutase 1a (pgam1a), mRNA [NM_198804]	chr13:30863048-30862989
pgd	1.55877	0.0439541	NM_201300	NM_201300	NM_201300	Dr.6819	327165	phosphoglycerate mutase 1b	ENSDART00000016350	TC304787	GO:0003824(catalytic activity)|GO:0005575(cellular_component)|GO:0006096(glycolysis)|GO:0008152(metabolic process)|GO:0016853(isomerase activity)|GO:0016868(intramolecular transferase activity, phosphotransferases)	Danio rerio phosphoglycerate mutase 1b (pgam1b), mRNA [NM_201300]	chr1:51217058-51216999
pglyrp2	0.656882	0.00970346	NM_213453	NM_213453	NM_213453	Dr.77295	406762	phosphogluconate hydrogenase	ENSDART00000017728	TC304675	GO:0003824(catalytic activity)|GO:0004616(phosphogluconate dehydrogenase (decarboxylating) activity)|GO:0005488(binding)|GO:0006098(pentose-phosphate shunt)|GO:0008152(metabolic process)|GO:0016491(oxidoreductase activity)|GO:0050661(NADP or NADPH binding)|GO:0050662(coenzyme binding)|GO:0055114(oxidation reduction)	Danio rerio phosphogluconate hydrogenase (pgd), transcript variant 1, mRNA [NM_213453]	chr23:25325564-25325623
phactr2	1.33735	0.0383514	NM_001045166	NM_001045166	NM_001045166	Dr.67552	568634	peptidoglycan recognition protein 2	ENSDART00000105116	TC314407	GO:0005515(protein binding)|GO:0008745(N-acetylmuramoyl-L-alanine amidase activity)|GO:0009253(peptidoglycan catabolic process)|GO:0042742(defense response to bacterium)	Danio rerio peptidoglycan recognition protein 2 (pglyrp2), mRNA [NM_001045166]	chr6:6727862-6727803
phax	1.57409	0.0147546	BC071409	ENSDART00000101150	XM_693577	Dr.31089	570136	phosphatase and actin regulator 2	ENSDART00000101150	TC320828		Novel protein similar to human KIAA0680 and KIAA1733 Fragment [Source:UniProtKB/TrEMBL;Acc:Q6ZM79] [ENSDART00000101150]	chr13:25166383-25166442
phlda3	0.31842	0.0484783	NM_001003995	NM_001003995	NM_001003995	Dr.76596	445490	phosphorylated adaptor for RNA export	ENSDART00000065036	TC348309	GO:0003674(molecular_function)|GO:0005575(cellular_component)|GO:0008150(biological_process)	Danio rerio phosphorylated adaptor for RNA export (phax), mRNA [NM_001003995]	chr10:6086417-6086478
pigp	3.01974	0.0178431	NM_001002455	NM_001002455	NM_001002455	Dr.120320	368779	pleckstrin homology-like domain, family A, member 3	ENSDART00000055087	TC306670	GO:0005737(cytoplasm)|GO:0006915(apoptosis)|GO:0016020(membrane)	Danio rerio pleckstrin homology-like domain, family A, member 3 (phlda3), mRNA [NM_001002455]	chr23:4266813-4266872
pik3c3	1.62817	0.0491886	NM_199712	NM_199712	NM_199712	Dr.79270	325316	phosphatidylinositol glycan, class P"		TC306486		Danio rerio phosphatidylinositol glycan, class P (pigp), mRNA [NM_199712]	chr10:24841388-24841329
pik3r3	1.7256	0.046344	NM_001017550	NM_001017550	NM_001017550	Dr.78335	548346	phosphoinositide-3-kinase, class 3	ENSDART00000077078	TC302582	GO:0004428(inositol or phosphatidylinositol kinase activity)|GO:0005488(binding)|GO:0005942(phosphoinositide 3-kinase complex)|GO:0016301(kinase activity)|GO:0016303(1-phosphatidylinositol-3-kinase activity)|GO:0016740(transferase activity)|GO:0016773(phosphotransferase activity, alcohol group as acceptor)|GO:0046854(phosphoinositide phosphorylation)|GO:0048015(phosphoinositide-mediated signaling)	Danio rerio phosphoinositide-3-kinase, class 3 (pik3c3), mRNA [NM_001017550]	chr7:15267236-15267177
pim1	0.0966966	0.0251364	NM_201143	NM_201143	NM_201143	Dr.105918	100000252	phosphoinositide-3-kinase, regulatory subunit, polypeptide 3 (p55, gamma)		TC346040	GO:0005515(protein binding)|GO:0005942(phosphoinositide 3-kinase complex)|GO:0016301(kinase activity)|GO:0035014(phosphoinositide 3-kinase regulator activity)	Danio rerio phosphoinositide-3-kinase, regulatory subunit, polypeptide 3 (p55, gamma) (pik3r3), mRNA [NM_201143]	chr6:55836991-55836932
piwil1	0.527529	0.027922	NM_131539	NM_131539	NM_131539	Dr.78102	58054	pim-1 oncogene	ENSDART00000081985	TC303266	GO:0000166(nucleotide binding)|GO:0004672(protein kinase activity)|GO:0004674(protein serine/threonine kinase activity)|GO:0005524(ATP binding)|GO:0005634(nucleus)|GO:0005737(cytoplasm)|GO:0006468(protein amino acid phosphorylation)|GO:0016301(kinase activity)|GO:0016740(transferase activity)|GO:0030097(hemopoiesis)	Danio rerio pim-1 oncogene (pim1), mRNA [NM_131539]	chr8:4317607-4317666
pla2g12b	0.691809	0.0255382	NM_183338	NM_183338	NM_183338	Dr.83448	368200	piwi-like 1 (Drosophila)	ENSDART00000061115	TC330944	GO:0003723(RNA binding)|GO:0005737(cytoplasm)|GO:0006417(regulation of translation)|GO:0007126(meiosis)|GO:0007275(multicellular organismal development)|GO:0007281(germ cell development)|GO:0009653(anatomical structure morphogenesis)|GO:0030154(cell differentiation)|GO:0031047(gene silencing by RNA)|GO:0034584(piRNA binding)|GO:0034587(piRNA metabolic process)|GO:0043186(P granule)	Danio rerio piwi-like 1 (Drosophila) (piwil1), mRNA [NM_183338]	chr8:41045026-41044967
pla2g15	0.752924	0.0327226	NM_213430	NM_213430	NM_213430	Dr.121806	406739	phospholipase A2, group XIIB	ENSDART00000014559	TC314035	GO:0004623(phospholipase A2 activity)|GO:0005509(calcium ion binding)|GO:0005576(extracellular region)|GO:0016042(lipid catabolic process)	Danio rerio phospholipase A2, group XIIB (pla2g12b), mRNA [NM_213430]	chr13:52802922-52805199
plcd1b	0.772822	0.0163841	BC116557	BC116557	XM_001332657	Dr.360	335008	phospholipase A2, group XV		TC337423	GO:0004607(phosphatidylcholine-sterol O-acyltransferase activity)|GO:0006629(lipid metabolic process)	Danio rerio phospholipase A2, group XV, mRNA (cDNA clone IMAGE:7433288), partial cds. [BC116557]	chr25:17723477-17723418
plcxd3	2.01443	0.0251364	NM_200068	NM_200068	NM_200068	Dr.22968	337489	phospholipase C, delta 1b		TC302407	GO:0004435(phosphoinositide phospholipase C activity)|GO:0004629(phospholipase C activity)|GO:0004871(signal transducer activity)|GO:0005509(calcium ion binding)|GO:0005575(cellular_component)|GO:0006629(lipid metabolic process)|GO:0007165(signal transduction)|GO:0007242(intracellular signaling cascade)|GO:0008081(phosphoric diester hydrolase activity)	Danio rerio phospholipase C, delta 1b (plcd1b), mRNA [NM_200068]	chr2:16971523-16971582
plekha8	1.59236	0.0443411	NM_001014300	NM_001014300	NM_001014300	Dr.77919	541487	phosphatidylinositol-specific phospholipase C, X domain containing 3	ENSDART00000077053	TC333648	GO:0004629(phospholipase C activity)|GO:0004871(signal transducer activity)|GO:0005575(cellular_component)|GO:0006629(lipid metabolic process)|GO:0007165(signal transduction)|GO:0007242(intracellular signaling cascade)|GO:0008081(phosphoric diester hydrolase activity)|GO:0016042(lipid catabolic process)|GO:0016787(hydrolase activity)	Danio rerio phosphatidylinositol-specific phospholipase C, X domain containing 3 (plcxd3), mRNA [NM_001014300]	chr8:30480130-30480189
plk2	0.548285	0.0147546	NM_001007374	NM_001007374	NM_001007374	Dr.86897	492502	pleckstrin homology domain containing, family A (phosphoinositide binding specific) member 8	ENSDART00000059623	TC303618	GO:0005737(cytoplasm)|GO:0006810(transport)|GO:0015031(protein transport)|GO:0017089(glycolipid transporter activity)|GO:0046836(glycolipid transport)|GO:0051861(glycolipid binding)	Danio rerio pleckstrin homology domain containing, family A (phosphoinositide binding specific) member 8 (plekha8), mRNA [NM_001007374]	chr16:16618648-16618707
plod1a	0.507224	0.00960899	NM_001099245	NM_001099245	NM_001099245	Dr.86366	565576	polo-like kinase 2 (Drosophila)	ENSDART00000023206	TC310473	GO:0000166(nucleotide binding)|GO:0004672(protein kinase activity)|GO:0004674(protein serine/threonine kinase activity)|GO:0005515(protein binding)|GO:0005524(ATP binding)|GO:0005575(cellular_component)|GO:0006468(protein amino acid phosphorylation)|GO:0007049(cell cycle)|GO:0016301(kinase activity)|GO:0042801(polo kinase kinase activity)	Danio rerio polo-like kinase 2 (Drosophila) (plk2), mRNA [NM_001099245]	chr8:14566265-14567161
plp1a	2.82111	0.030901	NM_001077742	NM_001077742	NM_001077742	Dr.104353	777635	procollagen-lysine 1, 2-oxoglutarate 5-dioxygenase 1a	ENSDART00000083395	TC323135	GO:0005506(iron ion binding)|GO:0005783(endoplasmic reticulum)|GO:0008475(procollagen-lysine 5-dioxygenase activity)|GO:0016491(oxidoreductase activity)|GO:0016702(oxidoreductase activity, acting on single donors with incorporation of molecular oxygen, incorporation of two atoms of oxygen)|GO:0016705(oxidoreductase activity, acting on paired donors, with incorporation or reduction of molecular ox…	Danio rerio procollagen-lysine 1, 2-oxoglutarate 5-dioxygenase 1a (plod1a), mRNA [NM_001077742]	chr8:49517685-49517626
plxna4	1.5917	0.0494304	NM_175576	NM_175576	NM_175576	Dr.105592	64264	proteolipid protein 1a	ENSDART00000080522	TC309648	GO:0003674(molecular_function)|GO:0016021(integral to membrane)|GO:0042552(myelination)	Danio rerio proteolipid protein 1a (plp1a), mRNA [NM_175576]	chr14:10477794-10477852
plxnd1	0.651623	0.0435993	NM_001004495	NM_001004495	NM_001004495	Dr.106738	325938	plexin A4	ENSDART00000016230	TC301720	GO:0001763(morphogenesis of a branching structure)|GO:0004872(receptor activity)|GO:0005622(intracellular)|GO:0007165(signal transduction)|GO:0007275(multicellular organismal development)|GO:0007411(axon guidance)|GO:0007414(axonal defasciculation)|GO:0016020(membrane)|GO:0016021(integral to membrane)	Danio rerio plexin A4 (plxna4), mRNA [NM_001004495]	chr4:15666796-15666565
pno1	0.68754	0.0288566	NM_205697	NM_205697	NM_205697	Dr.103153	402998	plexin D1		TC302749	GO:0001569(patterning of blood vessels)|GO:0001763(morphogenesis of a branching structure)|GO:0004872(receptor activity)|GO:0005622(intracellular)|GO:0007165(signal transduction)|GO:0007275(multicellular organismal development)|GO:0016020(membrane)|GO:0016021(integral to membrane)|GO:0048048(embryonic eye morphogenesis)	Danio rerio plexin D1 (plxnd1), mRNA [NM_205697]	Zv7_NA3305:11764-11823
pnpo	3.41039	0.0428195	NM_200548	NM_200548	NM_200548	Dr.13878	393520	partner of NOB1 homolog (S. cerevisiae)	ENSDART00000010261	TC336548	GO:0003723(RNA binding)|GO:0005634(nucleus)|GO:0008150(biological_process)	Danio rerio partner of NOB1 homolog (S. cerevisiae) (pno1), mRNA [NM_200548]	chr13:903372-903431
pnx	0.265695	0.0480958	BC057246	ENSDART00000022724	XM_683572	Dr.109210	402868	pyridoxine 5'-phosphate oxidase	ENSDART00000022724	TC313142	GO:0004733(pyridoxamine-phosphate oxidase activity)|GO:0008615(pyridoxine biosynthetic process)|GO:0010181(FMN binding)|GO:0016638(oxidoreductase activity, acting on the CH-NH2 group of donors)|GO:0055114(oxidation reduction)	Pnpo protein Fragment [Source:UniProtKB/TrEMBL;Acc:Q6PG36] [ENSDART00000022724]	chr12:23549256-23549315
pola1	1.47009	0.0272996	NM_178302	NM_178302	NM_178302	Dr.88552	352939	posterior neuron-specific homeobox		TC308695	GO:0003677(DNA binding)|GO:0003700(transcription factor activity)|GO:0005634(nucleus)|GO:0006355(regulation of transcription, DNA-dependent)|GO:0030528(transcription regulator activity)|GO:0043565(sequence-specific DNA binding)|GO:0045449(regulation of transcription)	Danio rerio posterior neuron-specific homeobox (pnx), mRNA [NM_178302]	chr10:1220411-1220469
pold2	1.49641	0.0272996	AY648733	AY648733	XM_001922019	Dr.75324	317740	polymerase (DNA directed), alpha 1	ENSDART00000066633	TC309211	GO:0000166(nucleotide binding)|GO:0001882(nucleoside binding)|GO:0003676(nucleic acid binding)|GO:0003677(DNA binding)|GO:0003887(DNA-directed DNA polymerase activity)|GO:0005634(nucleus)|GO:0006139(nucleobase, nucleoside, nucleotide and nucleic acid metabolic process)|GO:0006260(DNA replication)|GO:0016740(transferase activity)|GO:0016779(nucleotidyltransferase activity)	Danio rerio DNA polymerase alpha mRNA, partial cds. [AY648733]	chr24:22498061-22498120
polr1e	0.707077	0.0391751	NM_213303	NM_213303	NM_213303	Dr.80429	796456	polymerase (DNA directed), delta 2, regulatory subunit	ENSDART00000061368	TC305644	GO:0003677(DNA binding)|GO:0003887(DNA-directed DNA polymerase activity)|GO:0006260(DNA replication)	Danio rerio polymerase (DNA directed), delta 2, regulatory subunit (pold2), mRNA [NM_213303]	chr8:34640307-34640366
polr2c	1.66924	0.0139251	NM_001020704	NM_001020704	NM_001020704	Dr.84160	553733	polymerase (RNA) I polypeptide E	ENSDART00000054574	TC350051	GO:0003677(DNA binding)|GO:0003899(DNA-directed RNA polymerase activity)|GO:0005634(nucleus)|GO:0006350(transcription)	Danio rerio polymerase (RNA) I polypeptide E (polr1e), mRNA [NM_001020704]	chr1:15518935-15518876
pomgnt1	1.25093	0.0437728	NM_199921	NM_199921	NM_199921	Dr.81878	334669	polymerase (RNA) II (DNA directed) polypeptide C	ENSDART00000043812	TC312267	GO:0003677(DNA binding)|GO:0003899(DNA-directed RNA polymerase activity)|GO:0006350(transcription)|GO:0046983(protein dimerization activity)	Danio rerio polymerase (RNA) II (DNA directed) polypeptide C (polr2c), mRNA [NM_199921]	chr25:15789357-15789416
popdc1	2.4941	0.0292482	NM_001042687	NM_001042687	NM_001042687	Dr.85699	571876	protein O-linked mannose beta1,2-N-acetylglucosaminyltransferase	ENSDART00000073755		GO:0000139(Golgi membrane)|GO:0003827(alpha-1,3-mannosylglycoprotein 2-beta-N-acetylglucosaminyltransferase activity)|GO:0006487(protein amino acid N-linked glycosylation)	Danio rerio protein O-linked mannose beta1,2-N-acetylglucosaminyltransferase (pomgnt1), mRNA [NM_001042687]	chr6:56299853-56299794
popdc3	4.24505	0.0466951	NM_001001847	NM_001001847	NM_001001847	Dr.81725	415107	popeye domain containing 1	ENSDART00000081422	TC304905	GO:0016020(membrane)	Danio rerio popeye domain containing 1 (popdc1), mRNA [NM_001001847]	chr16:4314540-4314599
pou12	1.42691	0.0193702	NM_001001848	NM_001001848	NM_001001848	Dr.81159	415108	popeye domain containing 3		TC302631	GO:0016020(membrane)	Danio rerio popeye domain containing 3 (popdc3), mRNA [NM_001001848]	chr16:4293249-4293308
pou3f3b	1.72461	0.0287184	NM_131150	NM_131150	NM_131150	Dr.75085	30386	POU domain gene 12	ENSDART00000061593	TC303804	GO:0003677(DNA binding)|GO:0003700(transcription factor activity)|GO:0005634(nucleus)|GO:0006350(transcription)|GO:0006355(regulation of transcription, DNA-dependent)|GO:0007275(multicellular organismal development)|GO:0030528(transcription regulator activity)|GO:0043565(sequence-specific DNA binding)|GO:0045449(regulation of transcription)	Danio rerio POU domain gene 12 (pou12), mRNA [NM_131150]	chr9:5414678-5414737
pp	0.487642	0.0505773	NM_131102	NM_131102	NM_131102	Dr.29717	30321	POU class 3 homeobox 3b	ENSDART00000065953	TC302306	GO:0003677(DNA binding)|GO:0003700(transcription factor activity)|GO:0005634(nucleus)|GO:0006350(transcription)|GO:0006355(regulation of transcription, DNA-dependent)|GO:0007275(multicellular organismal development)|GO:0030528(transcription regulator activity)|GO:0043565(sequence-specific DNA binding)|GO:0045449(regulation of transcription)	Danio rerio POU class 3 homeobox 3b (pou3f3b), transcript variant 1, mRNA [NM_131102]	chr6:13626231-13626172
ppa1	1.71223	0.0391619	NM_200733	NM_200733	NM_200733	Dr.82650	393706	pyrophosphatase (inorganic)	ENSDART00000041813	TC307645	GO:0000287(magnesium ion binding)|GO:0004427(inorganic diphosphatase activity)|GO:0005737(cytoplasm)|GO:0006796(phosphate metabolic process)	Danio rerio pyrophosphatase (inorganic) (pp), mRNA [NM_200733]	Zv7_NA2948:20096-20155
ppcdc	1.73511	0.0462742	NM_001017833	NM_001017833	NM_001017833	Dr.44230	550531	pyrophosphatase (inorganic) 1	ENSDART00000040409	TC307286	GO:0000287(magnesium ion binding)|GO:0004427(inorganic diphosphatase activity)|GO:0005737(cytoplasm)|GO:0006796(phosphate metabolic process)	Danio rerio pyrophosphatase (inorganic) 1 (ppa1), mRNA [NM_001017833]	chr13:29623912-29623853
ppib	1.14242	0.0311827	NM_200780	NM_200780	NM_200780	Dr.85753	393753	phosphopantothenoylcysteine decarboxylase	ENSDART00000050062	TC317581	GO:0003824(catalytic activity)|GO:0005575(cellular_component)|GO:0008150(biological_process)	Danio rerio phosphopantothenoylcysteine decarboxylase (ppcdc), mRNA [NM_200780]	chr18:15200279-15200338
ppm1k	1.3041	0.045331	NM_213019	NM_213019	NM_213019	Dr.20052	406292	peptidylprolyl isomerase B (cyclophilin B)	ENSDART00000074814	TC307846	GO:0003755(peptidyl-prolyl cis-trans isomerase activity)|GO:0005575(cellular_component)|GO:0006457(protein folding)|GO:0016853(isomerase activity)	Danio rerio peptidylprolyl isomerase B (cyclophilin B) (ppib), mRNA [NM_213019]	chr25:3228810-3228869
ppp1cc	1.48463	0.0508557	NM_001013307	NM_001013307	NM_001013307	Dr.38105	503713	protein phosphatase 1K (PP2C domain containing)	ENSDART00000015591	TC304364	GO:0001889(liver development)|GO:0003824(catalytic activity)|GO:0004722(protein serine/threonine phosphatase activity)|GO:0005575(cellular_component)|GO:0007420(brain development)|GO:0007507(heart development)|GO:0031016(pancreas development)|GO:0043066(negative regulation of apoptosis)|GO:0048565(gut development)	Danio rerio protein phosphatase 1K (PP2C domain containing) (ppm1k), mRNA [NM_001013307]	chr1:45273125-45273184
ppp2r4	1.28253	0.0502387	XM_695376	XM_695376	XM_695376	Dr.73053	571753	protein phosphatase 1, catalytic subunit, gamma isoform		TC340894		PREDICTED: Danio rerio wu:fi22e08 (wu:fi22e08), mRNA [XM_695376]	chr5:436520-436579
prcp	2.24025	0.0299728	NM_001003425	NM_001003425	NM_001003425	Dr.9399	445031	protein phosphatase 2A activator, regulatory subunit 4	ENSDART00000050041	TC307745	GO:0005575(cellular_component)|GO:0008150(biological_process)|GO:0019211(phosphatase activator activity)	Danio rerio protein phosphatase 2A activator, regulatory subunit 4 (ppp2r4), mRNA [NM_001003425]	chr5:27751219-27751278
prdm1a	0.450245	0.0193878	NM_001002694	NM_001002694	NM_001002694	Dr.114433	436967	prolylcarboxypeptidase (angiotensinase C)	ENSDART00000083367	TC323678	GO:0004180(carboxypeptidase activity)|GO:0006508(proteolysis)|GO:0008236(serine-type peptidase activity)	Danio rerio prolylcarboxypeptidase (angiotensinase C) (prcp), mRNA [NM_001002694]	chr15:13812287-13812346
prdm1b	0.20839	0.0473943	NM_199515	NM_199515	NM_199515	Dr.77773	323473	PR domain containing 1a, with ZNF domain	ENSDART00000017445	TC302002	GO:0000578(embryonic axis specification)|GO:0003676(nucleic acid binding)|GO:0005622(intracellular)|GO:0007521(muscle cell fate determination)|GO:0008270(zinc ion binding)|GO:0016564(transcription repressor activity)|GO:0033333(fin development)|GO:0035118(embryonic pectoral fin morphogenesis)|GO:0035138(pectoral fin morphogenesis)|GO:0045666(positive regulation of neuron differentiation)	Danio rerio PR domain containing 1a, with ZNF domain (prdm1a), mRNA [NM_199515]	chr16:4065892-4065833
prdx6	2.90872	0.0328807	DQ851840	DQ851840		Dr.145157	569677	PR domain containing 1b, with ZNF domain	ENSDART00000062445	TC361159		Danio rerio PR domain containing 1b (prdm1b) mRNA, partial cds. [DQ851840]	chr19:44658874-44658933
prickle1a	0.151814	0.0378308	NM_200805	NM_200805	NM_200805	Dr.13845	393778	peroxiredoxin 6		TC334645	GO:0016209(antioxidant activity)|GO:0016491(oxidoreductase activity)|GO:0045454(cell redox homeostasis)	Danio rerio peroxiredoxin 6 (prdx6), mRNA [NM_200805]	chr20:14112155-14112096
prickle1b	0.518097	0.0147546	NM_183342	NM_183342	NM_183342	Dr.24985	368249	prickle-like 1 (Drosophila) a		TC302798	GO:0001764(neuron migration)|GO:0005622(intracellular)|GO:0008270(zinc ion binding)|GO:0016055(Wnt receptor signaling pathway)|GO:0021535(cell migration in hindbrain)|GO:0042074(cell migration involved in gastrulation)|GO:0046872(metal ion binding)|GO:0060027(convergent extension involved in gastrulation)	Danio rerio prickle-like 1 (Drosophila) a (prickle1a), mRNA [NM_183342]	Zv7_NA1133:49878-49937
prim1	1.64847	0.036903	NM_001030098	NM_001030098	NM_001030098	Dr.51819	556148	prickle homolog 1 (Drosophila) b	ENSDART00000067177	TC302916	GO:0008270(zinc ion binding)|GO:0021754(facial nucleus development)|GO:0021934(hindbrain tangential cell migration)|GO:0046872(metal ion binding)	Danio rerio prickle homolog 1 (Drosophila) b (prickle1b), mRNA [NM_001030098]	chr4:14454680-14454621
prkar2ab	1.96665	0.0427862	NM_201448	NM_201448	NM_201448	Dr.75200	30440	primase polypeptide 1	ENSDART00000104647	TC305622	GO:0003896(DNA primase activity)|GO:0003899(DNA-directed RNA polymerase activity)|GO:0005658(alpha DNA polymerase:primase complex)|GO:0006260(DNA replication)|GO:0006269(DNA replication, synthesis of RNA primer)|GO:0016740(transferase activity)	Danio rerio primase polypeptide 1 (prim1), mRNA [NM_201448]	chr23:15649163-15649222
prkch	0.398898	0.0440637	NM_212958	NM_212958	NM_212958	Dr.88843	405894	protein kinase, cAMP-dependent, regulatory, type II, alpha, B	ENSDART00000004331		GO:0001932(regulation of protein amino acid phosphorylation)|GO:0005952(cAMP-dependent protein kinase complex)|GO:0007165(signal transduction)|GO:0008603(cAMP-dependent protein kinase regulator activity)|GO:0016301(kinase activity)	Danio rerio protein kinase, cAMP-dependent, regulatory, type II, alpha, B (prkar2ab), mRNA [NM_212958]	chr22:7612908-7612967
prl	3.76747	0.0426766	NM_001044806	NM_001044806	NM_001044806	Dr.103690	556591	protein kinase C, eta	ENSDART00000063483	NP1365674	GO:0000166(nucleotide binding)|GO:0004672(protein kinase activity)|GO:0004674(protein serine/threonine kinase activity)|GO:0004697(protein kinase C activity)|GO:0005524(ATP binding)|GO:0006468(protein amino acid phosphorylation)|GO:0007242(intracellular signaling cascade)|GO:0008270(zinc ion binding)|GO:0016301(kinase activity)|GO:0016740(transferase activity)|GO:0046872(metal ion binding)	Danio rerio protein kinase C, eta (prkch), mRNA [NM_001044806]	chr20:22639883-22639942
prlrb	0.358041	0.0147546	NM_181437	NM_181437	NM_181437	Dr.88633	791526	prolactin	ENSDART00000055299	TC306693	GO:0005179(hormone activity)|GO:0005576(extracellular region)|GO:0006916(anti-apoptosis)	Danio rerio prolactin (prl), mRNA [NM_181437]	chr3:30088558-30088617
prnprs3	1.84803	0.0147546	NM_001113500	NM_001113500	NM_001113500	Dr.115140	561846	prolactin receptor b	ENSDART00000067541		GO:0004872(receptor activity)	Danio rerio prolactin receptor b (prlrb), mRNA [NM_001113500]	chr5:59555343-59555284
prox1	1.49136	0.038947	NM_001013298	NM_001013298	NM_001013298	Dr.84038	503702	prion protein, related sequence 3	ENSDART00000011793	TC326721	GO:0016020(membrane)|GO:0051260(protein homooligomerization)	Danio rerio prion protein, related sequence 3 (prnprs3), mRNA [NM_001013298]	Zv7_scaffold2570:380333-380274
prph	2.00718	0.0132263	NM_131405	NM_131405	NM_131405	Dr.133153	30679	prospero-related homeobox gene 1	ENSDART00000077476	TC302651	GO:0001946(lymphangiogenesis)|GO:0003677(DNA binding)|GO:0005634(nucleus)|GO:0007275(multicellular organismal development)|GO:0021884(forebrain neuron development)|GO:0030239(myofibril assembly)|GO:0030528(transcription regulator activity)|GO:0043433(negative regulation of transcription factor activity)|GO:0045449(regulation of transcription)	Danio rerio prospero-related homeobox gene 1 (prox1), mRNA [NM_131405]	chr17:27593004-27593063
prss35	3.97046	0.0490858	NM_131054	NM_131054	NM_131054	Dr.263	30259	peripherin		TC302747	GO:0005198(structural molecule activity)|GO:0005882(intermediate filament)|GO:0042246(tissue regeneration)	Danio rerio peripherin (prph), mRNA [NM_131054]	chr11:14949202-14949143
prtga	0.660364	0.0466105	NM_001002212	NM_001002212	NM_001002212	Dr.118662	431759	protease, serine, 35	ENSDART00000003552	TC303695	GO:0003824(catalytic activity)|GO:0004252(serine-type endopeptidase activity)|GO:0005575(cellular_component)|GO:0006508(proteolysis)|GO:0008233(peptidase activity)	Danio rerio protease, serine, 35 (prss35), mRNA [NM_001002212]	chr16:39442690-39442749
psap	0.701348	0.0305007	NM_001045030	NM_001045030	NM_001045030	Dr.78578	563834	protogenin homolog a (Gallus gallus)			GO:0007275(multicellular organismal development)|GO:0016020(membrane)|GO:0016021(integral to membrane)	Danio rerio protogenin homolog a (Gallus gallus) (prtga), mRNA [NM_001045030]	chr18:566370-566311
pskh1	1.57368	0.0189716	NM_131883	NM_131883	NM_131883	Dr.75922	140811	prosaposin	ENSDART00000045069	TC350679	GO:0005764(lysosome)|GO:0006629(lipid metabolic process)|GO:0006665(sphingolipid metabolic process)	Danio rerio prosaposin (psap), mRNA [NM_131883]	chr13:4064022-4064081
psmb9b	0.197343	0.0163841	NM_001020710	NM_001020710	NM_001020710	Dr.79121	554840	protein serine kinase H1	ENSDART00000079253	TC302235	GO:0000166(nucleotide binding)|GO:0004672(protein kinase activity)|GO:0004674(protein serine/threonine kinase activity)|GO:0005524(ATP binding)|GO:0005575(cellular_component)|GO:0006468(protein amino acid phosphorylation)|GO:0016301(kinase activity)|GO:0016740(transferase activity)	Danio rerio protein serine kinase H1 (pskh1), mRNA [NM_001020710]	chr18:12446229-12446288
psme1	0.0838845	0.0400226	NM_131678	NM_131678	NM_131678	Dr.80224	64281	proteasome (prosome, macropain) subunit, beta type, 9b		TC308668	GO:0000502(proteasome complex)|GO:0004175(endopeptidase activity)|GO:0004298(threonine-type endopeptidase activity)|GO:0005634(nucleus)|GO:0005737(cytoplasm)|GO:0005839(proteasome core complex)|GO:0008233(peptidase activity)|GO:0016787(hydrolase activity)|GO:0051603(proteolysis involved in cellular protein catabolic process)	Danio rerio proteasome (prosome, macropain) subunit, beta type, 9b (psmb9b), mRNA [NM_131678]
ptgisl	0.552737	0.0225629	NM_131375	NM_131375	NM_131375	Dr.81309	30648	proteasome activator subunit 1	ENSDART00000005105	TC307768	GO:0000502(proteasome complex)|GO:0008537(proteasome activator complex)|GO:0008538(proteasome activator activity)	Danio rerio proteasome activator subunit 1 (psme1), mRNA [NM_131375]	chr24:16285167-16285226
ptgs1	0.369781	0.0339958	NM_001111160	NM_001111160	NM_001111160	Dr.82271	559148	prostaglandin I2 (prostacyclin) synthase like	ENSDART00000084334	TC329534	GO:0004497(monooxygenase activity)|GO:0005506(iron ion binding)|GO:0009055(electron carrier activity)|GO:0020037(heme binding)|GO:0046872(metal ion binding)	Danio rerio prostaglandin I2 (prostacyclin) synthase like (ptgisl), mRNA [NM_001111160]	chr6:33410921-33410862
ptgs2b	0.103681	0.0147546	NM_153656	NM_153656	NM_153656	Dr.18294	246226	prostaglandin-endoperoxide synthase 1		TC304147	GO:0001570(vasculogenesis)|GO:0001822(kidney development)|GO:0004601(peroxidase activity)|GO:0004666(prostaglandin-endoperoxide synthase activity)|GO:0006979(response to oxidative stress)|GO:0020037(heme binding)|GO:0042221(response to chemical stimulus)|GO:0055114(oxidation reduction)	Danio rerio prostaglandin-endoperoxide synthase 1 (ptgs1), mRNA [NM_153656]	chr5:57427218-57427159
pth2	5.65249	0.0139251	NM_001025504	NM_001025504	NM_001025504	Dr.48719	559020	prostaglandin-endoperoxide synthase 2b	ENSDART00000010028	TC304915	GO:0004601(peroxidase activity)|GO:0006979(response to oxidative stress)|GO:0020037(heme binding)|GO:0042221(response to chemical stimulus)|GO:0055114(oxidation reduction)	Danio rerio prostaglandin-endoperoxide synthase 2b (ptgs2b), mRNA [NM_001025504]	chr20:33137814-33137873
ptpn4	0.661283	0.0339958	NM_212949	NM_212949	NM_212949	Dr.91520	405885	parathyroid hormone 2	ENSDART00000040044	TC332127	GO:0005179(hormone activity)|GO:0005576(extracellular region)	Danio rerio parathyroid hormone 2 (pth2), mRNA [NM_212949]	chr7:60775964-60775905
ptprk	0.469146	0.02166	NM_001007200	NM_001007200	NM_001007200	Dr.96224	368448	protein tyrosine phosphatase, non-receptor type 4 (megakaryocyte)	ENSDART00000000670	TC302717	GO:0004725(protein tyrosine phosphatase activity)|GO:0005488(binding)|GO:0005515(protein binding)|GO:0005737(cytoplasm)|GO:0005856(cytoskeleton)|GO:0006470(protein amino acid dephosphorylation)|GO:0008092(cytoskeletal protein binding)|GO:0016311(dephosphorylation)|GO:0016787(hydrolase activity)|GO:0016791(phosphatase activity)|GO:0019898(extrinsic to membrane)	Danio rerio protein tyrosine phosphatase, non-receptor type 4 (megakaryocyte) (ptpn4), mRNA [NM_001007200]	chr9:22924551-22927482
ptpru	0.629878	0.0424308	XM_001920915	ENSDART00000092508	XM_001920915	Dr.11940	555348	protein tyrosine phosphatase, receptor type, K	ENSDART00000092508	TC319101	GO:0004725(protein tyrosine phosphatase activity)|GO:0004872(receptor activity)|GO:0006470(protein amino acid dephosphorylation)|GO:0016311(dephosphorylation)|GO:0016787(hydrolase activity)|GO:0016791(phosphatase activity)	Novel protein similar to vertebrate protein tyrosine phosphatase, receptor type, K (PTPRK) Fragment [Source:UniProtKB/TrEMBL;Acc:A5WWK3] [ENSDART00000092508]	chr20:1216271-1214863
ptrf	2.04311	0.0274781	NM_001002299	NM_001002299	NM_001002299	Dr.20078	335096	protein tyrosine phosphatase, receptor type, U			GO:0001757(somite specification)|GO:0004721(phosphoprotein phosphatase activity)|GO:0004725(protein tyrosine phosphatase activity)|GO:0004872(receptor activity)|GO:0005001(transmembrane receptor protein tyrosine phosphatase activity)|GO:0005515(protein binding)|GO:0005886(plasma membrane)|GO:0006470(protein amino acid dephosphorylation)|GO:0007155(cell adhesion)|GO:0007185(transmembrane receptor …	Danio rerio protein tyrosine phosphatase, receptor type, U (ptpru), mRNA [NM_001002299]	chr16:41677429-41677370
purb	2.02789	0.0414461	NM_001114549	NM_001114549	NM_001114549	Dr.105485	561082	polymerase I and transcript release factor	ENSDART00000082467	TC322610	GO:0030903(notochord development)	Danio rerio polymerase I and transcript release factor (ptrf), transcript variant 2, mRNA [NM_001114549]	chr24:6819249-6819190
pvalb1	5.17726	0.0274781	NM_200547	NM_200547	NM_200547	Dr.83952	393519	purine-rich element binding protein B	ENSDART00000081308	TC305065	GO:0003677(DNA binding)|GO:0005634(nucleus)|GO:0006350(transcription)|GO:0045449(regulation of transcription)	Danio rerio purine-rich element binding protein B (purb), mRNA [NM_200547]	chr10:40012808-40012867
pvalb2	4.82951	0.0389049	NM_205572	NM_205572	NM_205572	Dr.75692	402805	parvalbumin 1	ENSDART00000055062	TC360533	GO:0005509(calcium ion binding)|GO:0005575(cellular_component)	Danio rerio parvalbumin 1 (pvalb1), mRNA [NM_205572]	chr3:50016392-50016451
pvalb4	4.4026	0.0237814	NM_131516	NM_131516	NM_131516	Dr.460	58028	parvalbumin 2	ENSDART00000010144	TC359894	GO:0005509(calcium ion binding)	Danio rerio parvalbumin 2 (pvalb2), mRNA [NM_131516]	chr12:14128358-14128299
pvalb5	6.74176	0.0384893	NM_212783	NM_212783	NM_212783	Dr.75669	337731	parvalbumin 4	ENSDART00000028219	TC321063	GO:0005509(calcium ion binding)|GO:0005575(cellular_component)	Danio rerio parvalbumin 4 (pvalb4), mRNA [NM_212783]	chr3:50031677-50034044
pvrl2l	0.478469	0.049716	NM_207167	NM_207167	NM_207167	Dr.80725	335623	parvalbumin 5	ENSDART00000055068	TC316319	GO:0005509(calcium ion binding)|GO:0005575(cellular_component)	Danio rerio parvalbumin 5 (pvalb5), mRNA [NM_207167]	chr3:50001060-50001119
pxk	0.644711	0.0139251	CU638762	ENSDART00000092609	XM_684333	Dr.119265	560933	poliovirus receptor-related 2 like	ENSDART00000092609		GO:0016020(membrane)|GO:0016021(integral to membrane)	Novel protein Fragment [Source:UniProtKB/TrEMBL;Acc:Q1L921] [ENSDART00000092609]	chr19:3713925-3713866
pyya	6.15081	0.0429579	NM_001082808	NM_001082808	NM_001082808	Dr.79151	557065	PX domain containing serine/threonine kinase	ENSDART00000092104	TC357357	GO:0004672(protein kinase activity)|GO:0004713(protein tyrosine kinase activity)|GO:0005515(protein binding)|GO:0005524(ATP binding)|GO:0006468(protein amino acid phosphorylation)|GO:0007154(cell communication)|GO:0016301(kinase activity)|GO:0035091(phosphoinositide binding)	Danio rerio PX domain containing serine/threonine kinase (pxk), mRNA [NM_001082808]	chr22:7058658-7058717
qdpra	2.16097	0.0417741	NM_001164371	NM_001164371	NM_001164371	Dr.81113	30211	peptide YYa		TC360750	GO:0005179(hormone activity)|GO:0005515(protein binding)|GO:0005576(extracellular region)|GO:0007218(neuropeptide signaling pathway)|GO:0031843(type 2 neuropeptide Y receptor binding)	Danio rerio peptide YYa (pyya), transcript variant 1, mRNA [NM_001164371]	chr3:31121352-31121411
rab14	1.75041	0.0158209	NM_001110469	NM_001110469	NM_001110469	Dr.118057	566323	quinoid dihydropteridine reductase a	ENSDART00000058789	TC333673	GO:0003824(catalytic activity)|GO:0005488(binding)|GO:0008152(metabolic process)|GO:0016491(oxidoreductase activity)	Danio rerio quinoid dihydropteridine reductase a (qdpra), mRNA [NM_001110469]	chr20:51230740-51227162
rab24	0.877423	0.047798	NM_201495	NM_201495	NM_201495	Dr.7872	373104	RAB14, member RAS oncogene family	ENSDART00000066568	TC303346	GO:0000166(nucleotide binding)|GO:0005525(GTP binding)|GO:0007264(small GTPase mediated signal transduction)|GO:0015031(protein transport)	Danio rerio RAB14, member RAS oncogene family (rab14), mRNA [NM_201495]	chr5:57244141-57244082
rab38	2.82632	0.00932015	NM_001029970	NM_001029970	NM_001029970	Dr.90978	574423	RAB24, member RAS oncogene family		TC304761	GO:0000166(nucleotide binding)|GO:0005525(GTP binding)|GO:0007264(small GTPase mediated signal transduction)	Danio rerio RAB24, member RAS oncogene family (rab24), mRNA [NM_001029970]	chr21:31119414-31119473
rab39b	2.02202	0.0141376	BC150365	ENSDART00000040125	XM_001342839	Dr.141623	100003274	RAB38, member RAS oncogene family	ENSDART00000040125	TC326771	GO:0000166(nucleotide binding)|GO:0005525(GTP binding)|GO:0007264(small GTPase mediated signal transduction)|GO:0015031(protein transport)	LOC100003274 protein Fragment [Source:UniProtKB/TrEMBL;Acc:A7E2I6] [ENSDART00000040125]	chr15:43252531-43252590
rab3c	1.57371	0.0384893	NM_001080023	NM_001080023	NM_001080023	Dr.108453	566010	RAB39B, member RAS oncogene family	ENSDART00000101406	TC347419	GO:0000166(nucleotide binding)|GO:0005525(GTP binding)|GO:0005575(cellular_component)|GO:0007264(small GTPase mediated signal transduction)|GO:0015031(protein transport)	Danio rerio RAB39B, member RAS oncogene family (rab39b), mRNA [NM_001080023]	chr7:14547382-14547441
rab3d	1.38038	0.0147546	NM_001002530	NM_001002530	NM_001002530	Dr.33726	436803	RAB3C, member RAS oncogene family"	ENSDART00000020493	TC307193	GO:0000166(nucleotide binding)|GO:0005525(GTP binding)|GO:0007264(small GTPase mediated signal transduction)|GO:0015031(protein transport)	Danio rerio RAB3C, member RAS oncogene family (rab3c), mRNA [NM_001002530]	chr8:14536911-14536852
rab6b	1.94861	0.021014	NM_001145597	NM_001145597	NM_001145597	Dr.80431	567288	RAB3D, member RAS oncogene family	ENSDART00000023757	TC308585	GO:0000166(nucleotide binding)|GO:0005525(GTP binding)|GO:0007264(small GTPase mediated signal transduction)|GO:0015031(protein transport)	Danio rerio RAB3D, member RAS oncogene family (rab3d), mRNA [NM_001145597]	chr1:48018953-48019012
rac2	1.52213	0.0256935	NM_001034179	NM_001034179	NM_001034179	Dr.115287	558900	RAB6B, member RAS oncogene family	ENSDART00000049177	TC311182	GO:0000166(nucleotide binding)|GO:0005525(GTP binding)|GO:0007264(small GTPase mediated signal transduction)|GO:0015031(protein transport)	Danio rerio RAB6B, member RAS oncogene family (rab6b), mRNA [NM_001034179]	chr6:19235542-19235601
[truncated: 372 more rows]
