# Supplementary material for: The Transcriptomics of Glucocorticoid Receptor Signaling in Developing Zebrafish
Source: PLoS One. 2013 Nov 20;8(11):e80726. doi: 10.1371/journal.pone.0080726 (PMC3858477; doi:10.1371/journal.pone.0080726)
Supplement: Table S2 — Full list of significantly changed genes with normalized fold-change, FDR-adjusted p-value, and identifying information for the 36 hpf time point. Colored genes were significantly-changed at both time points: green means upregulated at both time points; red means down regulated at both time points; blue means differentially changed at each time point. (XLSX) [file pone.0080726.s002.xlsx]

## Sheet: Sheet1
Gene	Normalized Fold Change	P-value	Genbank	PrimaryAccession	RefSeqAccession	UniGeneID	EntrezGeneID	GeneName	EnsemblID	TIGRID	GO	Description	GenomicCoordinates
a2bp1	1.90397	0.0203797	NM_001005596	NM_001005596	NM_001005596	Dr.133079	449554	ataxin 2-binding protein 1	ENSDART00000055534	TC307481	GO:0000166(nucleotide binding)|GO:0003676(nucleic acid binding)|GO:0003723(RNA binding)|GO:0005634(nucleus)|GO:0005737(cytoplasm)|GO:0006397(mRNA processing)|GO:0008380(RNA splicing)|GO:0021854(hypothalamus development)	Danio rerio ataxin 2-binding protein 1 (a2bp1), mRNA [NM_001005596]	chr3:25563336-25563277
aanat2	0.601423	0.0405919	NM_131411	NM_131411	NM_131411	Dr.81299	30685	arylalkylamine N-acetyltransferase		TC307578	GO:0004059(aralkylamine N-acetyltransferase activity)|GO:0007623(circadian rhythm)|GO:0008080(N-acetyltransferase activity)|GO:0008152(metabolic process)|GO:0008415(acyltransferase activity)|GO:0009416(response to light stimulus)|GO:0009648(photoperiodism)|GO:0016407(acetyltransferase activity)|GO:0016740(transferase activity)	Danio rerio arylalkylamine N-acetyltransferase (aanat2), mRNA [NM_131411]	chr3:53206495-53206436
aatf	0.589501	0.0386304	NM_001083828	NM_001083828	NM_001083828	Dr.78401	559477	apoptosis antagonizing transcription factor	ENSDART00000028854	TC308548	GO:0005634(nucleus)	Danio rerio apoptosis antagonizing transcription factor (aatf), mRNA [NM_001083828]	chr5:49834551-49834610
abat	0.786472	0.0403647	NM_201498	NM_201498	NM_201498	Dr.76989	378968	4-aminobutyrate aminotransferase	ENSDART00000027468	TC357234	GO:0003824(catalytic activity)|GO:0003867(4-aminobutyrate transaminase activity)|GO:0008483(transaminase activity)|GO:0009448(gamma-aminobutyric acid metabolic process)|GO:0016740(transferase activity)|GO:0030170(pyridoxal phosphate binding)	Danio rerio 4-aminobutyrate aminotransferase (abat), nuclear gene encoding mitochondrial protein, mRNA [NM_201498]	chr3:25417782-25417723
abcc9	3.52175	0.0491543	NM_001030154	NM_001030154	NM_001030154	Dr.94171	561160	ATP-binding cassette, sub-family C (CFTR/MRP), member 9	ENSDART00000013990	NP1438165	GO:0000166(nucleotide binding)|GO:0004872(receptor activity)|GO:0005524(ATP binding)|GO:0006810(transport)|GO:0006813(potassium ion transport)|GO:0008281(sulfonylurea receptor activity)|GO:0016020(membrane)|GO:0016021(integral to membrane)|GO:0016887(ATPase activity)|GO:0017111(nucleoside-triphosphatase activity)|GO:0042626(ATPase activity, coupled to transmembrane movement of substances)|GO:0055…	Danio rerio ATP-binding cassette, sub-family C (CFTR/MRP), member 9 (abcc9), mRNA [NM_001030154]	chr4:15155935-15156791
abcd3b	0.645054	0.044795	NM_001130620	NM_001130620	NM_001130620	Dr.134675	100170781	ATP-binding cassette, sub-family D (ALD), member 3b	ENSDART00000005643	TC362992	GO:0000166(nucleotide binding)|GO:0005524(ATP binding)|GO:0006810(transport)|GO:0016020(membrane)|GO:0016021(integral to membrane)|GO:0016887(ATPase activity)|GO:0017111(nucleoside-triphosphatase activity)|GO:0042626(ATPase activity, coupled to transmembrane movement of substances)|GO:0055085(transmembrane transport)	Danio rerio ATP-binding cassette, sub-family D (ALD), member 3b (abcd3b), mRNA [NM_001130620]	chr2:10751000-10748744
abhd2a	0.762089	0.0430231	NM_200914	NM_200914	NM_200914	Dr.79830	393888	abhydrolase domain containing 2a	ENSDART00000035067	TC331189	GO:0004091(carboxylesterase activity)|GO:0016020(membrane)|GO:0016021(integral to membrane)|GO:0016787(hydrolase activity)	Danio rerio abhydrolase domain containing 2a (abhd2a), mRNA [NM_200914]	chr7:9735038-9736903
acadl	2.72275	0.0418176	NM_201181	NM_201181	NM_201181	Dr.76592	394156	acyl-Coenzyme A dehydrogenase, long chain		TC336516	GO:0003995(acyl-CoA dehydrogenase activity)|GO:0008152(metabolic process)|GO:0016491(oxidoreductase activity)|GO:0016627(oxidoreductase activity, acting on the CH-CH group of donors)|GO:0050660(FAD binding)|GO:0055114(oxidation reduction)	Danio rerio acyl-Coenzyme A dehydrogenase, long chain (acadl), nuclear gene encoding mitochondrial protein, mRNA [NM_201181]	chr18:36871637-36871578
acat1	1.98301	0.0412915	NM_001003746	NM_001003746	NM_001003746	Dr.77084	445290	acetyl-Coenzyme A acetyltransferase 1 (acetoacetyl Coenzyme A thiolase)	ENSDART00000067448	TC304508	GO:0003824(catalytic activity)|GO:0003985(acetyl-CoA C-acetyltransferase activity)|GO:0005739(mitochondrion)|GO:0008152(metabolic process)|GO:0008415(acyltransferase activity)|GO:0016740(transferase activity)|GO:0016747(transferase activity, transferring acyl groups other than amino-acyl groups)|GO:0030955(potassium ion binding)|GO:0046872(metal ion binding)	Danio rerio acetyl-Coenzyme A acetyltransferase 1 (acetoacetyl Coenzyme A thiolase) (acat1), nuclear gene encoding mitochondrial protein, mRNA [NM_001003746]	chr24:39426974-39427033
accn2a	2.38457	0.0417951	NM_214791	NM_214791	NM_214791	Dr.91509	407672	amiloride-sensitive cation channel 2 a	ENSDART00000028603	TC302863	GO:0005216(ion channel activity)|GO:0005272(sodium channel activity)|GO:0005886(plasma membrane)|GO:0005887(integral to plasma membrane)|GO:0006810(transport)|GO:0006811(ion transport)|GO:0006814(sodium ion transport)|GO:0015280(amiloride-sensitive sodium channel activity)|GO:0016020(membrane)|GO:0016021(integral to membrane)|GO:0031402(sodium ion binding)	Danio rerio amiloride-sensitive cation channel 2 a (accn2a), mRNA [NM_214791]	chr22:7819545-7828234
accn2c	1.80874	0.0442454	NM_214789	NM_214789	NM_214789	Dr.120630	407670	amiloride-sensitive cation channel 2 c	ENSDART00000050602	TC305766	GO:0005216(ion channel activity)|GO:0005261(cation channel activity)|GO:0005272(sodium channel activity)|GO:0005886(plasma membrane)|GO:0005887(integral to plasma membrane)|GO:0006810(transport)|GO:0006811(ion transport)|GO:0006814(sodium ion transport)|GO:0015280(amiloride-sensitive sodium channel activity)|GO:0016020(membrane)|GO:0016021(integral to membrane)|GO:0031402(sodium ion binding)	Danio rerio amiloride-sensitive cation channel 2 c (accn2c), mRNA [NM_214789]	Zv7_scaffold2523:46632-46573
ache	2.21114	0.0494975	NM_131846	NM_131846	NM_131846	Dr.133438	114549	acetylcholinesterase	ENSDART00000052989	TC304631	GO:0001975(response to amphetamine)|GO:0003990(acetylcholinesterase activity)|GO:0004091(carboxylesterase activity)|GO:0004104(cholinesterase activity)|GO:0005576(extracellular region)|GO:0005886(plasma membrane)|GO:0006581(acetylcholine catabolic process)|GO:0007528(neuromuscular junction development)|GO:0016020(membrane)|GO:0016787(hydrolase activity)|GO:0030054(cell junction)|GO:0030239(myofib…	Danio rerio acetylcholinesterase (ache), mRNA [NM_131846]	chr7:17060445-17060386
acsl4a	0.607039	0.035106	NM_200649	NM_200649	NM_200649	Dr.78711	393622	acyl-CoA synthetase long-chain family member 4a	ENSDART00000006489	TC321345	GO:0003824(catalytic activity)|GO:0005575(cellular_component)|GO:0008152(metabolic process)	Danio rerio acyl-CoA synthetase long-chain family member 4a (acsl4a), mRNA [NM_200649]	chr14:25386093-25386152
acsl4l	0.460611	0.0409557	BC124152	ENSDART00000002453	XM_695752	Dr.82396	334561	acyl-CoA synthetase long-chain family member 4, like	ENSDART00000002453	TC302249	GO:0003824(catalytic activity)|GO:0008152(metabolic process)	Acsl4l protein Fragment [Source:UniProtKB/TrEMBL;Acc:Q7SXQ9] [ENSDART00000002453]	chr5:13062804-13062748
acss1	0.549215	0.0323964	NM_001080656	NM_001080656	NM_001080656	Dr.75261	541435	acyl-CoA synthetase short-chain family member 1	ENSDART00000044328	TC344276	GO:0003824(catalytic activity)|GO:0003987(acetate-CoA ligase activity)|GO:0005575(cellular_component)|GO:0008152(metabolic process)|GO:0016208(AMP binding)	Danio rerio acyl-CoA synthetase short-chain family member 1 (acss1), nuclear gene encoding mitochondrial protein, mRNA [NM_001080656]	chr17:627062-624836
acta1b	3.12989	0.032631	NM_214784	NM_214784	NM_214784	Dr.47173	407658	actin, alpha 1b, skeletal muscle	ENSDART00000058629	TC323431	GO:0000166(nucleotide binding)|GO:0005515(protein binding)|GO:0005524(ATP binding)|GO:0005737(cytoplasm)|GO:0005856(cytoskeleton)|GO:0035050(embryonic heart tube development)	Danio rerio actin, alpha 1b, skeletal muscle (acta1b), mRNA [NM_214784]	chr13:24816979-24816920
actn3a	2.85223	0.0344607	NM_131522	NM_131522	NM_131522	Dr.78193	58037	actinin alpha 3a	ENSDART00000005682	TC317667	GO:0003779(actin binding)|GO:0005509(calcium ion binding)|GO:0005575(cellular_component)	Danio rerio actinin alpha 3a (actn3a), mRNA [NM_131522]	chr21:23224263-23224204
ada	2.82011	0.0413774	NM_001002646	NM_001002646	NM_001002646	Dr.88169	436919	adenosine deaminase	ENSDART00000019519	TC303525	GO:0004000(adenosine deaminase activity)|GO:0005575(cellular_component)|GO:0009117(nucleotide metabolic process)|GO:0009168(purine ribonucleoside monophosphate biosynthetic process)|GO:0016787(hydrolase activity)|GO:0019239(deaminase activity)	Danio rerio adenosine deaminase (ada), mRNA [NM_001002646]	chr23:24385953-24385894
adam10b	1.27861	0.0449973	NM_200420	NM_200420	NM_200420	Dr.24938	393392	a disintegrin and metalloprotease domain 10b			GO:0004222(metalloendopeptidase activity)|GO:0006508(proteolysis)|GO:0008233(peptidase activity)|GO:0008237(metallopeptidase activity)|GO:0008270(zinc ion binding)|GO:0016787(hydrolase activity)|GO:0046872(metal ion binding)	Danio rerio a disintegrin and metalloprotease domain 10b (adam10b), mRNA [NM_200420]	chr25:28208978-28208919
adam17a	0.880434	0.0457679	NM_199673	NM_199673	NM_199673	Dr.59760	324142	a disintegrin and metalloproteinase domain 17a	ENSDART00000063437	TC315208	GO:0004222(metalloendopeptidase activity)|GO:0006508(proteolysis)|GO:0007229(integrin-mediated signaling pathway)|GO:0008233(peptidase activity)|GO:0008237(metallopeptidase activity)|GO:0008270(zinc ion binding)|GO:0016787(hydrolase activity)|GO:0046872(metal ion binding)	Danio rerio a disintegrin and metalloproteinase domain 17a (adam17a), mRNA [NM_199673]	chr17:24919468-24919527
adcyap1b	2.55111	0.0289067	NM_214715	NM_214715	NM_214715	Dr.79108	335625	adenylate cyclase activating polypeptide 1b	ENSDART00000034784	TC310082	GO:0005179(hormone activity)|GO:0005576(extracellular region)|GO:0007420(brain development)|GO:0043010(camera-type eye development)	Danio rerio adenylate cyclase activating polypeptide 1b (adcyap1b), mRNA [NM_214715]	chr2:25738431-25738372
adi1	0.687809	0.0473974	NM_199668	NM_199668	NM_199668	Dr.26944	324079	acireductone dioxygenase 1	ENSDART00000025229	TC306831	GO:0008652(cellular amino acid biosynthetic process)|GO:0009086(methionine biosynthetic process)|GO:0016151(nickel ion binding)|GO:0016491(oxidoreductase activity)|GO:0016702(oxidoreductase activity, acting on single donors with incorporation of molecular oxygen, incorporation of two atoms of oxygen)|GO:0019509(methionine salvage)|GO:0046872(metal ion binding)|GO:0051213(dioxygenase activity)|GO:…	Danio rerio acireductone dioxygenase 1 (adi1), mRNA [NM_199668]	chr17:46689150-46689091
adipor1b	0.784783	0.0464657	NM_213500	NM_213500	NM_213500	Dr.76546	406821	adiponectin receptor 1b	ENSDART00000062682	TC312979	GO:0004872(receptor activity)|GO:0008150(biological_process)|GO:0016021(integral to membrane)	Danio rerio adiponectin receptor 1b (adipor1b), mRNA [NM_213500]	chr8:26786507-26786448
adssl1	2.63928	0.0434627	NM_214820	NM_214820	NM_214820	Dr.106150	407989	adenylosuccinate synthase like 1	ENSDART00000046077	TC360427	GO:0000166(nucleotide binding)|GO:0000287(magnesium ion binding)|GO:0004019(adenylosuccinate synthase activity)|GO:0005525(GTP binding)|GO:0005575(cellular_component)|GO:0006164(purine nucleotide biosynthetic process)|GO:0016874(ligase activity)|GO:0046872(metal ion binding)	Danio rerio adenylosuccinate synthase like 1 (adssl1), mRNA [NM_214820]	chr17:3631314-3631278
agpat4	0.73676	0.0503549	NM_212992	NM_212992	NM_212992	Dr.78538	406265	1-acylglycerol-3-phosphate O-acyltransferase 4 (lysophosphatidic acid acyltransferase, delta)"	ENSDART00000100156	TC304765	GO:0008152(metabolic process)|GO:0008415(acyltransferase activity)|GO:0016740(transferase activity)	Danio rerio 1-acylglycerol-3-phosphate O-acyltransferase 4 (lysophosphatidic acid acyltransferase, delta) (agpat4), mRNA [NM_212992]	chr13:38990092-38990033
agr2	2.12734	0.0451594	NM_001012481	NM_001012481	NM_001012481	Dr.25277	335616	anterior gradient homolog 2 (Xenopus laevis)	ENSDART00000103475	TC311155	GO:0003674(molecular_function)|GO:0005575(cellular_component)|GO:0008150(biological_process)	Danio rerio anterior gradient homolog 2 (Xenopus laevis) (agr2), mRNA [NM_001012481]	chr19:28555032-28555091
agxtl	1.83666	0.0449973	NM_001002331	NM_001002331	NM_001002331	Dr.82558	436603	alanine-glyoxylate aminotransferase, like	ENSDART00000073881	TC306701	GO:0003824(catalytic activity)|GO:0008152(metabolic process)|GO:0008483(transaminase activity)|GO:0016740(transferase activity)|GO:0030170(pyridoxal phosphate binding)	Danio rerio alanine-glyoxylate aminotransferase, like (agxtl), mRNA [NM_001002331]	chr6:18490107-18490048
ahr2	1.65406	0.0417951	NM_131264	NM_131264	NM_131264	Dr.79593	30517	aryl hydrocarbon receptor 2	ENSDART00000105762	TC352457	GO:0003677(DNA binding)|GO:0004871(signal transducer activity)|GO:0004872(receptor activity)|GO:0005634(nucleus)|GO:0005737(cytoplasm)|GO:0006350(transcription)|GO:0006355(regulation of transcription, DNA-dependent)|GO:0007165(signal transduction)|GO:0009410(response to xenobiotic stimulus)|GO:0009636(response to toxin)|GO:0030528(transcription regulator activity)|GO:0042221(response to chemical …	Danio rerio aryl hydrocarbon receptor 2 (ahr2), mRNA [NM_131264]	chr22:10607666-10607607
ahrrb	2.61585	0.044795	NM_001033920	NM_001033920	NM_001033920	Dr.48245	565319	aryl-hydrocarbon receptor repressor b	ENSDART00000074511	TC305056	GO:0003677(DNA binding)|GO:0003700(transcription factor activity)|GO:0004871(signal transducer activity)|GO:0004872(receptor activity)|GO:0005634(nucleus)|GO:0006350(transcription)|GO:0006355(regulation of transcription, DNA-dependent)|GO:0007165(signal transduction)|GO:0030528(transcription regulator activity)|GO:0042221(response to chemical stimulus)|GO:0045449(regulation of transcription)	Danio rerio aryl-hydrocarbon receptor repressor b (ahrrb), mRNA [NM_001033920]	chr2:44736220-44736161
aig1	2.74957	0.0433874	XM_685654	ENSDART00000007253	XM_685654	Dr.112535	562261	androgen-induced 1 (H. sapiens)	ENSDART00000007253	TC362772	GO:0016021(integral to membrane)	Novel protein similar to human and mouse androgen-induced 1 (AIG1) Fragment [Source:UniProtKB/TrEMBL;Acc:Q5RIV5] [ENSDART00000007253]	chr20:29533858-29533799
alas1	0.56911	0.0319701	NM_201287	NM_201287	NM_201287	Dr.4829	64608	aminolevulinate, delta-, synthetase 1	ENSDART00000005217	TC354443	GO:0003824(catalytic activity)|GO:0003870(5-aminolevulinate synthase activity)|GO:0008152(metabolic process)|GO:0009058(biosynthetic process)|GO:0016740(transferase activity)|GO:0016769(transferase activity, transferring nitrogenous groups)|GO:0030170(pyridoxal phosphate binding)|GO:0033014(tetrapyrrole biosynthetic process)	Danio rerio aminolevulinate, delta-, synthetase 1 (alas1), mRNA [NM_201287]	chr11:1646146-1646087
aldh2b	1.92646	0.0455137	NM_213301	NM_213301	NM_213301	Dr.76704	368239	aldehyde dehydrogenase 2b	ENSDART00000024676	TC337813	GO:0008152(metabolic process)|GO:0016491(oxidoreductase activity)|GO:0055114(oxidation reduction)	Danio rerio aldehyde dehydrogenase 2b (aldh2b), mRNA [NM_213301]	chr5:62068766-62067060
aldh3d1	0.615405	0.0468291	NM_173221	NM_173221	NM_173221	Dr.76675	282559	aldehyde dehydrogenase 3 family, member D1	ENSDART00000020017	TC304505	GO:0004030(aldehyde dehydrogenase [NAD(P)+] activity)|GO:0005575(cellular_component)|GO:0006081(cellular aldehyde metabolic process)|GO:0008152(metabolic process)|GO:0016491(oxidoreductase activity)|GO:0055114(oxidation reduction)	Danio rerio aldehyde dehydrogenase 3 family, member D1 (aldh3d1), mRNA [NM_173221]	chr3:31895719-31895778
allc	4.02889	0.044121	NM_001002716	NM_001002716	NM_001002716	Dr.89100	436989	allantoicase	ENSDART00000062429	TC305273	GO:0004037(allantoicase activity)|GO:0005575(cellular_component)|GO:0006144(purine base metabolic process)|GO:0016787(hydrolase activity)	Danio rerio allantoicase (allc), mRNA [NM_001002716]	chr20:37153613-37153672
amph	2.05345	0.0440043	NM_200831	NM_200831	NM_200831	Dr.83547	393804	amphiphysin	ENSDART00000027689	TC302123	GO:0005515(protein binding)|GO:0005737(cytoplasm)	Danio rerio amphiphysin (amph), mRNA [NM_200831]	chr2:26326982-26326923
amt	0.695703	0.0484223	NM_001006021	NM_001006021	NM_001006021	Dr.78748	450000	aminomethyltransferase	ENSDART00000011704	TC310891	GO:0004047(aminomethyltransferase activity)|GO:0005737(cytoplasm)|GO:0006546(glycine catabolic process)|GO:0008168(methyltransferase activity)|GO:0008483(transaminase activity)|GO:0016740(transferase activity)	Danio rerio aminomethyltransferase (amt), nuclear gene encoding mitochondrial protein, mRNA [NM_001006021]	chr8:24819323-24819382
ank1	2.87233	0.035106	NM_001005969	NM_001005969	NM_001005969	Dr.35339	449796	ankyrin 1, erythrocytic	ENSDART00000109053	TC309256	GO:0003674(molecular_function)|GO:0005575(cellular_component)|GO:0008150(biological_process)	Danio rerio ankyrin 1, erythrocytic (ank1), mRNA [NM_001005969]	chr5:61511875-61511934
antxr2a	1.86695	0.035106	NM_001044709	NM_001044709	NM_001044709	Dr.12251	557239	anthrax toxin receptor 2a	ENSDART00000085367	TC332042	GO:0004872(receptor activity)|GO:0016021(integral to membrane)	Danio rerio anthrax toxin receptor 2a (antxr2a), mRNA [NM_001044709]	chr5:28935317-28935488
aox1	2.18158	0.0394765	XM_693938	ENSDART00000043711	XM_693938	Dr.107365	570457	aldehyde oxidase 1	ENSDART00000043711		GO:0003824(catalytic activity)|GO:0005506(iron ion binding)|GO:0009055(electron carrier activity)|GO:0016491(oxidoreductase activity)|GO:0046872(metal ion binding)|GO:0050660(FAD binding)|GO:0051536(iron-sulfur cluster binding)|GO:0051537(2 iron, 2 sulfur cluster binding)|GO:0055114(oxidation reduction)	Novel protein similar to vertebrate aldehyde oxidase 1 (AOX1) Fragment [Source:UniProtKB/TrEMBL;Acc:Q1LVZ9] [ENSDART00000043711]	chr22:12736317-12731100
apba1	1.40971	0.044795	XM_688787	XM_688787	XM_688787	Dr.74708	565507	amyloid beta (A4) precursor protein-binding, family A, member 1 (X11)				PREDICTED: Danio rerio amyloid beta (A4) precursor protein-binding, family A, member 1 (X11) (apba1), mRNA [XM_688787]	chr10:5835116-5835175
aplp	2.79682	0.0323964	XM_001342885	XM_001342885	XM_001342885	Dr.81155	404233	amyloid beta (A4) precursor-like protein		TC327037	GO:0005488(binding)|GO:0016021(integral to membrane)	PREDICTED: Danio rerio amyloid beta (A4) precursor-like protein (aplp), mRNA [XM_001342885]	chr15:33580601-33580660
apoea	3.17912	0.0323964	NM_001020565	NM_001020565	NM_001020565	Dr.77157	553587	apolipoprotein Ea		TC307789	GO:0005576(extracellular region)|GO:0006869(lipid transport)|GO:0008289(lipid binding)|GO:0042157(lipoprotein metabolic process)	Danio rerio apolipoprotein Ea (apoea), mRNA [NM_001020565]	chr19:45929610-45929551
appb	1.75646	0.032974	NM_152886	NM_152886	NM_152886	Dr.2615	170846	amyloid beta (A4) precursor protein b	ENSDART00000077908	TC301895	GO:0004867(serine-type endopeptidase inhibitor activity)|GO:0005488(binding)|GO:0016021(integral to membrane)	Danio rerio amyloid beta (A4) precursor protein b (appb), mRNA [NM_152886]	chr9:29105289-29105230
arhgef7b	1.25254	0.0488229	NM_001008624	NM_001008624	NM_001008624	Dr.78916	494081	Rho guanine nucleotide exchange factor (GEF) 7b		TC302051	GO:0001568(blood vessel development)|GO:0005085(guanyl-nucleotide exchange factor activity)|GO:0005089(Rho guanyl-nucleotide exchange factor activity)|GO:0005622(intracellular)|GO:0007242(intracellular signaling cascade)|GO:0035023(regulation of Rho protein signal transduction)	Danio rerio Rho guanine nucleotide exchange factor (GEF) 7b (arhgef7b), mRNA [NM_001008624]	chr1:40301141-40301200
arl15b	1.33565	0.0284773	BC096813	ENSDART00000080781	XM_001923508	Dr.30239	560030	ADP-ribosylation factor-like 15b	ENSDART00000080781	TC362747	GO:0005525(GTP binding)	Arl15b protein Fragment [Source:UniProtKB/TrEMBL;Acc:Q4V9M5] [ENSDART00000080781]	chr10:10033197-10044077
arl6ip4	0.561273	0.0508284	NM_001020758	NM_001020758	NM_001020758	Dr.85465	553796	ADP-ribosylation-like factor 6 interacting protein 4	ENSDART00000053906	TC307609	GO:0003674(molecular_function)|GO:0005575(cellular_component)|GO:0008150(biological_process)	Danio rerio ADP-ribosylation-like factor 6 interacting protein 4 (arl6ip4), mRNA [NM_001020758]	chr5:62272052-62272108
arl6ip5	0.438951	0.0488229	NM_001006096	NM_001006096	NM_001006096	Dr.79189	450076	ADP-ribosylation factor-like 6 interacting protein 5	ENSDART00000064881	TC320203	GO:0003674(molecular_function)|GO:0005575(cellular_component)|GO:0008150(biological_process)	Danio rerio ADP-ribosylation factor-like 6 interacting protein 5 (arl6ip5), mRNA [NM_001006096]	chr6:30027396-30027455
arpc1b	2.43606	0.0397047	NM_213156	NM_213156	NM_213156	Dr.76686	335474	actin related protein 2/3 complex, subunit 1B	ENSDART00000033713	TC306053	GO:0003779(actin binding)|GO:0005856(cytoskeleton)|GO:0030833(regulation of actin filament polymerization)	Danio rerio actin related protein 2/3 complex, subunit 1B (arpc1b), mRNA [NM_213156]	chr3:38627965-38628024
asb16	2.22485	0.0410501	NM_001040368	NM_001040368	NM_001040368	Dr.11970	678621	ankyrin repeat and SOCS box-containing 16	ENSDART00000078976	TC347347	GO:0003674(molecular_function)|GO:0005575(cellular_component)|GO:0007242(intracellular signaling cascade)	Danio rerio ankyrin repeat and SOCS box-containing 16 (asb16), mRNA [NM_001040368]	chr3:17043098-17043157
asb8	1.65335	0.0455137	NM_199770	NM_199770	NM_199770	Dr.26472	327200	ankyrin repeat and SOCS box-containing 8	ENSDART00000013797	TC304574	GO:0007242(intracellular signaling cascade)	Danio rerio ankyrin repeat and SOCS box-containing 8 (asb8), mRNA [NM_199770]	chr23:27210612-27210671
ascl1a	2.27567	0.0442454	NM_131219	NM_131219	NM_131219	Dr.314	30466	achaete-scute complex-like 1a (Drosophila)	ENSDART00000056005	TC305929	GO:0002070(epithelial cell maturation)|GO:0003677(DNA binding)|GO:0005634(nucleus)|GO:0006350(transcription)|GO:0007275(multicellular organismal development)|GO:0007399(nervous system development)|GO:0021575(hindbrain morphogenesis)|GO:0021984(adenohypophysis development)|GO:0030154(cell differentiation)|GO:0030528(transcription regulator activity)|GO:0045449(regulation of transcription)	Danio rerio achaete-scute complex-like 1a (Drosophila) (ascl1a), mRNA [NM_131219]	chr4:18169587-18169646
ascl1b	2.843	0.0465981	NM_131231	NM_131231	NM_131231	Dr.318	30478	achaete-scute complex-like 1b (Drosophila)	ENSDART00000019446	TC307179	GO:0003677(DNA binding)|GO:0003700(transcription factor activity)|GO:0005634(nucleus)|GO:0006350(transcription)|GO:0007275(multicellular organismal development)|GO:0007399(nervous system development)|GO:0007420(brain development)|GO:0009790(embryonic development)|GO:0021575(hindbrain morphogenesis)|GO:0030154(cell differentiation)|GO:0030528(transcription regulator activity)|GO:0045449(regulation…	Danio rerio achaete-scute complex-like 1b (Drosophila) (ascl1b), mRNA [NM_131231]	chr7:45298613-45298672
aspdh	2.77756	0.0403647	NM_001004657	NM_001004657	NM_001004657	Dr.87480	447919	aspartate dehydrogenase domain containing	ENSDART00000055855	TC308055	GO:0003824(catalytic activity)|GO:0005488(binding)|GO:0005575(cellular_component)|GO:0006742(NADP catabolic process)|GO:0008152(metabolic process)|GO:0009435(NAD biosynthetic process)|GO:0016491(oxidoreductase activity)|GO:0019363(pyridine nucleotide biosynthetic process)|GO:0033735(aspartate dehydrogenase activity)|GO:0050661(NADP or NADPH binding)|GO:0055114(oxidation reduction)	Danio rerio aspartate dehydrogenase domain containing (aspdh), mRNA [NM_001004657]	chr3:12438751-12438810
atad4b	0.48346	0.0463201	NM_001017705	NM_001017705	NM_001017705	Dr.89082	550400	ATPase family, AAA domain containing 4b	ENSDART00000112464	TC348281	GO:0003674(molecular_function)|GO:0005575(cellular_component)|GO:0008150(biological_process)	Danio rerio ATPase family, AAA domain containing 4b (atad4b), mRNA [NM_001017705]	chr12:023551278-023551219
atl1	1.78997	0.0485981	NM_001145700	NM_001145700	NM_001145700	Dr.81075	571909	atlastin GTPase 1	ENSDART00000085230	TC345806	GO:0003924(GTPase activity)|GO:0005525(GTP binding)	Danio rerio atlastin GTPase 1 (atl1), mRNA [NM_001145700]	chr13:38000135-38000076
atoh2a	3.74365	0.0344607	NM_131816	NM_131816	NM_131816	Dr.81281	114414	atonal homolog 2a	ENSDART00000098859	TC303135	GO:0003677(DNA binding)|GO:0005634(nucleus)|GO:0006350(transcription)|GO:0007275(multicellular organismal development)|GO:0007399(nervous system development)|GO:0030154(cell differentiation)|GO:0030528(transcription regulator activity)|GO:0045449(regulation of transcription)|GO:0050769(positive regulation of neurogenesis)	Danio rerio atonal homolog 2a (atoh2a), mRNA [NM_131816]	chr24:30928815-30928756
atoh2b	3.00773	0.0485981	NM_131817	NM_131817	NM_131817	Dr.81125	114415	atonal homolog 2b	ENSDART00000018150	TC305782	GO:0003677(DNA binding)|GO:0005634(nucleus)|GO:0006350(transcription)|GO:0007275(multicellular organismal development)|GO:0007399(nervous system development)|GO:0030154(cell differentiation)|GO:0030528(transcription regulator activity)|GO:0045449(regulation of transcription)	Danio rerio atonal homolog 2b (atoh2b), mRNA [NM_131817]	chr2:53072613-53072671
atp2a1	2.59057	0.0418176	NM_001007029	NM_001007029	NM_001007029	Dr.29167	260440	ATPase, Ca++ transporting, cardiac muscle, fast twitch 1	ENSDART00000043932	TC308596	GO:0000166(nucleotide binding)|GO:0003824(catalytic activity)|GO:0005388(calcium-transporting ATPase activity)|GO:0005524(ATP binding)|GO:0006754(ATP biosynthetic process)|GO:0006812(cation transport)|GO:0006816(calcium ion transport)|GO:0006874(cellular calcium ion homeostasis)|GO:0006937(regulation of muscle contraction)|GO:0008152(metabolic process)|GO:0009612(response to mechanical stimulus)|…	Danio rerio ATPase, Ca++ transporting, cardiac muscle, fast twitch 1 (atp2a1), mRNA [NM_001007029]	chr3:23579049-23579108
atp2a1l	25.4331	0.0449973	NM_001077533	NM_001077533	NM_001077533	Dr.132724	494489	ATPase, Ca++ transporting, cardiac muscle, fast twitch 1 like	ENSDART00000105896	TC315483	GO:0000166(nucleotide binding)|GO:0003824(catalytic activity)|GO:0005388(calcium-transporting ATPase activity)|GO:0005524(ATP binding)|GO:0006754(ATP biosynthetic process)|GO:0006812(cation transport)|GO:0006816(calcium ion transport)|GO:0008152(metabolic process)|GO:0015662(ATPase activity, coupled to transmembrane movement of ions, phosphorylative mechanism)|GO:0016020(membrane)|GO:0016021(inte…	Danio rerio ATPase, Ca++ transporting, cardiac muscle, fast twitch 1 like (atp2a1l), mRNA [NM_001077533]	chr12:16433905-16433846
atp2a2a	0.692719	0.035106	NM_200965	NM_200965	NM_200965	Dr.16838	393940	ATPase, Ca++ transporting, cardiac muscle, slow twitch 2a	ENSDART00000042040	TC301992	GO:0000166(nucleotide binding)|GO:0001947(heart looping)|GO:0003824(catalytic activity)|GO:0005388(calcium-transporting ATPase activity)|GO:0005524(ATP binding)|GO:0006754(ATP biosynthetic process)|GO:0006812(cation transport)|GO:0006816(calcium ion transport)|GO:0008016(regulation of heart contraction)|GO:0008152(metabolic process)|GO:0015662(ATPase activity, coupled to transmembrane movement of…	Danio rerio ATPase, Ca++ transporting, cardiac muscle, slow twitch 2a (atp2a2a), mRNA [NM_200965]	chr8:6569008-6570042
atp2b3a	2.53749	0.0344607	NM_001002472	NM_001002472	NM_001002472	Dr.81961	436745	ATPase, Ca++ transporting, plasma membrane 3a	ENSDART00000045917	TC335612	GO:0000166(nucleotide binding)|GO:0003824(catalytic activity)|GO:0005388(calcium-transporting ATPase activity)|GO:0005524(ATP binding)|GO:0006754(ATP biosynthetic process)|GO:0006812(cation transport)|GO:0006816(calcium ion transport)|GO:0008152(metabolic process)|GO:0015085(calcium ion transmembrane transporter activity)|GO:0015662(ATPase activity, coupled to transmembrane movement of ions, phos…	Danio rerio ATPase, Ca++ transporting, plasma membrane 3a (atp2b3a), mRNA [NM_001002472]	chr8:10630588-10630529
atp6v1b2	2.2467	0.0323964	NM_182879	NM_182879	NM_182879	Dr.116641	359840	ATPase, H+ transporting, lysosomal V1 subunit B2	ENSDART00000063806	TC303238	GO:0006810(transport)|GO:0006811(ion transport)|GO:0015986(ATP synthesis coupled proton transport)|GO:0015992(proton transport)|GO:0016469(proton-transporting two-sector ATPase complex)|GO:0016820(hydrolase activity, acting on acid anhydrides, catalyzing transmembrane movement of substances)|GO:0033178(proton-transporting two-sector ATPase complex, catalytic domain)|GO:0033180(proton-transporting…	Danio rerio ATPase, H+ transporting, lysosomal V1 subunit B2 (atp6v1b2), mRNA [NM_182879]	Zv7_NA43:64602-64543
avpl	2.75219	0.0502657	NM_178293	NM_178293	NM_178293	Dr.20033	352922	arginine vasopressin-like	ENSDART00000081451	TC329074	GO:0005185(neurohypophyseal hormone activity)|GO:0005576(extracellular region)|GO:0043025(cell soma)|GO:0043203(axon hillock)	Danio rerio arginine vasopressin-like (avpl), mRNA [NM_178293]	chr8:55819422-55819363
b3gat2	1.75134	0.0460833	NM_001003454	NM_001003454	NM_001003454	Dr.87009	445060	beta-1,3-glucuronyltransferase 2 (glucuronosyltransferase S)	ENSDART00000050303	TC305539	GO:0008150(biological_process)|GO:0015018(galactosylgalactosylxylosylprotein 3-beta-glucuronosyltransferase activity)|GO:0016020(membrane)|GO:0016740(transferase activity)	Danio rerio beta-1,3-glucuronyltransferase 2 (glucuronosyltransferase S) (b3gat2), mRNA [NM_001003454]	chr13:21059364-21059305
bach2	1.80608	0.035106	XM_677841	ENSDART00000028717	XM_677841		555350	BTB and CNC homology 1, basic leucine zipper transcription factor 2	ENSDART00000028717	NP1365467	GO:0003677(DNA binding)|GO:0003700(transcription factor activity)|GO:0005515(protein binding)|GO:0005634(nucleus)|GO:0006355(regulation of transcription, DNA-dependent)|GO:0043565(sequence-specific DNA binding)|GO:0045449(regulation of transcription)	Novel protein similar to human and mouse BTB and CNC homology 1, basic leucine zipper transcription factor 2 (BACH2) Fragment [Source:UniProtKB/TrEMBL;Acc:Q5RIW6] [ENSDART00000028717]	chr20:24015746-24015805
barhl1.1	2.81941	0.035106	XM_677740	XM_677740	XM_677740	Dr.88513	553186	BarH-like 1.1		TC326437	GO:0003677(DNA binding)|GO:0003700(transcription factor activity)|GO:0005634(nucleus)|GO:0006355(regulation of transcription, DNA-dependent)|GO:0030528(transcription regulator activity)|GO:0043565(sequence-specific DNA binding)|GO:0045449(regulation of transcription)	PREDICTED: Danio rerio BarH-like 1.1 (barhl1.1), mRNA [XM_677740]	chr21:15147920-15147978
barx1	3.15533	0.044795	NM_001024949	NM_001024949	NM_001024949	Dr.87457	553644	BarH-like homeobox 1	ENSDART00000023889	TC306460	GO:0002053(positive regulation of mesenchymal cell proliferation)|GO:0003677(DNA binding)|GO:0003700(transcription factor activity)|GO:0005634(nucleus)|GO:0006350(transcription)|GO:0006355(regulation of transcription, DNA-dependent)|GO:0030528(transcription regulator activity)|GO:0043565(sequence-specific DNA binding)|GO:0045449(regulation of transcription)|GO:0051216(cartilage development)|GO:00…	Danio rerio BarH-like homeobox 1 (barx1), mRNA [NM_001024949]	chr11:24825843-24826874
bcl11a	5.98698	0.044121	NM_001040391	NM_001040391	NM_001040391	Dr.80403	678650	B-cell CLL/lymphoma 11A	ENSDART00000087426	TC320417	GO:0003676(nucleic acid binding)|GO:0005622(intracellular)|GO:0008150(biological_process)|GO:0008270(zinc ion binding)	Danio rerio B-cell CLL/lymphoma 11A (bcl11a), mRNA [NM_001040391]	chr13:23151365-23151306
bdnf	2.00598	0.0417951	NM_131595	NM_131595	NM_131595	Dr.132862	58118	brain-derived neurotrophic factor	ENSDART00000014843	TC317224	GO:0005102(receptor binding)|GO:0005575(cellular_component)|GO:0007420(brain development)|GO:0008083(growth factor activity)	Danio rerio brain-derived neurotrophic factor (bdnf), mRNA [NM_131595]	chr7:31622397-31622456
bhlhb3l	0.576068	0.0451594	NM_001039107	NM_001039107	NM_001039107	Dr.85246	563771	basic helix-loop-helix domain containing, class B, 3 like	ENSDART00000061106	TC306148	GO:0003677(DNA binding)|GO:0005634(nucleus)|GO:0006350(transcription)|GO:0006355(regulation of transcription, DNA-dependent)|GO:0016564(transcription repressor activity)|GO:0030528(transcription regulator activity)|GO:0045449(regulation of transcription)	Danio rerio basic helix-loop-helix domain containing, class B, 3 like (bhlhb3l), mRNA [NM_001039107]	chr18:18161612-18161553
bmpr2b	1.75574	0.0323964	NM_001039807	NM_001039807	NM_001039807	Dr.134746	555655	bone morphogenetic protein receptor, type II b (serine/threonine kinase)	ENSDART00000002334	TC301899	GO:0000166(nucleotide binding)|GO:0001947(heart looping)|GO:0004672(protein kinase activity)|GO:0004675(transmembrane receptor protein serine/threonine kinase activity)|GO:0004872(receptor activity)|GO:0005024(transforming growth factor beta receptor activity)|GO:0005524(ATP binding)|GO:0006468(protein amino acid phosphorylation)|GO:0007368(determination of left/right symmetry)|GO:0016020(membran…	Danio rerio bone morphogenetic protein receptor, type II b (serine/threonine kinase) (bmpr2b), mRNA [NM_001039807]	chr9:10048502-10048561
bod1	1.16487	0.0508284	NM_001076712	NM_001076712	NM_001076712	Dr.45837	767743	biorientation of chromosomes in cell division 1		TC341259	GO:0003674(molecular_function)|GO:0005575(cellular_component)|GO:0008150(biological_process)	Danio rerio biorientation of chromosomes in cell division 1 (bod1), mRNA [NM_001076712]	chr21:34661583-34661642
brpf1	1.35472	0.0449362	NM_201016	NM_201016	NM_201016	Dr.80481	393991	bromodomain and PHD finger containing, 1		TC302317	GO:0000790(nuclear chromatin)|GO:0005515(protein binding)|GO:0005622(intracellular)|GO:0008270(zinc ion binding)|GO:0009952(anterior/posterior pattern formation)|GO:0042393(histone binding)|GO:0046872(metal ion binding)	Danio rerio bromodomain and PHD finger containing, 1 (brpf1), mRNA [NM_201016]	Zv7_NA1987:11589-11530
brunol5	2.40342	0.0502657	NM_001130788	NM_001130788	NM_001130788	Dr.148359	568052	bruno-like 5, RNA binding protein (Drosophila)	ENSDART00000093312		GO:0000166(nucleotide binding)|GO:0003676(nucleic acid binding)	Danio rerio bruno-like 5, RNA binding protein (Drosophila) (brunol5), mRNA [NM_001130788]	chr22:20003608-20003549
c1d	0.689692	0.035106	NM_001007059	NM_001007059	NM_001007059	Dr.37643	474329	C1D nuclear receptor co-repressor	ENSDART00000023803	TC308806	GO:0000178(exosome (RNase complex))|GO:0003677(DNA binding)|GO:0003723(RNA binding)|GO:0005634(nucleus)|GO:0005737(cytoplasm)|GO:0006364(rRNA processing)	Danio rerio C1D nuclear receptor co-repressor (c1d), mRNA [NM_001007059]	chr13:52766069-52766128
c1qtnf4	2.42211	0.0323964	NM_001017702	NM_001017702	NM_001017702	Dr.80662	550397	C1q and tumor necrosis factor related protein 4	ENSDART00000035006	TC306139	GO:0003674(molecular_function)|GO:0005575(cellular_component)|GO:0008150(biological_process)	Danio rerio C1q and tumor necrosis factor related protein 4 (c1qtnf4), mRNA [NM_001017702]	chr7:24851673-24851732
c6	0.526327	0.0467506	NM_200638	NM_200638	NM_200638	Dr.16392	393611	complement component 6	ENSDART00000079709	TC302423		Danio rerio complement component 6 (c6), mRNA [NM_200638]	chr21:11477926-11477985
ca14	8.96768	0.0495172	NM_001037693	NM_001037693	NM_001037693	Dr.91991	567897	carbonic anhydrase XIV	ENSDART00000088276	TC307395	GO:0005575(cellular_component)	Danio rerio carbonic anhydrase XIV (ca14), mRNA [NM_001037693]	chr16:5292708-5292649
ca2	2.20452	0.0467506	NM_199215	NM_199215	NM_199215	Dr.77009	387526	carbonic anhydrase II	ENSDART00000038364	TC308970	GO:0004089(carbonate dehydratase activity)|GO:0006730(one-carbon metabolic process)|GO:0006814(sodium ion transport)|GO:0006885(regulation of pH)|GO:0008270(zinc ion binding)|GO:0042221(response to chemical stimulus)|GO:0042539(hypotonic salinity response)	Danio rerio carbonic anhydrase II (ca2), mRNA [NM_199215]	chr24:30677722-30682448
cabp1	2.744	0.0341627	NM_001005962	NM_001005962	NM_001005962	Dr.36731	449789	calcium binding protein 1	ENSDART00000012391	TC308308	GO:0005509(calcium ion binding)	Danio rerio calcium binding protein 1 (cabp1), mRNA [NM_001005962]	chr8:51684169-51684228
cacna1s	2.17205	0.0451333	NM_214726	NM_214726	NM_214726	Dr.85264	405791	calcium channel, voltage-dependent, L type, alpha 1S subunit	ENSDART00000062406	TC301717	GO:0005216(ion channel activity)|GO:0005244(voltage-gated ion channel activity)|GO:0005245(voltage-gated calcium channel activity)|GO:0005262(calcium channel activity)|GO:0005509(calcium ion binding)|GO:0005891(voltage-gated calcium channel complex)|GO:0006810(transport)|GO:0006811(ion transport)|GO:0006816(calcium ion transport)|GO:0016020(membrane)|GO:0016021(integral to membrane)|GO:0055085(tr…	Danio rerio calcium channel, voltage-dependent, L type, alpha 1S subunit (cacna1s), mRNA [NM_214726]	chr8:24219885-24219944
cacna2d1a	1.77047	0.0455137	NM_001044960	NM_001044960	NM_001044960	Dr.67874	561434	calcium channel, voltage-dependent, alpha 2/delta subunit 1a	ENSDART00000014440	TC360541	GO:0016020(membrane)	Danio rerio calcium channel, voltage-dependent, alpha 2/delta subunit 1a (cacna2d1a), mRNA [NM_001044960]	chr4:20515243-20511616
cacnb2b	0.425369	0.0397047	NM_001081748	NM_001081748	NM_001081748	Dr.83051	558806	calcium channel, voltage-dependent, beta 2b	ENSDART00000049219	TC332411	GO:0005245(voltage-gated calcium channel activity)|GO:0005575(cellular_component)|GO:0006816(calcium ion transport)	Danio rerio calcium channel, voltage-dependent, beta 2b (cacnb2b), transcript variant 1, mRNA [NM_001081748]	chr2:25939567-25939756
cacnb4b	2.79809	0.0476758	NM_001040318	NM_001040318	NM_001040318	Dr.85074	678560	calcium channel, voltage-dependent, beta 4b subunit	ENSDART00000089564	TC317648	GO:0005245(voltage-gated calcium channel activity)|GO:0005575(cellular_component)|GO:0006816(calcium ion transport)|GO:0055113(epiboly involved in gastrulation with mouth forming second)	Danio rerio calcium channel, voltage-dependent, beta 4b subunit (cacnb4b), transcript variant 1, mRNA [NM_001040318]	chr6:13164105-13164046
cacng2	2.31576	0.0323964	NM_200641	NM_200641	NM_200641	Dr.114347	393614	calcium channel, voltage-dependent, gamma subunit 2	ENSDART00000041388	TC302462	GO:0005245(voltage-gated calcium channel activity)|GO:0006816(calcium ion transport)|GO:0016020(membrane)|GO:0016021(integral to membrane)	Danio rerio calcium channel, voltage-dependent, gamma subunit 2 (cacng2), mRNA [NM_200641]	chr3:27561333-27561392
cacng2b	2.11594	0.0402959	BC122119	BC122119	XR_044842	Dr.84571	569855	calcium channel, voltage-dependent, gamma subunit 2b		TC331392		Danio rerio cDNA clone IMAGE:7087752. [BC122119]	chr6:41738278-41738337
cad	0.66327	0.0442454	NM_001009884	NM_001009884	NM_001009884	Dr.2668	266992	carbamoyl-phosphate synthetase 2, aspartate transcarbamylase, and dihydroorotase	ENSDART00000061361	TC301679	GO:0003824(catalytic activity)|GO:0004070(aspartate carbamoyltransferase activity)|GO:0004086(carbamoyl-phosphate synthase activity)|GO:0005524(ATP binding)|GO:0006207('de novo' pyrimidine base biosynthetic process)|GO:0006520(cellular amino acid metabolic process)|GO:0006541(glutamine metabolic process)|GO:0006807(nitrogen compound metabolic process)|GO:0008152(metabolic process)|GO:0016597(amin…	Danio rerio carbamoyl-phosphate synthetase 2, aspartate transcarbamylase, and dihydroorotase (cad), mRNA [NM_001009884]	chr20:39922629-39922484
cadm2a	2.73532	0.0457613	NM_200664	NM_200664	NM_200664	Dr.132238	793954	cell adhesion molecule 2a		TC303682	GO:0016020(membrane)	Danio rerio cell adhesion molecule 2a (cadm2a), mRNA [NM_200664]	chr10:13884413-13884354
cadm3	2.241	0.0468216	NM_001045246	NM_001045246	NM_001045246	Dr.42479	692273	cell adhesion molecule 3	ENSDART00000079596	TC357979	GO:0003674(molecular_function)|GO:0008150(biological_process)|GO:0016020(membrane)|GO:0016021(integral to membrane)	Danio rerio cell adhesion molecule 3 (cadm3), mRNA [NM_001045246]	chr2:39410828-39413811
cadm4	1.68531	0.0329191	NM_001007428	NM_001007428	NM_001007428	Dr.83801	492787	cell adhesion molecule 4	ENSDART00000058960	TC303655	GO:0008150(biological_process)|GO:0016020(membrane)|GO:0016021(integral to membrane)	Danio rerio cell adhesion molecule 4 (cadm4), mRNA [NM_001007428]	chr16:24705861-24705802
calb2	2.55966	0.0417951	NM_200711	NM_200711	NM_200711	Dr.82690	393684	calbindin 2, (calretinin)	ENSDART00000052802	TC307016	GO:0005509(calcium ion binding)	Danio rerio calbindin 2, (calretinin) (calb2), mRNA [NM_200711]	chr7:15355246-15355187
calb2l	3.64489	0.0249747	NM_200718	NM_200718	NM_200718	Dr.7048	393691	calbindin 2, like	ENSDART00000060160	TC336528	GO:0005509(calcium ion binding)	Danio rerio calbindin 2, like (calb2l), mRNA [NM_200718]	chr18:12977760-12977819
calca	2.4963	0.050346	NM_001002471	NM_001002471	NM_001002471	Dr.142401	436744	calcitonin/calcitonin-related polypeptide, alpha	ENSDART00000100989	TC313851	GO:0005179(hormone activity)|GO:0005576(extracellular region)|GO:0008150(biological_process)	Danio rerio calcitonin/calcitonin-related polypeptide, alpha (calca), mRNA [NM_001002471]	chr7:18748720-18748661
calhm2	2.59577	0.0442454	NM_001003458	NM_001003458	NM_001003458	Dr.80852	368657	calcium homeostasis modulator 2	ENSDART00000057686	TC303836		Danio rerio calcium homeostasis modulator 2 (calhm2), mRNA [NM_001003458]	chr13:23652290-23652231
calm1b	1.53724	0.0475635	NM_200082	NM_200082	NM_200082	Dr.132819	368217	calmodulin 1b	ENSDART00000053798	TC306458	GO:0005509(calcium ion binding)|GO:0005575(cellular_component)	Danio rerio calmodulin 1b (calm1b), mRNA [NM_200082]	chr20:12515257-12515198
calrl	0.725685	0.0433874	NM_201465	NM_201465	NM_201465	Dr.105519	321315	calreticulin like	ENSDART00000025570	TC309117	GO:0005509(calcium ion binding)|GO:0005783(endoplasmic reticulum)|GO:0006457(protein folding)|GO:0051082(unfolded protein binding)	Danio rerio calreticulin like (calrl), mRNA [NM_201465]	chr2:42543069-42543128
camk2a	2.36773	0.0462346	NM_001017741	NM_001017741	NM_001017741	Dr.80592	550436	calcium/calmodulin-dependent protein kinase (CaM kinase) II alpha		TC304372	GO:0000166(nucleotide binding)|GO:0004672(protein kinase activity)|GO:0004674(protein serine/threonine kinase activity)|GO:0004683(calmodulin-dependent protein kinase activity)|GO:0005516(calmodulin binding)|GO:0005524(ATP binding)|GO:0005575(cellular_component)|GO:0006468(protein amino acid phosphorylation)|GO:0016301(kinase activity)	Danio rerio calcium/calmodulin-dependent protein kinase (CaM kinase) II alpha (camk2a), mRNA [NM_001017741]	chr21:33942381-33942440
camk2d2	3.11488	0.0314328	NM_001002542	NM_001002542	NM_001002542	Dr.12561	436815	calcium/calmodulin-dependent protein kinase (CaM kinase) II delta 2	ENSDART00000044896	TC336161	GO:0000166(nucleotide binding)|GO:0004672(protein kinase activity)|GO:0004674(protein serine/threonine kinase activity)|GO:0004683(calmodulin-dependent protein kinase activity)|GO:0005516(calmodulin binding)|GO:0005524(ATP binding)|GO:0005575(cellular_component)|GO:0006468(protein amino acid phosphorylation)|GO:0016301(kinase activity)|GO:0016740(transferase activity)	Danio rerio calcium/calmodulin-dependent protein kinase (CaM kinase) II delta 2 (camk2d2), mRNA [NM_001002542]	chr1:9910519-9908061
camkv	2.57935	0.0442454	NM_200450	NM_200450	NM_200450	Dr.81653	393422	CaM kinase-like vesicle-associated	ENSDART00000011170	TC305417	GO:0004672(protein kinase activity)|GO:0004674(protein serine/threonine kinase activity)|GO:0005524(ATP binding)|GO:0006468(protein amino acid phosphorylation)|GO:0016020(membrane)|GO:0031410(cytoplasmic vesicle)	Danio rerio CaM kinase-like vesicle-associated (camkv), mRNA [NM_200450]	chr11:33447976-33448134
camsap1	1.95088	0.0397047	NM_001166255	NM_001166255	NM_001166255	Dr.26623	402833	calmodulin regulated spectrin-associated protein 1	ENSDART00000102643	TC321159		Danio rerio calmodulin regulated spectrin-associated protein 1 (camsap1), mRNA [NM_001166255]	chr21:1189299-1189240
cant1b	0.545839	0.035106	NM_001003595	NM_001003595	NM_001003595	Dr.81537	445201	calcium activated nucleotidase 1b	ENSDART00000012672	TC304193	GO:0005509(calcium ion binding)|GO:0005575(cellular_component)|GO:0008150(biological_process)|GO:0016462(pyrophosphatase activity)	Danio rerio calcium activated nucleotidase 1b (cant1b), mRNA [NM_001003595]	chr11:40961404-40961345
caprin1a	1.23671	0.0438002	NM_001003484	NM_001003484	NM_001003484	Dr.34117	445090	cell cycle associated protein 1a	ENSDART00000101018	TC302826	GO:0003674(molecular_function)|GO:0005575(cellular_component)|GO:0008150(biological_process)	Danio rerio cell cycle associated protein 1a (caprin1a), mRNA [NM_001003484]	chr7:18080846-18082751
caspb	6.23944	0.039669	NM_152884	NM_152884	NM_152884	Dr.81726	259303	caspase b	ENSDART00000110285	TC305012	GO:0004197(cysteine-type endopeptidase activity)|GO:0005515(protein binding)|GO:0006508(proteolysis)|GO:0006915(apoptosis)|GO:0008233(peptidase activity)|GO:0008234(cysteine-type peptidase activity)|GO:0016787(hydrolase activity)	Danio rerio caspase b (caspb), mRNA [NM_152884]	chr1:53737845-53737904
cblb	1.83699	0.035106	XM_001921926	XM_001921926	XM_001921926	Dr.79863	556277	Cas-Br-M (murine) ecotropic retroviral transforming sequence b			GO:0004871(signal transducer activity)|GO:0005509(calcium ion binding)|GO:0005515(protein binding)|GO:0005634(nucleus)|GO:0007166(cell surface receptor linked signal transduction)|GO:0008270(zinc ion binding)|GO:0046872(metal ion binding)	PREDICTED: Danio rerio similar to Cas-Br-M (murine) ecotropic retroviral transforming sequence b (dZ25N23.1), mRNA [XM_001921926]	chr10:23331114-23331173
cbln1	3.33754	0.0330947	NM_001002520	NM_001002520	NM_001002520	Dr.152251	436793	cerebellin 1 precursor	ENSDART00000079926	TC307752	GO:0003674(molecular_function)|GO:0005575(cellular_component)|GO:0008150(biological_process)	Danio rerio cerebellin 1 precursor (cbln1), mRNA [NM_001002520]	chr18:16034679-16034620
cbln2b	1.79775	0.0491865	NM_001098738	NM_001098738	NM_001098738	Dr.90583	560583	cerebellin 2b precursor	ENSDART00000112644	TC322036	GO:0003674(molecular_function)|GO:0005575(cellular_component)|GO:0008150(biological_process)	Danio rerio cerebellin 2b precursor (cbln2b), mRNA [NM_001098738]	chr24:18978723-18978664
cbln4	2.00637	0.0249747	NM_001110391	NM_001110391	NM_001110391	Dr.111273	563847	cerebellin 4 precursor	ENSDART00000087148		GO:0003674(molecular_function)|GO:0005575(cellular_component)|GO:0008150(biological_process)	Danio rerio cerebellin 4 precursor (cbln4), mRNA [NM_001110391]	chr23:43201761-43201702
cbx1b	2.35075	0.0341627	NM_001002090	NM_001002090	NM_001002090	Dr.83592	415180	chromobox homolog 1b (HP1 beta homolog Drosophila)	ENSDART00000039667	TC305663	GO:0000785(chromatin)|GO:0003682(chromatin binding)|GO:0005634(nucleus)|GO:0006333(chromatin assembly or disassembly)	Danio rerio chromobox homolog 1b (HP1 beta homolog Drosophila) (cbx1b), mRNA [NM_001002090]	chr12:23612931-23612872
cbx4	1.18881	0.0488229	NM_205749	NM_205749	NM_205749	Dr.88560	573110	chromobox homolog 4 (Pc class homolog, Drosophila)	ENSDART00000104273	TC310544	GO:0000785(chromatin)|GO:0003682(chromatin binding)|GO:0005634(nucleus)|GO:0006333(chromatin assembly or disassembly)	Danio rerio chromobox homolog 4 (Pc class homolog, Drosophila) (cbx4), mRNA [NM_205749]	chr3:15597962-15598021
ccbl1	1.76457	0.0341627	NM_213359	NM_213359	NM_213359	Dr.79716	791592	cysteine conjugate-beta lyase; cytoplasmic (glutamine transaminase K, kyneurenine aminotransferase)	ENSDART00000004797	TC353051	GO:0003824(catalytic activity)|GO:0005575(cellular_component)|GO:0008483(transaminase activity)|GO:0009058(biosynthetic process)|GO:0016740(transferase activity)|GO:0016769(transferase activity, transferring nitrogenous groups)|GO:0016829(lyase activity)|GO:0030170(pyridoxal phosphate binding)	Danio rerio cysteine conjugate-beta lyase; cytoplasmic (glutamine transaminase K, kyneurenine aminotransferase) (ccbl1), mRNA [NM_213359]	chr5:27293715-27293774
ccdc85al	2.49428	0.0319701	NM_001004570	NM_001004570	NM_001004570	Dr.90591	447831	coiled-coil domain containing 85A, like"		TC303080	GO:0003674(molecular_function)|GO:0005575(cellular_component)|GO:0008150(biological_process)	Danio rerio coiled-coil domain containing 85A, like (ccdc85al), mRNA [NM_001004570]	chr6:5441802-5441743
ccl-c11b	2.1326	0.044997	EH585162	EH585162		Dr.85019	100141480	chemokine CCL-C11b		TC336055		FDR306-P00019-DEPE-F_G06 FDR306 Danio rerio cDNA clone FDR306-P00019-BR_G06 5', mRNA sequence [EH585162]	chr11:4848513-4848572
ccng1	0.566015	0.0491543	NM_199481	NM_199481	NM_199481	Dr.76134	171473	cyclin G1	ENSDART00000033596	TC348315		Danio rerio cyclin G1 (ccng1), mRNA [NM_199481]	chr14:18920452-18920511
cd9	1.24965	0.0408322	NM_212619	NM_212619	NM_212619	Dr.27131	322455	CD9 antigen (p24)	ENSDART00000019571	TC307658	GO:0016020(membrane)|GO:0016021(integral to membrane)	Danio rerio CD9 antigen (p24) (cd9), mRNA [NM_212619]	chr18:5917060-5917119
cdc14aa	0.731843	0.0323964	NM_201149	NM_201149	NM_201149	Dr.82939	394124	CDC14 cell division cycle 14 homolog A (S. cerevisiae), a	ENSDART00000022963	TC303806	GO:0004725(protein tyrosine phosphatase activity)|GO:0005575(cellular_component)|GO:0006470(protein amino acid dephosphorylation)|GO:0008138(protein tyrosine/serine/threonine phosphatase activity)|GO:0016311(dephosphorylation)|GO:0016787(hydrolase activity)|GO:0016791(phosphatase activity)|GO:0051301(cell division)	Danio rerio CDC14 cell division cycle 14 homolog A (S. cerevisiae), a (cdc14aa), mRNA [NM_201149]	chr2:4035805-4035863
cdc37	0.810467	0.0473974	NM_201038	NM_201038	NM_201038	Dr.113757	394013	cell division cycle 37 homolog (S. cerevisiae)		TC312628	GO:0051301(cell division)	Danio rerio cell division cycle 37 homolog (S. cerevisiae) (cdc37), mRNA [NM_201038]	chr1:53150637-53150696
cdh10	1.80647	0.0473974	NM_001039633	NM_001039633	NM_001039633	Dr.94479	568370	cadherin 10, type 2 (T2-cadherin)	ENSDART00000078232	TC302727	GO:0005509(calcium ion binding)|GO:0005515(protein binding)|GO:0005886(plasma membrane)|GO:0007155(cell adhesion)|GO:0007156(homophilic cell adhesion)|GO:0016020(membrane)|GO:0016021(integral to membrane)	Danio rerio cadherin 10, type 2 (T2-cadherin) (cdh10), mRNA [NM_001039633]	chr2:23367849-23367908
cdk5r2	3.22008	0.0394765	NM_001017569	NM_001017569	NM_001017569	Dr.81085	550231	cyclin-dependent kinase 5, regulatory subunit 2 (p39)	ENSDART00000104722	TC305277	GO:0010842(retina layer formation)|GO:0016533(cyclin-dependent protein kinase 5 holoenzyme complex)|GO:0016534(cyclin-dependent protein kinase 5 activator activity)|GO:0060059(embryonic retina morphogenesis in camera-type eye)	Danio rerio cyclin-dependent kinase 5, regulatory subunit 2 (p39) (cdk5r2), mRNA [NM_001017569]	chr6:12633252-12633193
cdkn1b	1.21336	0.0451594	NM_212792	NM_212792	NM_212792	Dr.75267	368329	cyclin-dependent kinase inhibitor 1b (p27, kip1)	ENSDART00000076417	TC338045	GO:0004861(cyclin-dependent protein kinase inhibitor activity)|GO:0005634(nucleus)|GO:0007050(cell cycle arrest)|GO:0016301(kinase activity)	Danio rerio cyclin-dependent kinase inhibitor 1b (p27, kip1) (cdkn1b), mRNA [NM_212792]	chr25:1511025-1511085
chad	9.65515	0.0502059	NM_201063	NM_201063	NM_201063	Dr.80402	394038	chondroadherin	ENSDART00000066264	TC302974	GO:0005515(protein binding)|GO:0008150(biological_process)	Danio rerio chondroadherin (chad), mRNA [NM_201063]	chr12:27072705-27072646
chchd3	1.76194	0.0492364	NM_214804	NM_214804	NM_214804	Dr.80131	407730	coiled-coil-helix-coiled-coil-helix domain containing 3	ENSDART00000101634	TC345048		Danio rerio coiled-coil-helix-coiled-coil-helix domain containing 3 (chchd3), mRNA [NM_214804]	chr4:15970867-15959038
chordc1	0.715741	0.032974	NM_200339	NM_200339	NM_200339	Dr.15118	393310	cysteine and histidine-rich domain (CHORD)-containing, zinc binding protein 1	ENSDART00000024514	TC315070	GO:0008270(zinc ion binding)|GO:0046872(metal ion binding)	Danio rerio cysteine and histidine-rich domain (CHORD)-containing, zinc binding protein 1 (chordc1), mRNA [NM_200339]	chr1:50641676-50641622
chrna4	1.83904	0.04792	NM_001048063	NM_001048063	NM_001048063	Dr.103932	556619	cholinergic receptor, nicotinic, alpha 4	ENSDART00000104115		GO:0004872(receptor activity)|GO:0004889(nicotinic acetylcholine-activated cation-selective channel activity)|GO:0005216(ion channel activity)|GO:0005230(extracellular ligand-gated ion channel activity)|GO:0005886(plasma membrane)|GO:0006810(transport)|GO:0006811(ion transport)|GO:0016020(membrane)|GO:0016021(integral to membrane)|GO:0030054(cell junction)|GO:0045202(synapse)|GO:0045211(postsynap…	Danio rerio cholinergic receptor, nicotinic, alpha 4 (chrna4), mRNA [NM_001048063]	chr11:11381897-11381838
chst1	2.14591	0.0491543	NM_001003518	NM_001003518	NM_001003518	Dr.85839	445124	carbohydrate (keratan sulfate Gal-6) sulfotransferase 1		TC303091	GO:0000139(Golgi membrane)|GO:0005794(Golgi apparatus)|GO:0005975(carbohydrate metabolic process)|GO:0008146(sulfotransferase activity)|GO:0016020(membrane)|GO:0016021(integral to membrane)|GO:0016740(transferase activity)|GO:0045130(keratan sulfotransferase activity)	Danio rerio carbohydrate (keratan sulfate Gal-6) sulfotransferase 1 (chst1), mRNA [NM_001003518]	chr25:16250276-16250217
cirh1a	0.548662	0.0440043	NM_213282	NM_213282	NM_213282	Dr.7926	406571	cirrhosis, autosomal recessive 1A (cirhin)	ENSDART00000010821	TC303674	GO:0003674(molecular_function)|GO:0005575(cellular_component)|GO:0008150(biological_process)	Danio rerio cirrhosis, autosomal recessive 1A (cirhin) (cirh1a), mRNA [NM_213282]	chr18:19654673-19654614
ciz1	1.16985	0.0491543	NM_213525	NM_213525	NM_213525	Dr.6655	406846	CDKN1A interacting zinc finger protein 1		TC304541	GO:0003676(nucleic acid binding)|GO:0005622(intracellular)|GO:0005634(nucleus)|GO:0008270(zinc ion binding)|GO:0046872(metal ion binding)	Danio rerio CDKN1A interacting zinc finger protein 1 (ciz1), mRNA [NM_213525]	chr5:57002224-57002283
ckma	3.32532	0.0408322	NM_130932	NM_130932	NM_130932	Dr.75117	30095	creatine kinase, muscle a	ENSDART00000032481	TC306045	GO:0003824(catalytic activity)|GO:0016301(kinase activity)|GO:0016740(transferase activity)|GO:0016772(transferase activity, transferring phosphorus-containing groups)	Danio rerio creatine kinase, muscle a (ckma), mRNA [NM_130932]	chr5:31534640-31534699
ckmb	2.92304	0.0417951	NM_001105683	NM_001105683	NM_001105683	Dr.37870	794752	creatine kinase, muscle b	ENSDART00000059366	TC344049	GO:0003824(catalytic activity)|GO:0005575(cellular_component)|GO:0008150(biological_process)|GO:0016301(kinase activity)|GO:0016740(transferase activity)|GO:0016772(transferase activity, transferring phosphorus-containing groups)	Danio rerio creatine kinase, muscle b (ckmb), mRNA [NM_001105683]	chr15:22505481-22505540
clasp2	1.57569	0.035106	NM_207072	NM_207072	NM_207072	Dr.78775	404604	cytoplasmic linker associated protein 2	ENSDART00000039871	TC327921	GO:0005488(binding)|GO:0005737(cytoplasm)|GO:0005794(Golgi apparatus)|GO:0005856(cytoskeleton)|GO:0005874(microtubule)|GO:0007049(cell cycle)|GO:0007067(mitosis)|GO:0051301(cell division)	Danio rerio cytoplasmic linker associated protein 2 (clasp2), mRNA [NM_207072]	chr19:39687811-39687870
clcn7	0.793763	0.0473974	NM_001077537	NM_001077537	NM_001077537	Dr.84256	553351	chloride channel 7	ENSDART00000103660	TC312695	GO:0005216(ion channel activity)|GO:0005247(voltage-gated chloride channel activity)|GO:0006821(chloride transport)|GO:0016020(membrane)|GO:0016021(integral to membrane)|GO:0055085(transmembrane transport)	Danio rerio chloride channel 7 (clcn7), mRNA [NM_001077537]	chr3:25277524-25277583
cldn19	2.53989	0.037957	NM_001017736	NM_001017736	NM_001017736	Dr.152822	550431	claudin 19	ENSDART00000065461	TC306420	GO:0005198(structural molecule activity)|GO:0005886(plasma membrane)|GO:0005923(tight junction)|GO:0008150(biological_process)|GO:0016020(membrane)|GO:0016021(integral to membrane)|GO:0030054(cell junction)	Danio rerio claudin 19 (cldn19), mRNA [NM_001017736]	chr17:12618391-12618332
cldnb	0.492698	0.0417951	NM_131763	NM_131763	NM_131763	Dr.76013	81581	claudin b	ENSDART00000021664	TC307666	GO:0005198(structural molecule activity)|GO:0005923(tight junction)|GO:0016020(membrane)|GO:0016021(integral to membrane)	Danio rerio claudin b (cldnb), mRNA [NM_131763]	chr21:16182778-16182719
cldne	0.498996	0.0442454	NM_131765	NM_131765	NM_131765	Dr.3454	81584	claudin e	ENSDART00000063320	TC304527	GO:0005198(structural molecule activity)|GO:0005886(plasma membrane)|GO:0005923(tight junction)|GO:0016020(membrane)|GO:0016021(integral to membrane)|GO:0030054(cell junction)	Danio rerio claudin e (cldne), mRNA [NM_131765]	chr15:3817867-3817926
cldnf	1.61382	0.0475635	NM_131766	NM_131766	NM_131766	Dr.76180	81585	claudin f	ENSDART00000063325	TC304852	GO:0005198(structural molecule activity)|GO:0005886(plasma membrane)|GO:0005923(tight junction)|GO:0016020(membrane)|GO:0016021(integral to membrane)|GO:0030054(cell junction)	Danio rerio claudin f (cldnf), mRNA [NM_131766]	chr15:3807322-3807381
clstn1	1.61382	0.0475635	NM_001077784	NM_001077784	NM_001077784	Dr.53665	777737	calsyntenin 1	ENSDART00000059339	TC327980	GO:0005509(calcium ion binding)|GO:0007156(homophilic cell adhesion)|GO:0016020(membrane)	Danio rerio calsyntenin 1 (clstn1), mRNA [NM_001077784]	chr23:25123794-25123853
cmlc1	0.523428	0.0408322	NM_131692	NM_131692	NM_131692	Dr.76021	64671	cardiac myosin light chain-1	ENSDART00000048395	TC309255	GO:0003007(heart morphogenesis)|GO:0005509(calcium ion binding)|GO:0045214(sarcomere organization)|GO:0048738(cardiac muscle tissue development)|GO:0055005(ventricular cardiac myofibril development)|GO:0055015(ventricular cardiac muscle cell development)|GO:0060047(heart contraction)	Danio rerio cardiac myosin light chain-1 (cmlc1), mRNA [NM_131692]	chr5:56500744-56500803
cnih2	4.20401	0.0216896	NM_001013524	NM_001013524	NM_001013524	Dr.38442	541397	cornichon homolog 2 (Drosophila)	ENSDART00000041841	TC306334	GO:0007242(intracellular signaling cascade)|GO:0016020(membrane)	Danio rerio cornichon homolog 2 (Drosophila) (cnih2), mRNA [NM_001013524]	chr10:21040622-21040563
cntn1b	4.41684	0.035106	NM_001014814	NM_001014814	NM_001014814	Dr.84810	541474	contactin 1b	ENSDART00000067166	TC301773	GO:0003824(catalytic activity)|GO:0005524(ATP binding)|GO:0008152(metabolic process)	Danio rerio contactin 1b (cntn1b), mRNA [NM_001014814]	chr4:14247151-14247210
col1a1	2.68431	0.0439048	NM_199214	NM_199214	NM_199214	Dr.20097	337158	collagen, type I, alpha 1	ENSDART00000009393	TC361455	GO:0005201(extracellular matrix structural constituent)|GO:0005581(collagen)|GO:0030278(regulation of ossification)	Danio rerio collagen, type I, alpha 1 (col1a1), mRNA [NM_199214]	chr3:22538496-22538555
col1a2	1.50148	0.0484223	NM_182968	NM_182968	NM_182968	Dr.75575	336471	collagen, type I, alpha 2	ENSDART00000042990	TC358670	GO:0005201(extracellular matrix structural constituent)|GO:0005581(collagen)	Danio rerio collagen, type I, alpha 2 (col1a2), mRNA [NM_182968]	chr19:37692459-37692518
col1a3	3.1054	0.0485981	NM_201478	NM_201478	NM_201478	Dr.73918	325675	collagen, type I, alpha 3	ENSDART00000015092	TC301723	GO:0005201(extracellular matrix structural constituent)|GO:0005581(collagen)	Danio rerio collagen, type I, alpha 3 (col1a3), mRNA [NM_201478]	chr12:754726-754785
col6a1	3.05293	0.0344607	XM_693161	XM_693161	XM_693161	Dr.43867	569755	collagen, type VI, alpha 1		TC357020		PREDICTED: Danio rerio collagen, type VI, alpha 1 (col6a1), mRNA [XM_693161]	chr11:31252047-31251988
col6a2	2.9878	0.044795	XM_691072	ENSDART00000087597	XM_691072	Dr.91109	567771	collagen, type VI, alpha 2	ENSDART00000087597			PREDICTED: Danio rerio collagen, type VI, alpha 2 (col6a2), mRNA [XM_691072]	chr11:31179624-31179565
colm	3.55671	0.0344607	NM_001080165	NM_001080165	NM_001080165	Dr.108644	572018	collomin	ENSDART00000087960	TC328151		Danio rerio collomin (colm), mRNA [NM_001080165]	chr18:36714988-36714929
coro1b	1.87529	0.0386304	NM_001109707	NM_001109707	NM_001109707	Dr.77832	560168	coronin, actin binding protein, 1B	ENSDART00000021559	TC311468	GO:0005575(cellular_component)|GO:0008150(biological_process)	Danio rerio coronin, actin binding protein, 1B (coro1b), mRNA [NM_001109707]	chr7:12435725-12433243
cplx2	2.47177	0.0408322	NM_001002459	NM_001002459	NM_001002459	Dr.35716	436732	complexin 2	ENSDART00000003825	TC335998	GO:0005575(cellular_component)|GO:0006836(neurotransmitter transport)|GO:0019905(syntaxin binding)	Danio rerio complexin 2 (cplx2), mRNA [NM_001002459]	chr1:7884569-7884628
cpt1b	4.143	0.0451594	NM_001005940	NM_001005940	NM_001005940	Dr.83085	449677	carnitine palmitoyltransferase 1B (muscle)	ENSDART00000083421	TC304924	GO:0005575(cellular_component)|GO:0008415(acyltransferase activity)|GO:0009617(response to bacterium)|GO:0016740(transferase activity)	Danio rerio carnitine palmitoyltransferase 1B (muscle) (cpt1b), nuclear gene encoding mitochondrial protein, mRNA [NM_001005940]	chr18:7148120-7148061
cpvl	0.783383	0.0496908	NM_199278	NM_199278	NM_199278	Dr.51767	387531	carboxypeptidase, vitellogenic-like	ENSDART00000078984	TC311819	GO:0004180(carboxypeptidase activity)|GO:0004185(serine-type carboxypeptidase activity)|GO:0006508(proteolysis)	Danio rerio carboxypeptidase, vitellogenic-like (cpvl), mRNA [NM_199278]	chr16:16388130-16387561
crabp1a	2.00701	0.0488229	NM_182858	NM_182858	NM_182858	Dr.83594	171479	cellular retinoic acid binding protein 1a	ENSDART00000067510	TC312202	GO:0005215(transporter activity)|GO:0005488(binding)|GO:0006810(transport)|GO:0008289(lipid binding)	Danio rerio cellular retinoic acid binding protein 1a (crabp1a), mRNA [NM_182858]	chr25:3746647-3746706
crabp1b	2.23248	0.0344607	NM_001001842	NM_001001842	NM_001001842	Dr.88282	415102	cellular retinoic acid binding protein 1b	ENSDART00000052122	TC308326	GO:0005215(transporter activity)|GO:0005488(binding)|GO:0006810(transport)|GO:0008289(lipid binding)	Danio rerio cellular retinoic acid binding protein 1b (crabp1b), mRNA [NM_001001842]	chr7:43926602-43926661
crfb1	1.74937	0.0451594	NM_001079681	NM_001079681	NM_001079681	Dr.51034	569454	cytokine receptor family member b1	ENSDART00000099426	TC329747	GO:0002757(immune response-activating signal transduction)|GO:0004872(receptor activity)|GO:0004904(interferon receptor activity)|GO:0016021(integral to membrane)	Danio rerio cytokine receptor family member b1 (crfb1), mRNA [NM_001079681]	chr9:47590451-47590510
crhbp	1.43386	0.0394765	NM_001003459	NM_001003459	NM_001003459	Dr.123183	445065	corticotropin releasing hormone binding protein		TC306691	GO:0003674(molecular_function)|GO:0005575(cellular_component)|GO:0008150(biological_process)	Danio rerio corticotropin releasing hormone binding protein (crhbp), mRNA [NM_001003459]	chr21:38976916-38976975
crip2	0.418418	0.0449	NM_213497	NM_213497	NM_213497	Dr.5660	554826	cysteine-rich protein 2	ENSDART00000103980	TC347796	GO:0008270(zinc ion binding)|GO:0046872(metal ion binding)	Danio rerio cysteine-rich protein 2 (crip2), mRNA [NM_213497]	chr17:36561853-36561794
crispld1	3.02766	0.0475635	NM_200470	NM_200470	NM_200470	Dr.85429	393442	cysteine-rich secretory protein LCCL domain containing 1	ENSDART00000021469	TC303961	GO:0003674(molecular_function)|GO:0008150(biological_process)	Danio rerio cysteine-rich secretory protein LCCL domain containing 1 (crispld1), mRNA [NM_200470]	chr2:24829959-24830018
crlf1a	0.664608	0.0374843	NM_001002650	NM_001002650	NM_001002650	Dr.32094	436923	cytokine receptor-like factor 1a	ENSDART00000098381	TC303211	GO:0004872(receptor activity)|GO:0008150(biological_process)	Danio rerio cytokine receptor-like factor 1a (crlf1a), mRNA [NM_001002650]	chr2:37426654-37435142
cry3	0.611236	0.0463201	NM_131786	NM_131786	NM_131786	Dr.132705	83774	cryptochrome 3	ENSDART00000028606	TC322430	GO:0003913(DNA photolyase activity)|GO:0005667(transcription factor complex)|GO:0006281(DNA repair)|GO:0009266(response to temperature stimulus)|GO:0009416(response to light stimulus)|GO:0016564(transcription repressor activity)	Danio rerio cryptochrome 3 (cry3), mRNA [NM_131786]	chr25:16430082-16430141
cryaba	0.352786	0.0376598	NM_131157	NM_131157	NM_131157	Dr.81303	30393	crystallin, alpha B, a	ENSDART00000062523	TC309901	GO:0005212(structural constituent of eye lens)|GO:0005886(plasma membrane)|GO:0009408(response to heat)|GO:0051082(unfolded protein binding)	Danio rerio crystallin, alpha B, a (cryaba), mRNA [NM_131157]	chr15:8737778-8737719
cryba1b	7.38122	0.0249747	NM_001002586	NM_001002586	NM_001002586	Dr.29899	436859	crystallin, beta A1b	ENSDART00000075992	TC317371	GO:0003674(molecular_function)|GO:0005575(cellular_component)|GO:0008150(biological_process)	Danio rerio crystallin, beta A1b (cryba1b), mRNA [NM_001002586]	chr21:31779412-31779353
cryba2a	8.99401	0.0402959	NM_001002049	NM_001002049	NM_001002049	Dr.86979	415139	crystallin, beta A2a	ENSDART00000041269	TC339943	GO:0003674(molecular_function)|GO:0005575(cellular_component)|GO:0008150(biological_process)	Danio rerio crystallin, beta A2a (cryba2a), mRNA [NM_001002049]	chr6:12596967-12597026
cryba4	9.62346	0.0203797	NM_001018125	NM_001018125	NM_001018125	Dr.75113	553178	crystallin, beta A4		TC312872	GO:0003674(molecular_function)|GO:0005575(cellular_component)|GO:0008150(biological_process)	Danio rerio crystallin, beta A4 (cryba4), mRNA [NM_001018125]	chr19:24396008-24396067
crybb1	13.0921	0.0423084	NM_173231	NM_173231	NM_173231	Dr.84900	114418	crystallin, beta B1		TC360912		Danio rerio crystallin, beta B1 (crybb1), mRNA [NM_173231]	chr10:38035438-38035379
crybb3	0.817916	0.0502657	DQ000468	ENSDART00000060535	XM_001338607	Dr.41866	553184	crystallin, beta B3	ENSDART00000060535	TC308363		Beta B3-crystallin [Source:UniProtKB/TrEMBL;Acc:Q52JI3] [ENSDART00000060535]	chr5:2798152-2798093
crygm2a	29.3803	0.035106	NM_001018121	NM_001018121	NM_001018121	Dr.93408	553177	crystallin, gamma M2a	ENSDART00000080234	TC318357		Danio rerio crystallin, gamma M2a (crygm2a), mRNA [NM_001018121]	chr9:15424932-15424873
crygm2b	45.8888	0.0488229	NM_001020783	NM_001020783	NM_001020783	Dr.116427	553954	crystallin, gamma M2b	ENSDART00000101938	TC340953	GO:0003674(molecular_function)|GO:0005575(cellular_component)|GO:0008150(biological_process)	Danio rerio crystallin, gamma M2b (crygm2b), mRNA [NM_001020783]	chr9:15418230-15418171
crygm3	19.9864	0.0495172	NM_001007786	NM_001007786	NM_001007786	Dr.132190	493631	crystallin, gamma M3	ENSDART00000009115	TC358669		Danio rerio crystallin, gamma M3 (crygm3), mRNA [NM_001007786]	chr9:15704034-15703975
crygmx	10.2191	0.0203797	NM_001013262	NM_001013262	NM_001013262	Dr.75628	335789	crystallin, gamma MX	ENSDART00000105594	TC309469		Danio rerio crystallin, gamma MX (crygmx), mRNA [NM_001013262]	chr12:28959943-28960002
crygn2	8.70379	0.0394765	NM_001003428	NM_001003428	NM_001003428	Dr.87252	445034	crystallin, gamma N2	ENSDART00000041349	TC312118	GO:0005212(structural constituent of eye lens)|GO:0005575(cellular_component)|GO:0008150(biological_process)	Danio rerio crystallin, gamma N2 (crygn2), mRNA [NM_001003428]	chr24:39012756-39012697
csdc2	2.79231	0.0397047	NM_001002690	NM_001002690	NM_001002690	Dr.87298	436963	cold shock domain containing C2, RNA binding	ENSDART00000060561	TC307144	GO:0003676(nucleic acid binding)|GO:0003677(DNA binding)|GO:0005575(cellular_component)|GO:0006355(regulation of transcription, DNA-dependent)	Danio rerio cold shock domain containing C2, RNA binding (csdc2), mRNA [NM_001002690]	chr12:18391501-18391442
csf1b	3.00429	0.0468216	NM_001080076	NM_001080076	NM_001080076	Dr.26260	790931	colony stimulating factor 1b (macrophage)			GO:0005125(cytokine activity)|GO:0008083(growth factor activity)|GO:0008150(biological_process)|GO:0016021(integral to membrane)	Danio rerio colony stimulating factor 1b (macrophage) (csf1b), mRNA [NM_001080076]	chr8:35263227-35263286
csmd2	2.01333	0.0249747	XM_688741	ENSDART00000001805	XM_688741	Dr.104953	565460	CUB and Sushi multiple domains 2	ENSDART00000001805			Novel protein similar to vertebrate CUB and Sushi multiple domain containing protein family Fragment [Source:UniProtKB/TrEMBL;Acc:Q1L898] [ENSDART00000001805]	chr19:39980722-39978565
csnk1e	1.83441	0.0482938	NM_212747	NM_212747	NM_212747	Dr.7400	100006858	casein kinase 1, epsilon	ENSDART00000066391	TC303598	GO:0000166(nucleotide binding)|GO:0004672(protein kinase activity)|GO:0004674(protein serine/threonine kinase activity)|GO:0005524(ATP binding)|GO:0005575(cellular_component)|GO:0006468(protein amino acid phosphorylation)|GO:0016301(kinase activity)	Danio rerio casein kinase 1, epsilon (csnk1e), mRNA [NM_212747]	chr12:18610246-18610305
cspg5	1.70175	0.0442454	BC090284	BC090284	XM_699688	Dr.43670	558206	chondroitin sulfate proteoglycan 5		TC342337		Danio rerio cDNA clone IMAGE:7136505. [BC090284]	chr16:34527132-34527191
ctnna2	3.08997	0.047887	NM_001159372	NM_001159372	NM_001159372	Dr.83570	567500	catenin (cadherin-associated protein), alpha 2	ENSDART00000101306	TC317097	GO:0005198(structural molecule activity)|GO:0005515(protein binding)|GO:0005737(cytoplasm)|GO:0005856(cytoskeleton)|GO:0005886(plasma membrane)|GO:0007155(cell adhesion)|GO:0007275(multicellular organismal development)|GO:0015629(actin cytoskeleton)|GO:0016020(membrane)|GO:0030054(cell junction)|GO:0030154(cell differentiation)|GO:0042995(cell projection)|GO:0045296(cadherin binding)	Danio rerio catenin (cadherin-associated protein), alpha 2 (ctnna2), mRNA [NM_001159372]	chr1:41942243-41942301
ctsba	0.576596	0.0450033	NM_213336	NM_213336	NM_213336	Dr.3374	406645	cathepsin B, a	ENSDART00000077418	TC336178	GO:0004197(cysteine-type endopeptidase activity)|GO:0005575(cellular_component)|GO:0006508(proteolysis)|GO:0008233(peptidase activity)|GO:0008234(cysteine-type peptidase activity)|GO:0016787(hydrolase activity)|GO:0050790(regulation of catalytic activity)	Danio rerio cathepsin B, a (ctsba), mRNA [NM_213336]	chr17:27785934-27785875
ctssa	4.28558	0.0323964	NM_200426	NM_200426	NM_200426	Dr.81560	393398	cathepsin S, a		TC305606	GO:0004197(cysteine-type endopeptidase activity)|GO:0005575(cellular_component)|GO:0006508(proteolysis)|GO:0008233(peptidase activity)|GO:0008234(cysteine-type peptidase activity)|GO:0016787(hydrolase activity)	Danio rerio cathepsin S, a (ctssa), mRNA [NM_200426]	chr19:57375-57316
cugbp1	0.685329	0.0484223	NM_131613	NM_131613	NM_131613	Dr.75890	58137	CUG triplet repeat, RNA-binding protein 1	ENSDART00000041055	TC303073	GO:0000166(nucleotide binding)|GO:0003676(nucleic acid binding)|GO:0003723(RNA binding)|GO:0005634(nucleus)|GO:0005737(cytoplasm)|GO:0006397(mRNA processing)|GO:0045495(pole plasm)	Danio rerio CUG triplet repeat, RNA-binding protein 1 (cugbp1), mRNA [NM_131613]	chr7:24916654-24916713
cugbp2	2.21202	0.0450033	NM_194401	NM_194401	NM_194401	Dr.77531	373117	CUG triplet repeat, RNA binding protein 2	ENSDART00000017443	TC309045	GO:0000166(nucleotide binding)|GO:0003676(nucleic acid binding)|GO:0003723(RNA binding)|GO:0005634(nucleus)|GO:0005737(cytoplasm)|GO:0006397(mRNA processing)	Danio rerio CUG triplet repeat, RNA binding protein 2 (cugbp2), mRNA [NM_194401]	chr4:26831434-26831493
cul3	1.18554	0.0485981	NM_199691	NM_199691	NM_199691	Dr.75956	324655	cullin 3	ENSDART00000056882	TC302498	GO:0006511(ubiquitin-dependent protein catabolic process)|GO:0031461(cullin-RING ubiquitin ligase complex)|GO:0031625(ubiquitin protein ligase binding)	Danio rerio cullin 3 (cul3), mRNA [NM_199691]	chr2:52807893-52807952
cx23	3.17736	0.0438002	NM_001013546	NM_001013546	NM_001013546	Dr.141011	541419	connexin 23	ENSDART00000076293	TC332776	GO:0005243(gap junction channel activity)|GO:0005886(plasma membrane)|GO:0005921(gap junction)|GO:0005922(connexon complex)|GO:0007154(cell communication)|GO:0016020(membrane)|GO:0016021(integral to membrane)|GO:0030054(cell junction)	Danio rerio connexin 23 (cx23), mRNA [NM_001013546]	chr20:29964566-29964507
cx43.4	0.519003	0.04792	NM_131069	NM_131069	NM_131069	Dr.18287	30276	connexin 43.4	ENSDART00000009790	TC311696	GO:0005886(plasma membrane)|GO:0005921(gap junction)|GO:0005922(connexon complex)|GO:0007154(cell communication)|GO:0016020(membrane)|GO:0016021(integral to membrane)|GO:0030054(cell junction)	Danio rerio connexin 43.4 (cx43.4), mRNA [NM_131069]	chr9:40309477-40306848
cx44.1	2.78698	0.0501257	NM_131809	NM_131809	NM_131809	Dr.85399	114403	connexin 44.1	ENSDART00000007262	TC303439	GO:0005886(plasma membrane)|GO:0005887(integral to plasma membrane)|GO:0005921(gap junction)|GO:0005922(connexon complex)|GO:0007154(cell communication)|GO:0016020(membrane)|GO:0016021(integral to membrane)|GO:0030054(cell junction)|GO:0055077(gap junction hemi-channel activity)	Danio rerio connexin 44.1 (cx44.1), mRNA [NM_131809]	chr1:44392890-44392949
cygb1	0.414828	0.0418176	NM_152952	NM_152952	NM_152952	Dr.29018	246090	cytoglobin 1		TC340051	GO:0005344(oxygen transporter activity)|GO:0005506(iron ion binding)|GO:0005737(cytoplasm)|GO:0006810(transport)|GO:0015671(oxygen transport)|GO:0019825(oxygen binding)|GO:0020037(heme binding)|GO:0046686(response to cadmium ion)|GO:0046872(metal ion binding)	Danio rerio cytoglobin 1 (cygb1), mRNA [NM_152952]	chr3:62793192-62793133
cygb2	2.3602	0.0397047	NM_001024224	NM_001024224	NM_001024224	Dr.43049	554176	cytoglobin 2	ENSDART00000074114	NP1438849	GO:0005344(oxygen transporter activity)|GO:0005506(iron ion binding)|GO:0005737(cytoplasm)|GO:0006810(transport)|GO:0015671(oxygen transport)|GO:0019825(oxygen binding)|GO:0020037(heme binding)|GO:0046872(metal ion binding)	Danio rerio cytoglobin 2 (cygb2), mRNA [NM_001024224]	chr6:47471537-47471596
cyp19a1b	1.50448	0.0485981	NM_131642	NM_131642	NM_131642	Dr.10461	60640	cytochrome P450, family 19, subfamily A, polypeptide 1b		TC301969	GO:0004497(monooxygenase activity)|GO:0005506(iron ion binding)|GO:0009055(electron carrier activity)|GO:0009410(response to xenobiotic stimulus)|GO:0016491(oxidoreductase activity)|GO:0020037(heme binding)|GO:0032355(response to estradiol stimulus)|GO:0043627(response to estrogen stimulus)|GO:0046872(metal ion binding)|GO:0048545(response to steroid hormone stimulus)|GO:0055114(oxidation reducti…	Danio rerio cytochrome P450, family 19, subfamily A, polypeptide 1b (cyp19a1b), mRNA [NM_131642]	chr25:2989477-2989564
cyp1b1	3.48422	0.0417951	NM_001145708	NM_001145708	NM_001145708	Dr.151870	100150054	cytochrome P450, family 1, subfamily B, polypeptide 1	ENSDART00000099870	TC317145	GO:0004497(monooxygenase activity)|GO:0005506(iron ion binding)|GO:0005575(cellular_component)|GO:0009055(electron carrier activity)|GO:0016491(oxidoreductase activity)|GO:0016712(oxidoreductase activity, acting on paired donors, with incorporation or reduction of molecular oxygen, reduced flavin or flavoprotein as one donor, and incorporation of one atom of oxygen)|GO:0020037(heme binding)|GO:00…	Danio rerio cytochrome P450, family 1, subfamily B, polypeptide 1 (cyp1b1), mRNA [NM_001145708]	chr13:42835709-42835768
cyp2j27	2.084	0.0409557	NM_001025554	NM_001025554	NM_001025554	Dr.85615	569245	cytochrome P450, family 2, subfamily J, polypeptide 27	ENSDART00000063081	TC305519	GO:0004497(monooxygenase activity)|GO:0005506(iron ion binding)|GO:0009055(electron carrier activity)|GO:0016491(oxidoreductase activity)|GO:0016712(oxidoreductase activity, acting on paired donors, with incorporation or reduction of molecular oxygen, reduced flavin or flavoprotein as one donor, and incorporation of one atom of oxygen)|GO:0020037(heme binding)|GO:0046872(metal ion binding)|GO:005…	Danio rerio cytochrome P450, family 2, subfamily J, polypeptide 27 (cyp2j27), mRNA [NM_001025554]	chr20:28020638-28020697
cyp2x12	1.81312	0.0488229	NM_001079853	NM_001079853	NM_001079853	Dr.150553	790965	cytochrome P450 CYP2X12	ENSDART00000098924			Danio rerio cytochrome P450 CYP2X12 (cyp2x12), mRNA [NM_001079853]	Zv7_scaffold2582:35102-35161
cyp4v2	2.60939	0.0397504	NM_001077602	NM_001077602	NM_001077602	Dr.79965	558851	cytochrome P450, family 4, subfamily V, polypeptide 2"			GO:0004497(monooxygenase activity)|GO:0005506(iron ion binding)|GO:0005575(cellular_component)|GO:0009055(electron carrier activity)|GO:0016491(oxidoreductase activity)|GO:0020037(heme binding)|GO:0046872(metal ion binding)|GO:0055114(oxidation reduction)	Danio rerio cytochrome P450, family 4, subfamily V, polypeptide 2 (cyp4v2), mRNA [NM_001077602]	chr1:13744087-13744146
dab1	2.36345	0.0475635	NM_001040685	NM_001040685	NM_001040685	Dr.67451	692351	disabled homolog 1 (Drosophila)		NP1438015		Danio rerio disabled homolog 1 (Drosophila) (dab1), mRNA [NM_001040685]	chr5:40654856-40654915
dbx1a	1.98839	0.0457679	NM_131158	NM_131158	NM_131158	Dr.8070	30394	developing brain homeobox 1a		TC306474	GO:0003677(DNA binding)|GO:0003700(transcription factor activity)|GO:0005634(nucleus)|GO:0006355(regulation of transcription, DNA-dependent)|GO:0007275(multicellular organismal development)|GO:0021515(cell differentiation in spinal cord)|GO:0030528(transcription regulator activity)|GO:0043565(sequence-specific DNA binding)|GO:0045449(regulation of transcription)	Danio rerio developing brain homeobox 1a (dbx1a), mRNA [NM_131158]	chr7:10652189-10652130
dck	1.73841	0.0451333	NM_001007056	NM_001007056	NM_001007056	Dr.78434	474325	deoxycytidine kinase	ENSDART00000035888	TC307868	GO:0005524(ATP binding)|GO:0005575(cellular_component)|GO:0006139(nucleobase, nucleoside, nucleotide and nucleic acid metabolic process)|GO:0016301(kinase activity)|GO:0016773(phosphotransferase activity, alcohol group as acceptor)	Danio rerio deoxycytidine kinase (dck), mRNA [NM_001007056]	Zv7_NA117:195347-196009
dclk1	1.97352	0.0409557	NM_001077549	NM_001077549	NM_001077549	Dr.78987	558997	doublecortin-like kinase 1	ENSDART00000086440	TC342893	GO:0000166(nucleotide binding)|GO:0004672(protein kinase activity)|GO:0004674(protein serine/threonine kinase activity)|GO:0005524(ATP binding)|GO:0005575(cellular_component)|GO:0006468(protein amino acid phosphorylation)|GO:0016301(kinase activity)	Danio rerio doublecortin-like kinase 1 (dclk1), mRNA [NM_001077549]	chr10:31208422-31215179
dclk2	1.67702	0.0403306	NM_001145787	NM_001145787	NM_001145787	Dr.85306	572548	doublecortin-like kinase 2	ENSDART00000046260		GO:0000166(nucleotide binding)|GO:0004672(protein kinase activity)|GO:0004674(protein serine/threonine kinase activity)|GO:0005524(ATP binding)|GO:0005737(cytoplasm)|GO:0006468(protein amino acid phosphorylation)|GO:0007242(intracellular signaling cascade)|GO:0015630(microtubule cytoskeleton)|GO:0016301(kinase activity)|GO:0046777(protein amino acid autophosphorylation)	Danio rerio doublecortin-like kinase 2 (dclk2), transcript variant 2, mRNA [NM_001145787]	chr18:31799088-31799029
dcp1a	1.35824	0.050525	NM_182893	NM_182893	NM_182893	Dr.80532	360153	decapping enzyme	ENSDART00000017567	TC302464		Danio rerio decapping enzyme (dcp1a), mRNA [NM_182893]	chr8:52344869-52344810
dct	3.51204	0.0397047	NM_001039975	NM_001039975	NM_001039975	Dr.82316	58074	dopachrome tautomerase	ENSDART00000022044	TC306367	GO:0005575(cellular_component)|GO:0008152(metabolic process)|GO:0016491(oxidoreductase activity)|GO:0046872(metal ion binding)	Danio rerio dopachrome tautomerase (dct), transcript variant 1, mRNA [NM_001039975]	Zv7_NA2942:12486-12545
ddb2	0.360253	0.0417951	NM_001083061	NM_001083061	NM_001083061	Dr.94422	100004133	damage-specific DNA binding protein 2	ENSDART00000100665	TC316559	GO:0003677(DNA binding)|GO:0005515(protein binding)|GO:0005634(nucleus)|GO:0006281(DNA repair)|GO:0006974(response to DNA damage stimulus)|GO:0019941(modification-dependent protein catabolic process)	Danio rerio damage-specific DNA binding protein 2 (ddb2), mRNA [NM_001083061]	chr18:13697497-13697438
ddc	2.84012	0.0402959	NM_213342	NM_213342	NM_213342	Dr.75993	406651	dopa decarboxylase		TC334831	GO:0003824(catalytic activity)|GO:0005575(cellular_component)|GO:0006519(cellular amino acid and derivative metabolic process)|GO:0016829(lyase activity)|GO:0016831(carboxy-lyase activity)|GO:0019752(carboxylic acid metabolic process)|GO:0030170(pyridoxal phosphate binding)	Danio rerio dopa decarboxylase (ddc), mRNA [NM_213342]	chr16:5064640-5064699
ddx18	0.570147	0.0463201	NM_001003411	NM_001003411	NM_001003411	Dr.24235	321127	DEAD (Asp-Glu-Ala-Asp) box polypeptide 18	ENSDART00000048753	TC333741	GO:0000166(nucleotide binding)|GO:0003676(nucleic acid binding)|GO:0004386(helicase activity)|GO:0005524(ATP binding)|GO:0008026(ATP-dependent helicase activity)|GO:0016787(hydrolase activity)	Danio rerio DEAD (Asp-Glu-Ala-Asp) box polypeptide 18 (ddx18), mRNA [NM_001003411]	chr9:32592677-32592736
ddx51	0.409824	0.0440832	NM_001003864	NM_001003864	NM_001003864	Dr.77952	445387	DEAD (Asp-Glu-Ala-Asp) box polypeptide 51	ENSDART00000032277	TC303774	GO:0000166(nucleotide binding)|GO:0003676(nucleic acid binding)|GO:0003723(RNA binding)|GO:0004386(helicase activity)|GO:0005524(ATP binding)|GO:0005634(nucleus)|GO:0006364(rRNA processing)|GO:0008026(ATP-dependent helicase activity)|GO:0016787(hydrolase activity)|GO:0042254(ribosome biogenesis)	Danio rerio DEAD (Asp-Glu-Ala-Asp) box polypeptide 51 (ddx51), mRNA [NM_001003864]	chr8:44824057-44824116
ddx55	0.699538	0.0508697	NM_173229	NM_173229	NM_173229	Dr.16883	286745	DEAD (Asp-Glu-Ala-Asp) box polypeptide 55	ENSDART00000005168	TC303977	GO:0000166(nucleotide binding)|GO:0003676(nucleic acid binding)|GO:0003723(RNA binding)|GO:0004386(helicase activity)|GO:0005524(ATP binding)|GO:0007275(multicellular organismal development)|GO:0008026(ATP-dependent helicase activity)|GO:0016787(hydrolase activity)	Danio rerio DEAD (Asp-Glu-Ala-Asp) box polypeptide 55 (ddx55), mRNA [NM_173229]	chr10:1541904-1541963
ddx56	0.592564	0.0485278	NM_001003876	NM_001003876	NM_001003876	Dr.79779	445399	DEAD (Asp-Glu-Ala-Asp) box polypeptide 56	ENSDART00000034555	TC356987	GO:0003676(nucleic acid binding)|GO:0004386(helicase activity)|GO:0005524(ATP binding)|GO:0008026(ATP-dependent helicase activity)|GO:0016787(hydrolase activity)	Danio rerio DEAD (Asp-Glu-Ala-Asp) box polypeptide 56 (ddx56), mRNA [NM_001003876]	chr10:1287840-1285484
def	0.658345	0.0488229	NM_173273	NM_173273	NM_173273	Dr.75940	286787	digestive-organ expansion factor	ENSDART00000026726	TC323944	GO:0003674(molecular_function)|GO:0005634(nucleus)|GO:0007275(multicellular organismal development)|GO:0031017(exocrine pancreas development)|GO:0035265(organ growth)|GO:0048547(gut morphogenesis)	Danio rerio digestive-organ expansion factor (def), mRNA [NM_173273]	chr13:31411560-31411554
defbl1	6.12365	0.0394765	NM_001081553	NM_001081553	NM_001081553	Dr.113373	100009619	defensin, beta-like 1	ENSDART00000112068	TC356528		Danio rerio defensin, beta-like 1 (defbl1), mRNA [NM_001081553]	chr21:10561945-10561886
dennd4a	0.869338	0.0473974	NM_001080989	NM_001080989	NM_001080989	Dr.87366	558211	DENN/MADD domain containing 4A	ENSDART00000090922	TC330685		Danio rerio DENN/MADD domain containing 4A (dennd4a), mRNA [NM_001080989]	chr18:15128239-15130783
dgat1	2.54443	0.0403647	NM_199730	NM_199730	NM_199730	Dr.79871	325875	diacylglycerol O-acyltransferase homolog 1 (mouse)	ENSDART00000042517	TC302763	GO:0008150(biological_process)|GO:0008415(acyltransferase activity)|GO:0016020(membrane)|GO:0016021(integral to membrane)|GO:0016740(transferase activity)	Danio rerio diacylglycerol O-acyltransferase homolog 1 (mouse) (dgat1), mRNA [NM_199730]	chr19:45372428-45372369
dhdhl	0.637003	0.0494975	NM_214735	NM_214735	NM_214735	Dr.78158	406433	dihydrodiol dehydrogenase (dimeric), like	ENSDART00000032392	TC307209	GO:0003824(catalytic activity)|GO:0005488(binding)|GO:0008152(metabolic process)|GO:0016491(oxidoreductase activity)|GO:0055114(oxidation reduction)	Danio rerio dihydrodiol dehydrogenase (dimeric), like (dhdhl), mRNA [NM_214735]	chr18:318093-318152
dhrs11a	0.734728	0.0396807	NM_001100048	NM_001100048	NM_001100048	Dr.134955	791578	dehydrogenase/reductase (SDR family) member 11a	ENSDART00000100097		GO:0003824(catalytic activity)|GO:0005488(binding)|GO:0005575(cellular_component)|GO:0008152(metabolic process)|GO:0016491(oxidoreductase activity)|GO:0055114(oxidation reduction)	Danio rerio dehydrogenase/reductase (SDR family) member 11a (dhrs11a), mRNA [NM_001100048]	chr5:1274834-1274893
dhx16	0.755783	0.0442454	NM_200024	NM_200024	NM_200024	Dr.76186	336645	DEAH (Asp-Glu-Ala-His) box polypeptide 16	ENSDART00000006288	TC302105	GO:0000166(nucleotide binding)|GO:0003676(nucleic acid binding)|GO:0004386(helicase activity)|GO:0005524(ATP binding)|GO:0008026(ATP-dependent helicase activity)|GO:0016787(hydrolase activity)	Danio rerio DEAH (Asp-Glu-Ala-His) box polypeptide 16 (dhx16), mRNA [NM_200024]	chr15:31601098-31601039
dhx37	0.590408	0.0484223	NM_001083004	NM_001083004	NM_001083004	Dr.79711	100009635	DEAH (Asp-Glu-Ala-His) box polypeptide 37	ENSDART00000090731	TC325363	GO:0000166(nucleotide binding)|GO:0003676(nucleic acid binding)|GO:0004386(helicase activity)|GO:0005524(ATP binding)|GO:0005575(cellular_component)|GO:0008026(ATP-dependent helicase activity)|GO:0008150(biological_process)|GO:0016787(hydrolase activity)|GO:0017111(nucleoside-triphosphatase activity)	Danio rerio DEAH (Asp-Glu-Ala-His) box polypeptide 37 (dhx37), mRNA [NM_001083004]	chr8:9440081-9440022
dio2	2.78824	0.044795	NM_212789	NM_212789	NM_212789	Dr.12949	352937	deiodinase, iodothyronine, type II	ENSDART00000064248	TC349260	GO:0004800(thyroxine 5'-deiodinase activity)|GO:0008430(selenium binding)|GO:0009725(response to hormone stimulus)|GO:0009790(embryonic development)|GO:0016491(oxidoreductase activity)|GO:0042446(hormone biosynthetic process)|GO:0048066(pigmentation during development)|GO:0055114(oxidation reduction)	Danio rerio deiodinase, iodothyronine, type II (dio2), mRNA [NM_212789]	chr17:15433201-15433260
diras1	3.25064	0.0376598	NM_199831	NM_199831	NM_199831	Dr.16422	327577	DIRAS family, GTP-binding RAS-like 1	ENSDART00000031937	TC319254	GO:0000166(nucleotide binding)|GO:0003924(GTPase activity)|GO:0005525(GTP binding)|GO:0005622(intracellular)|GO:0007165(signal transduction)|GO:0007264(small GTPase mediated signal transduction)|GO:0016020(membrane)	Danio rerio DIRAS family, GTP-binding RAS-like 1 (diras1), mRNA [NM_199831]	chr11:26123738-26123679
dixdc1	1.71302	0.0463201	NM_182884	NM_182884	NM_182884	Dr.11043	360137	DIX domain containing 1	ENSDART00000034324	TC303195	GO:0004871(signal transducer activity)|GO:0005622(intracellular)|GO:0005737(cytoplasm)|GO:0007275(multicellular organismal development)|GO:0016055(Wnt receptor signaling pathway)|GO:0030054(cell junction)|GO:0030177(positive regulation of Wnt receptor signaling pathway)	Danio rerio DIX domain containing 1 (dixdc1), mRNA [NM_182884]	chr15:8773562-8773621
dkc1	0.561454	0.044795	NM_001033107	NM_001033107	NM_001033107	Dr.33715	613144	dyskeratosis congenita 1, dyskerin	ENSDART00000017176	TC304777	GO:0001522(pseudouridine synthesis)|GO:0003723(RNA binding)|GO:0005575(cellular_component)|GO:0006396(RNA processing)|GO:0009451(RNA modification)|GO:0009982(pseudouridine synthase activity)	Danio rerio dyskeratosis congenita 1, dyskerin (dkc1), mRNA [NM_001033107]	chr21:34115317-34115258
dla	2.06178	0.0379518	NM_130954	NM_130954	NM_130954	Dr.30326	30131	deltaA	ENSDART00000012104	TC364061	GO:0005509(calcium ion binding)|GO:0005515(protein binding)|GO:0007154(cell communication)|GO:0007219(Notch signaling pathway)|GO:0007275(multicellular organismal development)|GO:0007399(nervous system development)|GO:0009880(embryonic pattern specification)|GO:0016020(membrane)|GO:0016021(integral to membrane)|GO:0030154(cell differentiation)	Danio rerio deltaA (dla), mRNA [NM_130954]	chr1:50265583-50265525
dlb	2.10842	0.0442454	NM_130958	NM_130958	NM_130958	Dr.574	30141	deltaB	ENSDART00000019259	TC302459	GO:0005509(calcium ion binding)|GO:0007154(cell communication)|GO:0007219(Notch signaling pathway)|GO:0007275(multicellular organismal development)|GO:0007399(nervous system development)|GO:0016020(membrane)|GO:0016021(integral to membrane)|GO:0030154(cell differentiation)	Danio rerio deltaB (dlb), mRNA [NM_130958]	chr5:31665783-31665724
dlc	1.45068	0.0503549	NM_130944	NM_130944	NM_130944	Dr.81314	30120	deltaC	ENSDART00000018514	TC345505	GO:0001756(somitogenesis)|GO:0005509(calcium ion binding)|GO:0005737(cytoplasm)|GO:0005886(plasma membrane)|GO:0007154(cell communication)|GO:0007219(Notch signaling pathway)|GO:0007275(multicellular organismal development)|GO:0016020(membrane)|GO:0016021(integral to membrane)|GO:0030154(cell differentiation)|GO:0030165(PDZ domain binding)|GO:0042802(identical protein binding)|GO:0048471(perinucl…	Danio rerio deltaC (dlc), mRNA [NM_130944]	chr15:18106370-18106311
dld	1.8574	0.0203797	NM_130955	NM_130955	NM_130955	Dr.75102	30138	deltaD	ENSDART00000006180	TC315753	GO:0001756(somitogenesis)|GO:0005509(calcium ion binding)|GO:0005515(protein binding)|GO:0005737(cytoplasm)|GO:0005886(plasma membrane)|GO:0007154(cell communication)|GO:0007219(Notch signaling pathway)|GO:0007275(multicellular organismal development)|GO:0007368(determination of left/right symmetry)|GO:0007399(nervous system development)|GO:0009952(anterior/posterior pattern formation)|GO:0016020…	Danio rerio deltaD (dld), mRNA [NM_130955]	chr13:52911464-52911523
dlx4a	2.65733	0.044795	NM_131300	NM_131300	NM_131300	Dr.158	30561	distal-less homeobox gene 4a	ENSDART00000007073	TC307474	GO:0003677(DNA binding)|GO:0003700(transcription factor activity)|GO:0005634(nucleus)|GO:0006355(regulation of transcription, DNA-dependent)|GO:0007275(multicellular organismal development)|GO:0030528(transcription regulator activity)|GO:0043565(sequence-specific DNA binding)|GO:0045449(regulation of transcription)	Danio rerio distal-less homeobox gene 4a (dlx4a), mRNA [NM_131300]	chr3:32448241-32448300
dlx6a	1.64863	0.0484223	NM_131323	NM_131323	NM_131323	Dr.75092	30586	distal-less homeobox gene 6a		TC306620	GO:0003677(DNA binding)|GO:0003700(transcription factor activity)|GO:0005634(nucleus)|GO:0006355(regulation of transcription, DNA-dependent)|GO:0007275(multicellular organismal development)|GO:0030528(transcription regulator activity)|GO:0043565(sequence-specific DNA binding)|GO:0045449(regulation of transcription)	Danio rerio distal-less homeobox gene 6a (dlx6a), mRNA [NM_131323]	chr19:38248966-38249025
dnase1l3l	12.3458	0.0502657	NM_001002403	NM_001002403	NM_001002403	Dr.90408	436676	deoxyribonuclease I-like 3, like	ENSDART00000034092	TC307690	GO:0004536(deoxyribonuclease activity)|GO:0006308(DNA catabolic process)	Danio rerio deoxyribonuclease I-like 3, like (dnase1l3l), mRNA [NM_001002403]	chr8:23766735-23767942
dnmt4	0.623176	0.0442454	NM_001025450	NM_001025450	NM_001025450	Dr.34505	317744	DNA (cytosine-5-)-methyltransferase 4	ENSDART00000053418	TC302080	GO:0003677(DNA binding)|GO:0006306(DNA methylation)|GO:0008168(methyltransferase activity)|GO:0008270(zinc ion binding)|GO:0016740(transferase activity)	Danio rerio DNA (cytosine-5-)-methyltransferase 4 (dnmt4), mRNA [NM_001025450]	chr23:14810986-14810927
dnttip2	0.621927	0.0417792	NM_001145786	NM_001145786	NM_001145786	Dr.79346	564961	deoxynucleotidyltransferase, terminal, interacting protein 2	ENSDART00000050651	TC316777	GO:0016740(transferase activity)	Danio rerio deoxynucleotidyltransferase, terminal, interacting protein 2 (dnttip2), mRNA [NM_001145786]	chr8:11895687-11895746
dpp6b	2.22017	0.0222798	NM_001115122	NM_001115122	NM_001115122	Dr.87524	566832	dipeptidyl-peptidase 6b	ENSDART00000037848	TC320347	GO:0006508(proteolysis)|GO:0008236(serine-type peptidase activity)|GO:0016020(membrane)	Danio rerio dipeptidyl-peptidase 6 (dpp6), mRNA [NM_001115122]	chr2:8598694-8598635
dpyd	1.51551	0.049038	NM_212893	NM_212893	NM_212893	Dr.79932	405829	dihydropyrimidine dehydrogenase		TC302060	GO:0003824(catalytic activity)|GO:0004152(dihydroorotate dehydrogenase activity)|GO:0004158(dihydroorotate oxidase activity)|GO:0005488(binding)|GO:0005506(iron ion binding)|GO:0005737(cytoplasm)|GO:0006207('de novo' pyrimidine base biosynthetic process)|GO:0006222(UMP biosynthetic process)|GO:0008152(metabolic process)|GO:0009055(electron carrier activity)|GO:0016491(oxidoreductase activity)|GO:…	Danio rerio dihydropyrimidine dehydrogenase (dpyd), mRNA [NM_212893]	chr2:15049068-15049127
dpysl2	1.68048	0.0402959	NM_001020517	NM_001020517	NM_001020517	Dr.81425	553412	dihydropyrimidinase-like 2	ENSDART00000064875	TC303200	GO:0016787(hydrolase activity)|GO:0016810(hydrolase activity, acting on carbon-nitrogen (but not peptide) bonds)	Danio rerio dihydropyrimidinase-like 2 (dpysl2), mRNA [NM_001020517]	chr10:11231026-11230967
dpysl4	1.8096	0.0495172	NM_001020516	NM_001020516	NM_001020516	Dr.45429	553411	dihydropyrimidinase-like 4		TC303283	GO:0016787(hydrolase activity)|GO:0016810(hydrolase activity, acting on carbon-nitrogen (but not peptide) bonds)	Danio rerio dihydropyrimidinase-like 4 (dpysl4), mRNA [NM_001020516]	Zv7_NA983:211-152
dpysl5b	1.77778	0.047887	NM_001020515	NM_001020515	NM_001020515	Dr.82862	553410	dihydropyrimidinase-like 5b		TC302093	GO:0016787(hydrolase activity)|GO:0016810(hydrolase activity, acting on carbon-nitrogen (but not peptide) bonds)	Danio rerio dihydropyrimidinase-like 5b (dpysl5b), mRNA [NM_001020515]	chr4:448687-448746
drd2a	1.61	0.022397	NM_183068	NM_183068	NM_183068	Dr.88537	282557	dopamine receptor D2a		TC305074	GO:0001591(dopamine receptor activity, coupled via Gi/Go)|GO:0004871(signal transducer activity)|GO:0004872(receptor activity)|GO:0004930(G-protein coupled receptor activity)|GO:0004952(dopamine receptor activity)|GO:0007165(signal transduction)|GO:0007186(G-protein coupled receptor protein signaling pathway)|GO:0007212(dopamine receptor signaling pathway)|GO:0016021(integral to membrane)	Danio rerio dopamine receptor D2a (drd2a), mRNA [NM_183068]	chr15:19663699-19663640
drd4a	1.59034	0.0216896	NM_001012616	NM_001012616	NM_001012616	Dr.89397	503564	dopamine receptor D4a	ENSDART00000012603	TC329013	GO:0004871(signal transducer activity)|GO:0004872(receptor activity)|GO:0004930(G-protein coupled receptor activity)|GO:0004952(dopamine receptor activity)|GO:0007165(signal transduction)|GO:0007186(G-protein coupled receptor protein signaling pathway)|GO:0016021(integral to membrane)	Danio rerio dopamine receptor D4a (drd4a), mRNA [NM_001012616]	chr17:10049293-10049234
dtnb	1.79139	0.039669	NM_001080573	NM_001080573	NM_001080573	Dr.135353	559786	dystrobrevin, beta	ENSDART00000104020		GO:0005509(calcium ion binding)|GO:0008270(zinc ion binding)	Danio rerio dystrobrevin, beta (dtnb), mRNA [NM_001080573]	chr17:36189733-36189674
dusp5	0.459174	0.0451333	NM_212565	NM_212565	NM_212565	Dr.77989	114436	dual specificity phosphatase 5	ENSDART00000020249	TC306083	GO:0004725(protein tyrosine phosphatase activity)|GO:0006470(protein amino acid dephosphorylation)|GO:0008138(protein tyrosine/serine/threonine phosphatase activity)|GO:0016311(dephosphorylation)|GO:0016787(hydrolase activity)|GO:0016791(phosphatase activity)|GO:0017017(MAP kinase tyrosine/serine/threonine phosphatase activity)	Danio rerio dual specificity phosphatase 5 (dusp5), mRNA [NM_212565]	chr22:30571068-30571009
dynlt3	1.37835	0.0462151	NM_205608	NM_205608	NM_205608	Dr.4843	402901	dynein, light chain, Tctex-type 3	ENSDART00000067822	TC307527		Danio rerio dynein, light chain, Tctex-type 3 (dynlt3), mRNA [NM_205608]	chr11:27283954-27284013
eaf1	1.30559	0.0341627	NM_001002115	NM_001002115	NM_001002115	Dr.3524	415205	ELL associated factor 1	ENSDART00000104252	TC313257	GO:0003674(molecular_function)|GO:0005575(cellular_component)|GO:0007507(heart development)|GO:0014812(muscle cell migration)|GO:0030111(regulation of Wnt receptor signaling pathway)|GO:0031016(pancreas development)|GO:0042074(cell migration involved in gastrulation)|GO:0060028(convergent extension involved in axis elongation)|GO:0060029(convergent extension involved in organogenesis)	Danio rerio ELL associated factor 1 (eaf1), mRNA [NM_001002115]	chr16:2850705-2850764
eapp	0.762111	0.0417951	NM_199784	NM_199784	NM_199784	Dr.77658	327318	e2f-associated phosphoprotein	ENSDART00000021942	TC330990		Danio rerio e2f-associated phosphoprotein (eapp), mRNA [NM_199784]	chr17:13066508-13066567
ebna1bp2l	0.536222	0.0402959	NM_001003840	NM_001003840	NM_001003840	Dr.31853	335049	EBNA1 binding protein 2-like	ENSDART00000077259	TC307779	GO:0003674(molecular_function)|GO:0005575(cellular_component)|GO:0008150(biological_process)	Danio rerio EBNA1 binding protein 2-like (ebna1bp2l), mRNA [NM_001003840]	chr15:38907982-38907923
edf1	0.673499	0.0467506	NM_200745	NM_200745	NM_200745	Dr.9707	793036	endothelial differentiation-related factor 1	ENSDART00000015940	TC315150	GO:0003677(DNA binding)|GO:0005634(nucleus)|GO:0006350(transcription)|GO:0043565(sequence-specific DNA binding)|GO:0045449(regulation of transcription)	Danio rerio endothelial differentiation-related factor 1 (edf1), mRNA [NM_200745]	chr5:57967502-57967443
edn1	0.797795	0.049038	NM_131519	NM_131519	NM_131519	Dr.4076	58032	endothelin 1	ENSDART00000105146	TC336388	GO:0005576(extracellular region)|GO:0019229(regulation of vasoconstriction)|GO:0048703(embryonic viscerocranium morphogenesis)|GO:0051216(cartilage development)	Danio rerio endothelin 1 (edn1), mRNA [NM_131519]	chr19:998418-998359
ednrb1	2.1701	0.0451594	NM_131197	NM_131197	NM_131197	Dr.82510	30442	endothelin receptor B		TC306157	GO:0004871(signal transducer activity)|GO:0004872(receptor activity)|GO:0004930(G-protein coupled receptor activity)|GO:0004962(endothelin receptor activity)|GO:0007165(signal transduction)|GO:0007186(G-protein coupled receptor protein signaling pathway)|GO:0016021(integral to membrane)	Danio rerio endothelin receptor B (ednrb1), mRNA [NM_131197]	chr1:30671496-30671437
efcab7	1.29422	0.0455137	NM_001002120	NM_001002120	NM_001002120	Dr.35741	415210	EF-hand calcium binding domain 7	ENSDART00000016629	TC320404	GO:0005509(calcium ion binding)|GO:0005575(cellular_component)	Danio rerio EF-hand calcium binding domain 7 (efcab7), mRNA [NM_001002120]	chr6:17292475-17292416
eif2b3	0.571145	0.0440832	NM_201074	NM_201074	NM_201074	Dr.84039	394049	eukaryotic translation initiation factor 2B, subunit 3 gamma	ENSDART00000020786	TC305222	GO:0003743(translation initiation factor activity)|GO:0005575(cellular_component)|GO:0009058(biosynthetic process)|GO:0016779(nucleotidyltransferase activity)	Danio rerio eukaryotic translation initiation factor 2B, subunit 3 gamma (eif2b3), mRNA [NM_201074]	chr2:28443468-28443409
eif6	0.685902	0.0438002	NM_200944	NM_200944	NM_200944	Dr.76244	386850	eukaryotic translation initiation factor 6	ENSDART00000016890	TC342173	GO:0003743(translation initiation factor activity)|GO:0007229(integrin-mediated signaling pathway)|GO:0042256(mature ribosome assembly)|GO:0043022(ribosome binding)	Danio rerio eukaryotic translation initiation factor 6 (eif6), mRNA [NM_200944]	chr6:53434510-53430821
ek1	1.88458	0.044795	NM_131095	NM_131095	NM_131095	Dr.75760	30311	eph-like kinase 1	ENSDART00000105774	TC350199	GO:0000166(nucleotide binding)|GO:0004672(protein kinase activity)|GO:0004713(protein tyrosine kinase activity)|GO:0004714(transmembrane receptor protein tyrosine kinase activity)|GO:0004872(receptor activity)|GO:0005003(ephrin receptor activity)|GO:0005515(protein binding)|GO:0005524(ATP binding)|GO:0005887(integral to plasma membrane)|GO:0006468(protein amino acid phosphorylation)|GO:0007169(tr…	Danio rerio eph-like kinase 1 (ek1), transcript variant 2, mRNA [NM_131095]	chr24:25796531-25796472
elavl4	2.58674	0.0503549	NM_131453	NM_131453	NM_131453	Dr.75061	30737	ELAV (embryonic lethal, abnormal vision, Drosophila)-like 4 (Hu antigen D)	ENSDART00000110171	TC321873	GO:0000166(nucleotide binding)|GO:0003676(nucleic acid binding)|GO:0003723(RNA binding)|GO:0030529(ribonucleoprotein complex)	Danio rerio ELAV (embryonic lethal, abnormal vision, Drosophila)-like 4 (Hu antigen D) (elavl4), mRNA [NM_131453]	chr8:48144000-48146472
elmo1	1.50134	0.0408322	NM_213091	NM_213091	NM_213091	Dr.132530	406364	engulfment and cell motility 1 (ced-12 homolog, C. elegans)	ENSDART00000006805	TC315322	GO:0005488(binding)|GO:0005856(cytoskeleton)|GO:0006909(phagocytosis)	Danio rerio engulfment and cell motility 1 (ced-12 homolog, C. elegans) (elmo1), mRNA [NM_213091]	chr19:31541575-31541516
elovl4	1.45167	0.0485981	NM_199972	NM_199972	NM_199972	Dr.81952	335732	elongation of very long chain fatty acids (FEN1/Elo2, SUR4/Elo3, yeast)-like 4	ENSDART00000056328	TC314359	GO:0016021(integral to membrane)	Danio rerio elongation of very long chain fatty acids (FEN1/Elo2, SUR4/Elo3, yeast)-like 4 (elovl4), mRNA [NM_199972]	chr23:36692940-36692999
elovl6	2.02865	0.0417951	NM_199532	NM_199532	NM_199532	Dr.107502	317738	ELOVL family member 6, elongation of long chain fatty acids (yeast)	ENSDART00000105602	TC307022	GO:0005739(mitochondrion)|GO:0005783(endoplasmic reticulum)|GO:0006633(fatty acid biosynthetic process)|GO:0008610(lipid biosynthetic process)|GO:0016020(membrane)|GO:0016021(integral to membrane)	Danio rerio ELOVL family member 6, elongation of long chain fatty acids (yeast) (elovl6), mRNA [NM_199532]	chr14:41123897-41123956
emilin1a	1.45118	0.0323964	NM_001030207	NM_001030207	NM_001030207	Dr.134406	566473	elastin microfibril interfacer 1a	ENSDART00000035612	TC302418		Danio rerio elastin microfibril interfacer 1a (emilin1a), mRNA [NM_001030207]	chr20:32397755-32397696
eno2	1.60335	0.0423084	NM_001003848	NM_001003848	NM_001003848	Dr.78412	402874	enolase 2	ENSDART00000037126	TC316606	GO:0000015(phosphopyruvate hydratase complex)|GO:0000287(magnesium ion binding)|GO:0004634(phosphopyruvate hydratase activity)|GO:0006096(glycolysis)|GO:0016829(lyase activity)	Danio rerio enolase 2 (eno2), mRNA [NM_001003848]	chr19:2549895-2549954
eno3	1.99959	0.0314328	NM_214723	NM_214723	NM_214723	Dr.76129	378963	enolase 3, (beta, muscle)	ENSDART00000013194	TC306419	GO:0000015(phosphopyruvate hydratase complex)|GO:0000287(magnesium ion binding)|GO:0004634(phosphopyruvate hydratase activity)|GO:0006096(glycolysis)|GO:0016829(lyase activity)	Danio rerio enolase 3, (beta, muscle) (eno3), mRNA [NM_214723]	chr23:45075287-45075346
enpp6	2.22943	0.0412915	NM_001013527	NM_001013527	NM_001013527	Dr.81368	791915	ectonucleotide pyrophosphatase/phosphodiesterase 6		TC304406	GO:0003824(catalytic activity)|GO:0005886(plasma membrane)|GO:0008152(metabolic process)|GO:0016020(membrane)|GO:0016021(integral to membrane)|GO:0016042(lipid catabolic process)|GO:0016787(hydrolase activity)	Danio rerio ectonucleotide pyrophosphatase/phosphodiesterase 6 (enpp6), mRNA [NM_001013527]	chr14:30819331-30819272
eomesa	1.66124	0.0491543	NM_131679	NM_131679	NM_131679	Dr.83042	64603	eomesodermin homolog a	ENSDART00000007206	TC332303	GO:0001706(endoderm formation)|GO:0003677(DNA binding)|GO:0003700(transcription factor activity)|GO:0005515(protein binding)|GO:0005634(nucleus)|GO:0005737(cytoplasm)|GO:0006355(regulation of transcription, DNA-dependent)|GO:0016563(transcription activator activity)|GO:0042074(cell migration involved in gastrulation)|GO:0045449(regulation of transcription)|GO:0048263(determination of dorsal ident…	Danio rerio eomesodermin homolog a (eomesa), mRNA [NM_131679]	chr19:181736-181795
epyc	5.50849	0.0249747	NM_001017903	NM_001017903	NM_001017903	Dr.105537	550602	epiphycan	ENSDART00000101461	TC330816	GO:0005515(protein binding)|GO:0008150(biological_process)	Danio rerio epiphycan (epyc), mRNA [NM_001017903]	chr4:17071750-17071691
ercc2	0.755009	0.044795	NM_200926	NM_200926	NM_200926	Dr.5152	393900	excision repair cross-complementing rodent repair deficiency, complementation group 2	ENSDART00000007925	TC303194	GO:0000166(nucleotide binding)|GO:0003676(nucleic acid binding)|GO:0003677(DNA binding)|GO:0004003(ATP-dependent DNA helicase activity)|GO:0004386(helicase activity)|GO:0005524(ATP binding)|GO:0005634(nucleus)|GO:0006139(nucleobase, nucleoside, nucleotide and nucleic acid metabolic process)|GO:0006289(nucleotide-excision repair)|GO:0008026(ATP-dependent helicase activity)|GO:0016787(hydrolase act…	Danio rerio excision repair cross-complementing rodent repair deficiency, complementation group 2 (ercc2), mRNA [NM_200926]	chr15:22462467-22462917
etv1	1.78556	0.0472333	NM_001030182	NM_001030182	NM_001030182	Dr.87104	563876	ets variant gene 1	ENSDART00000012658	TC306838	GO:0003677(DNA binding)|GO:0003700(transcription factor activity)|GO:0005634(nucleus)|GO:0006355(regulation of transcription, DNA-dependent)|GO:0043565(sequence-specific DNA binding)	Danio rerio ets variant gene 1 (etv1), mRNA [NM_001030182]	Zv7_NA1172:28228-28287
evi1	1.67853	0.0449	DQ851828	DQ851828	XM_001920912	Dr.108663	497407	ecotropic viral integration site 1			GO:0003676(nucleic acid binding)|GO:0005622(intracellular)|GO:0008150(biological_process)|GO:0008270(zinc ion binding)	Danio rerio PR domain containing 3 (prdm3) mRNA, partial cds. [DQ851828]	chr15:32098087-32098028
evla	1.51814	0.0409557	NM_199519	NM_199519	NM_199519	Dr.17314	58003	Enah/Vasp-like a	ENSDART00000051697	TC331238		Danio rerio Enah/Vasp-like a (evla), mRNA [NM_199519]	chr17:30853481-30853540
evlb	2.56503	0.0397047	NM_205633	NM_205633	NM_205633	Dr.13833	402929	Enah/Vasp-like b		TC304170		Danio rerio Enah/Vasp-like b (evlb), mRNA [NM_205633]	chr17:51690354-51690413
evx1	1.97578	0.037957	NM_131249	NM_131249	NM_131249	Dr.8101	30499	even-skipped homeobox 1	ENSDART00000052636	TC303250	GO:0003677(DNA binding)|GO:0003700(transcription factor activity)|GO:0005634(nucleus)|GO:0006355(regulation of transcription, DNA-dependent)|GO:0030528(transcription regulator activity)|GO:0043565(sequence-specific DNA binding)|GO:0045449(regulation of transcription)	Danio rerio even-skipped homeobox 1 (evx1), mRNA [NM_131249]	chr19:10479182-10479123
exoc6	2.02232	0.0491543	NM_213300	NM_213300	NM_213300	Dr.14385	406591	exocyst complex component 6	ENSDART00000022163	TC301977	GO:0000145(exocyst)|GO:0003674(molecular_function)|GO:0006904(vesicle docking during exocytosis)	Danio rerio exocyst complex component 6 (exoc6), mRNA [NM_213300]	chr12:6921230-6921172
exosc8	0.613339	0.032974	NM_001002865	NM_001002865	NM_001002865	Dr.28686	323016	exosome component 8	ENSDART00000099552	TC308125	GO:0000175(3'-5'-exoribonuclease activity)|GO:0003723(RNA binding)|GO:0006396(RNA processing)	Danio rerio exosome component 8 (exosc8), mRNA [NM_001002865]	chr10:31416375-31416434
eya4	1.58164	0.0341627	NM_001014365	NM_001014365	NM_001014365	Dr.85873	541552	eyes absent homolog 4 (Drosophila)	ENSDART00000045433	TC302764	GO:0001964(startle response)|GO:0003674(molecular_function)|GO:0005575(cellular_component)|GO:0007507(heart development)|GO:0035050(embryonic heart tube development)|GO:0042472(inner ear morphogenesis)|GO:0048923(posterior lateral line neuromast hair cell differentiation)	Danio rerio eyes absent homolog 4 (Drosophila) (eya4), mRNA [NM_001014365]	chr23:30232050-30231991
f5	2.72781	0.0496908	NM_001007208	NM_001007208	NM_001007208	Dr.79290	327320	coagulation factor V	ENSDART00000113798	TC301693	GO:0005507(copper ion binding)|GO:0007155(cell adhesion)|GO:0009617(response to bacterium)|GO:0016491(oxidoreductase activity)|GO:0046872(metal ion binding)|GO:0055114(oxidation reduction)	Danio rerio coagulation factor V (f5), mRNA [NM_001007208]	chr9:28213624-28213683
f7i	2.16679	0.0427869	NM_173228	NM_173228	NM_173228	Dr.77123	282671	coagulation factor VIIi	ENSDART00000003463	TC305280	GO:0003824(catalytic activity)|GO:0004252(serine-type endopeptidase activity)|GO:0005509(calcium ion binding)|GO:0005576(extracellular region)|GO:0006508(proteolysis)|GO:0007596(blood coagulation)|GO:0008233(peptidase activity)|GO:0008236(serine-type peptidase activity)|GO:0016787(hydrolase activity)|GO:0030195(negative regulation of blood coagulation)	Danio rerio coagulation factor VIIi (f7i), mRNA [NM_173228]	Zv7_scaffold2485:20278-20337
fabp11b	10.8682	0.0495172	NM_001020558	NM_001020558	NM_001020558	Dr.90421	553579	fatty acid binding protein 11b	ENSDART00000012718	TC322302	GO:0005215(transporter activity)|GO:0005488(binding)|GO:0005575(cellular_component)|GO:0006810(transport)|GO:0008289(lipid binding)|GO:0033552(response to vitamin B3)|GO:0034694(response to prostaglandin stimulus)	Danio rerio fatty acid binding protein 11b (fabp11b), mRNA [NM_001020558]	chr16:11885657-11883836
fabp7a	4.00045	0.0462346	NM_131605	NM_131605	NM_131605	Dr.20850	58128	fatty acid binding protein 7, brain, a	ENSDART00000026180	TC339934	GO:0005215(transporter activity)|GO:0005488(binding)|GO:0005504(fatty acid binding)|GO:0006810(transport)|GO:0008289(lipid binding)	Danio rerio fatty acid binding protein 7, brain, a (fabp7a), mRNA [NM_131605]	Zv7_NA1684:1033-974
fah	2.31192	0.043967	NM_199601	NM_199601	NM_199601	Dr.44058	322372	fumarylacetoacetate hydrolase (fumarylacetoacetase)		TC303116	GO:0003824(catalytic activity)|GO:0004334(fumarylacetoacetase activity)|GO:0005575(cellular_component)|GO:0008152(metabolic process)|GO:0009072(aromatic amino acid family metabolic process)|GO:0016787(hydrolase activity)	Danio rerio fumarylacetoacetate hydrolase (fumarylacetoacetase) (fah), mRNA [NM_199601]	chr7:6006892-6006833
fam70a	6.0402	0.035106	XM_001922553	XM_001922553	XM_001922553	Dr.135185	798934	family with sequence similarity 70, member A"				PREDICTED: Danio rerio family with sequence similarity 70, member A (fam70a), mRNA [XM_001922553]	chr14:37934496-37934437
fancd2	0.840044	0.0408322	NM_201341	NM_201341	NM_201341	Dr.87637	394241	Fanconi anemia, complementation group D2	ENSDART00000075601	TC301770	GO:0043066(negative regulation of apoptosis)	Danio rerio Fanconi anemia, complementation group D2 (fancd2), mRNA [NM_201341]	chr6:29146195-29146139
fancl	0.754838	0.0323964	NM_212982	NM_212982	NM_212982	Dr.85496	406255	Fanconi anemia, complementation group L	ENSDART00000020946	TC304589	GO:0004842(ubiquitin-protein ligase activity)|GO:0005515(protein binding)|GO:0008270(zinc ion binding)|GO:0046872(metal ion binding)	Danio rerio Fanconi anemia, complementation group L (fancl), mRNA [NM_212982]	chr13:22304291-22304123
fbl	0.654812	0.037957	NM_213002	NM_213002	NM_213002	Dr.75131	406275	fibrillarin	ENSDART00000076030	TC340555	GO:0003723(RNA binding)|GO:0006364(rRNA processing)|GO:0008033(tRNA processing)|GO:0008168(methyltransferase activity)	Danio rerio fibrillarin (fbl), mRNA [NM_213002]	chr16:28985469-28985528
fbln1	0.485673	0.0495172	NM_131042	NM_131042	NM_131042	Dr.560	30240	fibulin 1		TC303308	GO:0005509(calcium ion binding)|GO:0005576(extracellular region)|GO:0005578(proteinaceous extracellular matrix)|GO:0007275(multicellular organismal development)|GO:0007507(heart development)	Danio rerio fibulin 1 (fbln1), mRNA [NM_131042]	chr25:001106584-001106641
fbp1a	1.46216	0.0468291	NM_199942	NM_199942	NM_199942	Dr.10070	335231	fructose-1,6-bisphosphatase 1a	ENSDART00000003926	TC305998	GO:0005975(carbohydrate metabolic process)|GO:0016787(hydrolase activity)|GO:0042578(phosphoric ester hydrolase activity)	Danio rerio fructose-1,6-bisphosphatase 1a (fbp1a), mRNA [NM_199942]	chr5:35522132-35525562
fbp2	4.12563	0.0203797	NM_001004008	NM_001004008	NM_001004008	Dr.34240	445505	fructose-1,6-bisphosphatase 2	ENSDART00000019104	TC307380	GO:0005575(cellular_component)|GO:0005975(carbohydrate metabolic process)|GO:0016787(hydrolase activity)|GO:0042578(phosphoric ester hydrolase activity)	Danio rerio fructose-1,6-bisphosphatase 2 (fbp2), mRNA [NM_001004008]	chr5:35545276-35545335
fdps	0.790408	0.0434627	NM_001025471	NM_001025471	NM_001025471	Dr.77233	552997	farnesyl diphosphate synthase (farnesyl pyrophosphate synthetase, dimethylallyltranstransferase, geranyltranstransferase)	ENSDART00000059928	TC319286	GO:0005575(cellular_component)|GO:0008299(isoprenoid biosynthetic process)|GO:0016740(transferase activity)	Danio rerio farnesyl diphosphate synthase (farnesyl pyrophosphate synthetase, dimethylallyltranstransferase, geranyltranstransferase) (fdps), mRNA [NM_001025471]	chr16:10562319-10562378
fech	0.392417	0.0396924	NM_131631	NM_131631	NM_131631	Dr.82519	58215	ferrochelatase		TC306566	GO:0004325(ferrochelatase activity)|GO:0005506(iron ion binding)|GO:0006779(porphyrin biosynthetic process)|GO:0006783(heme biosynthetic process)|GO:0016829(lyase activity)|GO:0043249(erythrocyte maturation)	Danio rerio ferrochelatase (fech), nuclear gene encoding mitochondrial protein, mRNA [NM_131631]	chr24:28276771-28274119
fez1	3.56579	0.0362396	NM_213396	NM_213396	NM_213396	Dr.106931	406705	fasciculation and elongation protein zeta 1 (zygin I)	ENSDART00000087892	TC303913	GO:0003674(molecular_function)|GO:0005575(cellular_component)|GO:0008150(biological_process)	Danio rerio fasciculation and elongation protein zeta 1 (zygin I) (fez1), mRNA [NM_213396]	chr10:27134868-27134809
fgf13l	2.42682	0.0203797	NM_205702	NM_205702	NM_205702	Dr.86718	403003	fibroblast growth factor 13, like	ENSDART00000020096	TC304701	GO:0005575(cellular_component)|GO:0008083(growth factor activity)	Danio rerio fibroblast growth factor 13, like (fgf13l), mRNA [NM_205702]	chr10:20721515-20721456
fgf6a	2.43244	0.0491543	NM_001001398	NM_001001398	NM_001001398	Dr.88553	30560	fibroblast growth factor 6a	ENSDART00000016591	TC305739	GO:0008083(growth factor activity)	Danio rerio fibroblast growth factor 6a (fgf6a), mRNA [NM_001001398]	chr25:13197625-13197566
fgl2	1.18412	0.0495172	NM_001025539	NM_001025539	NM_001025539	Dr.81522	565637	fibrinogen-like 2	ENSDART00000022539	TC306791	GO:0005102(receptor binding)|GO:0005615(extracellular space)|GO:0007165(signal transduction)	Danio rerio fibrinogen-like 2 (fgl2), mRNA [NM_001025539]	chr4:30530730-30530789
fhl	1.67433	0.044795	NM_199217	NM_199217	NM_199217	Dr.84449	387528	four and a half LIM domains	ENSDART00000079187	TC306283	GO:0008270(zinc ion binding)|GO:0046872(metal ion binding)	Danio rerio four and a half LIM domains (fhl), mRNA [NM_199217]	chr10:20640286-20640345
fkbp1b	1.88318	0.0323964	NM_200812	NM_200812	NM_200812	Dr.76525	393785	FK506 binding protein 1b	ENSDART00000012229	TC339793	GO:0003755(peptidyl-prolyl cis-trans isomerase activity)|GO:0005575(cellular_component)|GO:0006457(protein folding)|GO:0016853(isomerase activity)	Danio rerio FK506 binding protein 1b (fkbp1b), mRNA [NM_200812]	chr20:47867977-47867918
flncb	0.337329	0.0488229	BC090688	ENSDART00000026492	XM_693754	Dr.77834	570288	filamin C, gamma b (actin binding protein 280)	ENSDART00000026492	TC320858	GO:0003674(molecular_function)|GO:0005575(cellular_component)|GO:0008150(biological_process)	Novel protein similar to vertebrate filamin C, gamma (Actin binding protein 280) (FLNC) Fragment [Source:UniProtKB/TrEMBL;Acc:A5PF63] [ENSDART00000026492]	chr4:10603879-10603938
foxf1	2.26838	0.0457679	NM_001080186	NM_001080186	NM_001080186	Dr.89399	566407	forkhead box F1	ENSDART00000012374			Danio rerio forkhead box F1 (foxf1), mRNA [NM_001080186]	chr18:26067614-26067555
foxn4	4.71637	0.0442454	NM_131099	NM_131099	NM_131099	Dr.81266	30315	forkhead box N4			GO:0003677(DNA binding)|GO:0003700(transcription factor activity)|GO:0005634(nucleus)|GO:0006355(regulation of transcription, DNA-dependent)|GO:0008016(regulation of heart contraction)|GO:0043193(positive regulation of gene-specific transcription)|GO:0043565(sequence-specific DNA binding)	Danio rerio forkhead box N4 (foxn4), mRNA [NM_131099]	chr5:14926404-14926345
foxq1	0.659173	0.0484223	NM_212907	NM_212907	NM_212907	Dr.25810	405843	forkhead box Q1		TC320422	GO:0003677(DNA binding)|GO:0003700(transcription factor activity)|GO:0005634(nucleus)|GO:0006355(regulation of transcription, DNA-dependent)|GO:0043565(sequence-specific DNA binding)	Danio rerio forkhead box Q1 (foxq1), mRNA [NM_212907]	chr20:26884371-26884362
frem3	0.747802	0.049038	NM_001137659	NM_001137659	NM_001137659	Dr.121980	564383	Fras1 related extracellular matrix 3	ENSDART00000114228	TC338704	GO:0007154(cell communication)|GO:0016021(integral to membrane)	Danio rerio Fras1 related extracellular matrix 3 (frem3), mRNA [NM_001137659]	chr1:34536429-34536370
fstb	0.657396	0.0502657	NM_001109831	NM_001109831	NM_001109831	Dr.76601	566538	follistatin b			GO:0005515(protein binding)	Danio rerio follistatin b (fstb), transcript variant 2, mRNA [NM_001109831]	chr10:10105434-10105375
ftr29	0.705696	0.044795	NM_001045560	NM_001045560	NM_001045560	Dr.135259	550365	finTRIM family, member 29		TC314594	GO:0005515(protein binding)|GO:0005622(intracellular)|GO:0008270(zinc ion binding)|GO:0046872(metal ion binding)	Danio rerio finTRIM family, member 29 (ftr29), mRNA [NM_001045560]	Zv7_NA993:24141-24082
ftr79	0.657854	0.0503549	XM_692207	ENSDART00000077791	XM_692207	Dr.119551	568850	finTRIM family, member 79	ENSDART00000077791	TC330598	GO:0005515(protein binding)|GO:0005622(intracellular)|GO:0008270(zinc ion binding)|GO:0046872(metal ion binding)	Novel protein Fragment [Source:UniProtKB/TrEMBL;Acc:Q5RIK0] [ENSDART00000077791]	chr20:26645015-26645074
fxyd6	5.85587	0.0323964	NM_199847	NM_199847	NM_199847	Dr.26591	333987	FXYD domain containing ion transport regulator 6	ENSDART00000079641	TC308445	GO:0005216(ion channel activity)|GO:0006811(ion transport)|GO:0016020(membrane)	Danio rerio FXYD domain containing ion transport regulator 6 (fxyd6), mRNA [NM_199847]	chr15:15128508-15128449
fyna	2.1881	0.0397047	NM_001007286	NM_001007286	NM_001007286	Dr.118811	373872	FYN oncogene related to SRC, FGR, YES a	ENSDART00000046414	TC303134	GO:0000166(nucleotide binding)|GO:0001702(gastrulation with mouth forming second)|GO:0004672(protein kinase activity)|GO:0004713(protein tyrosine kinase activity)|GO:0004715(non-membrane spanning protein tyrosine kinase activity)|GO:0005515(protein binding)|GO:0005524(ATP binding)|GO:0005634(nucleus)|GO:0005829(cytosol)|GO:0006468(protein amino acid phosphorylation)|GO:0016301(kinase activity)|GO…	Danio rerio FYN oncogene related to SRC, FGR, YES a (fyna), mRNA [NM_001007286]	chr17:28758943-28759002
gabra1	3.1445	0.0394765	NM_001077326	NM_001077326	NM_001077326	Dr.134090	768183	gamma-aminobutyric acid (GABA) A receptor, alpha 1	ENSDART00000100000		GO:0004872(receptor activity)|GO:0004890(GABA-A receptor activity)|GO:0005216(ion channel activity)|GO:0005230(extracellular ligand-gated ion channel activity)|GO:0005886(plasma membrane)|GO:0006810(transport)|GO:0006811(ion transport)|GO:0006821(chloride transport)|GO:0007214(gamma-aminobutyric acid signaling pathway)|GO:0016020(membrane)|GO:0016021(integral to membrane)|GO:0030054(cell junction…	Danio rerio gamma-aminobutyric acid (GABA) A receptor, alpha 1 (gabra1), mRNA [NM_001077326]	chr21:33798702-33798643
gabrb2	2.52059	0.0397047	NM_001024387	NM_001024387	NM_001024387	Dr.132858	336252	gamma-aminobutyric acid (GABA) A receptor, beta 2	ENSDART00000114750	TC340385	GO:0004890(GABA-A receptor activity)|GO:0005216(ion channel activity)|GO:0005230(extracellular ligand-gated ion channel activity)|GO:0005886(plasma membrane)|GO:0006810(transport)|GO:0006811(ion transport)|GO:0016020(membrane)|GO:0016021(integral to membrane)|GO:0030054(cell junction)|GO:0045202(synapse)|GO:0045211(postsynaptic membrane)	Danio rerio gamma-aminobutyric acid (GABA) A receptor, beta 2 (gabrb2), mRNA [NM_001024387]	chr14:19054019-19054078
gad1	3.82559	0.0463201	NM_194419	NM_194419	NM_194419	Dr.81985	378441	glutamate decarboxylase 1	ENSDART00000003008	TC312034	GO:0003824(catalytic activity)|GO:0004351(glutamate decarboxylase activity)|GO:0009449(gamma-aminobutyric acid biosynthetic process)|GO:0016829(lyase activity)|GO:0016831(carboxy-lyase activity)|GO:0019752(carboxylic acid metabolic process)|GO:0030170(pyridoxal phosphate binding)|GO:0042136(neurotransmitter biosynthetic process)	Danio rerio glutamate decarboxylase 1 (gad1), mRNA [NM_194419]	chr6:1373532-1373473
gad2	4.13327	0.0394765	NM_001017708	NM_001017708	NM_001017708	Dr.81033	550403	glutamate decarboxylase 2	ENSDART00000021609	TC318247	GO:0003824(catalytic activity)|GO:0004351(glutamate decarboxylase activity)|GO:0005575(cellular_component)|GO:0009449(gamma-aminobutyric acid biosynthetic process)|GO:0016829(lyase activity)|GO:0016831(carboxy-lyase activity)|GO:0019752(carboxylic acid metabolic process)|GO:0030170(pyridoxal phosphate binding)|GO:0042136(neurotransmitter biosynthetic process)	Danio rerio glutamate decarboxylase 2 (gad2), mRNA [NM_001017708]	chr24:5557126-5557067
gadd45a	0.550132	0.037957	NM_001002216	NM_001002216	NM_001002216	Dr.83410	431763	growth arrest and DNA-damage-inducible, alpha	ENSDART00000102325	TC309966		Danio rerio growth arrest and DNA-damage-inducible, alpha (gadd45a), mRNA [NM_001002216]	chr6:55243400-55243459
gadd45bl	0.25567	0.0203797	NM_001012386	NM_001012386	NM_001012386	Dr.83988	497646	growth arrest and DNA-damage-inducible, beta like	ENSDART00000005382	TC307372	GO:0001756(somitogenesis)	Danio rerio growth arrest and DNA-damage-inducible, beta like (gadd45bl), mRNA [NM_001012386]	chr2:35859405-35859241
gapdh	1.7373	0.035106	NM_001115114	NM_001115114	NM_001115114	Dr.35640	317743	glyceraldehyde-3-phosphate dehydrogenase	ENSDART00000063800	TC340315	GO:0004365(glyceraldehyde-3-phosphate dehydrogenase (phosphorylating) activity)|GO:0005737(cytoplasm)|GO:0006006(glucose metabolic process)|GO:0006096(glycolysis)|GO:0008943(glyceraldehyde-3-phosphate dehydrogenase activity)|GO:0016491(oxidoreductase activity)|GO:0051287(NAD or NADH binding)|GO:0055114(oxidation reduction)	Danio rerio glyceraldehyde-3-phosphate dehydrogenase (gapdh), mRNA [NM_001115114]	chr16:12907529-12907470
gart	0.552579	0.035106	NM_131617	NM_131617	NM_131617	Dr.4801	58141	phosphoribosylglycinamide formyltransferase		TC302083	GO:0003824(catalytic activity)|GO:0004637(phosphoribosylamine-glycine ligase activity)|GO:0004641(phosphoribosylformylglycinamidine cyclo-ligase activity)|GO:0004644(phosphoribosylglycinamide formyltransferase activity)|GO:0005524(ATP binding)|GO:0005737(cytoplasm)|GO:0006189('de novo' IMP biosynthetic process)|GO:0008168(methyltransferase activity)|GO:0009058(biosynthetic process)|GO:0009113(pur…	Danio rerio phosphoribosylglycinamide formyltransferase (gart), mRNA [NM_131617]	Zv7_NA732:42486-42545
gbgt1l3	2.37403	0.0502427	NM_001004620	NM_001004620	NM_001004620	Dr.114873	447881	globoside alpha-1,3-N-acetylgalactosaminyltransferase 1, like 3	ENSDART00000051541	TC306930	GO:0005975(carbohydrate metabolic process)|GO:0016020(membrane)|GO:0016740(transferase activity)|GO:0016758(transferase activity, transferring hexosyl groups)	Danio rerio globoside alpha-1,3-N-acetylgalactosaminyltransferase 1, like 3 (gbgt1l3), mRNA [NM_001004620]	chr5:13392809-13392750
gcga	2.14855	0.039669	NM_001008595	NM_001008595	NM_001008595	Dr.83039	494052	glucagon a	ENSDART00000063133	TC305126	GO:0005179(hormone activity)|GO:0005576(extracellular region)	Danio rerio glucagon a (gcga), mRNA [NM_001008595]	chr22:9214878-9213978
gck	1.62395	0.0409557	NM_001045385	NM_001045385	NM_001045385	Dr.150837	751668	glucokinase (hexokinase 4, maturity onset diabetes of the young 2)	ENSDART00000085559		GO:0000166(nucleotide binding)|GO:0004396(hexokinase activity)|GO:0005524(ATP binding)|GO:0005575(cellular_component)|GO:0005975(carbohydrate metabolic process)|GO:0006096(glycolysis)|GO:0016301(kinase activity)|GO:0016740(transferase activity)|GO:0016773(phosphotransferase activity, alcohol group as acceptor)	Danio rerio glucokinase (hexokinase 4, maturity onset diabetes of the young 2) (gck), mRNA [NM_001045385]	chr8:50907179-50907120
gcm2	0.650943	0.044795	NM_001005603	NM_001005603	NM_001005603	Dr.91436	449615	glial cells missing homolog 2 (Drosophila)	ENSDART00000066780	TC304230	GO:0003677(DNA binding)|GO:0005634(nucleus)|GO:0006355(regulation of transcription, DNA-dependent)|GO:0009887(organ morphogenesis)|GO:0009957(epidermal cell fate specification)|GO:0051216(cartilage development)	Danio rerio glial cells missing homolog 2 (Drosophila) (gcm2), mRNA [NM_001005603]	chr24:10902120-10902179
gdf11	2.58406	0.0508697	NM_212975	NM_212975	NM_212975	Dr.86610	406247	growth differentiation factor 11	ENSDART00000066033	TC305300	GO:0008083(growth factor activity)|GO:0040007(growth)	Danio rerio growth differentiation factor 11 (gdf11), mRNA [NM_212975]	chr11:12027298-12027357
gefiltin	2.58742	0.035106	NM_131032	NM_131032	NM_131032	Dr.75101	30230	gefiltin	ENSDART00000075260	TC317446	GO:0005198(structural molecule activity)|GO:0005882(intermediate filament)|GO:0008150(biological_process)	Danio rerio gefiltin (gefiltin), mRNA [NM_131032]	chr1:29646057-29646116
gfap	1.38968	0.0417951	NM_131373	NM_131373	NM_131373	Dr.32667	30646	glial fibrillary acidic protein	ENSDART00000028270	TC303099	GO:0005198(structural molecule activity)|GO:0005737(cytoplasm)|GO:0005856(cytoskeleton)|GO:0005882(intermediate filament)|GO:0045098(type III intermediate filament)	Danio rerio glial fibrillary acidic protein (gfap), mRNA [NM_131373]	chr3:29537388-29537329
ggt1	3.55918	0.0323964	NM_200415	NM_200415	NM_200415	Dr.26600	393387	gamma-glutamyltransferase 1	ENSDART00000036280	TC303798	GO:0003840(gamma-glutamyltransferase activity)|GO:0005575(cellular_component)|GO:0008150(biological_process)|GO:0016740(transferase activity)	Danio rerio gamma-glutamyltransferase 1 (ggt1), mRNA [NM_200415]	chr8:51531622-51531681
glra1	9.84631	0.0397047	NM_131402	NM_131402	NM_131402	Dr.75842	30676	glycine receptor, alpha 1	ENSDART00000047680	NP446856	GO:0004872(receptor activity)|GO:0005216(ion channel activity)|GO:0005230(extracellular ligand-gated ion channel activity)|GO:0005254(chloride channel activity)|GO:0005886(plasma membrane)|GO:0006810(transport)|GO:0006811(ion transport)|GO:0006821(chloride transport)|GO:0007417(central nervous system development)|GO:0016020(membrane)|GO:0016021(integral to membrane)|GO:0016934(extracellular-glyci…	Danio rerio glycine receptor, alpha 1 (glra1), mRNA [NM_131402]	chr14:22946756-22946815
glra3	2.27448	0.0502427	NM_152965	NM_152965	NM_152965	Dr.12384	192124	glycine receptor, alpha 3	ENSDART00000009777	TC306804	GO:0004872(receptor activity)|GO:0005216(ion channel activity)|GO:0005230(extracellular ligand-gated ion channel activity)|GO:0005886(plasma membrane)|GO:0006810(transport)|GO:0006811(ion transport)|GO:0016020(membrane)|GO:0016021(integral to membrane)|GO:0030054(cell junction)|GO:0045202(synapse)|GO:0045211(postsynaptic membrane)	Danio rerio glycine receptor, alpha 3 (glra3), mRNA [NM_152965]	chr1:36129576-36129635
glud1b	2.0605	0.0489629	NM_199545	NM_199545	NM_199545	Dr.2938	373092	glutamate dehydrogenase 1b	ENSDART00000026657	TC302862	GO:0003824(catalytic activity)|GO:0005488(binding)|GO:0006520(cellular amino acid metabolic process)|GO:0008152(metabolic process)|GO:0016491(oxidoreductase activity)|GO:0016639(oxidoreductase activity, acting on the CH-NH2 group of donors, NAD or NADP as acceptor)|GO:0055114(oxidation reduction)	Danio rerio glutamate dehydrogenase 1b (glud1b), mRNA [NM_199545]	chr12:27715151-27715092
glula	0.420755	0.0409557	NM_181559	NM_181559	NM_181559	Dr.76758	100000775	glutamate-ammonia ligase (glutamine synthase) a	ENSDART00000100170	TC331809	GO:0003824(catalytic activity)|GO:0004356(glutamate-ammonia ligase activity)|GO:0006542(glutamine biosynthetic process)|GO:0006807(nitrogen compound metabolic process)|GO:0016874(ligase activity)	Danio rerio glutamate-ammonia ligase (glutamine synthase) a (glula), mRNA [NM_181559]	chr2:14363471-14363530
gmfb	0.619902	0.0458415	NM_213110	NM_213110	NM_213110	Dr.76342	406384	glia maturation factor, beta	ENSDART00000030211	TC304606	GO:0003779(actin binding)|GO:0005622(intracellular)|GO:0008083(growth factor activity)|GO:0008150(biological_process)	Danio rerio glia maturation factor, beta (gmfb), mRNA [NM_213110]	chr13:38187806-38187747
gnai3	0.670981	0.0405919	NM_001111250	NM_001111250	NM_001111250	Dr.91210	100006888	guanine nucleotide binding protein (G protein), alpha inhibiting activity polypeptide 3	ENSDART00000047528		GO:0000166(nucleotide binding)|GO:0004871(signal transducer activity)|GO:0005525(GTP binding)|GO:0007165(signal transduction)|GO:0007186(G-protein coupled receptor protein signaling pathway)|GO:0019001(guanyl nucleotide binding)	Danio rerio guanine nucleotide binding protein (G protein), alpha inhibiting activity polypeptide 3 (gnai3), mRNA [NM_001111250]	chr8:23632032-23632091
gnao1a	1.85198	0.037957	NM_200787	NM_200787	NM_200787	Dr.11214	393760	guanine nucleotide binding protein (G protein), alpha activating activity polypeptide O, a	ENSDART00000011893	TC303380	GO:0000166(nucleotide binding)|GO:0004871(signal transducer activity)|GO:0005525(GTP binding)|GO:0007165(signal transduction)|GO:0007186(G-protein coupled receptor protein signaling pathway)|GO:0019001(guanyl nucleotide binding)	Danio rerio guanine nucleotide binding protein (G protein), alpha activating activity polypeptide O, a (gnao1a), mRNA [NM_200787]	chr18:11157477-11157418
gnb5	2.20353	0.0468291	NM_200746	NM_200746	NM_200746	Dr.119164	393719	guanine nucleotide binding protein (G protein), beta 5"		TC305069		Danio rerio guanine nucleotide binding protein (G protein), beta 5 (gnb5), mRNA [NM_200746]	chr18:37263784-37263725
gng12	0.801541	0.0442454	NM_213312	NM_213312	NM_213312	Dr.12990	406604	guanine nucleotide binding protein (G protein), gamma 12	ENSDART00000019281	TC305372	GO:0004871(signal transducer activity)|GO:0005834(heterotrimeric G-protein complex)|GO:0007165(signal transduction)|GO:0007186(G-protein coupled receptor protein signaling pathway)|GO:0016020(membrane)	Danio rerio guanine nucleotide binding protein (G protein), gamma 12 (gng12), mRNA [NM_213312]	chr2:6984205-6984262
gng2	1.61914	0.0402959	NM_001044318	NM_001044318	NM_001044318	Dr.41512	550256	guanine nucleotide binding protein (G protein), gamma 2	ENSDART00000079398	TC311147	GO:0002040(sprouting angiogenesis)|GO:0004871(signal transducer activity)|GO:0005834(heterotrimeric G-protein complex)|GO:0007165(signal transduction)|GO:0007186(G-protein coupled receptor protein signaling pathway)|GO:0016020(membrane)|GO:0048010(vascular endothelial growth factor receptor signaling pathway)	Danio rerio guanine nucleotide binding protein (G protein), gamma 2 (gng2), mRNA [NM_001044318]	chr13:8038214-8038273
gng3	2.25374	0.0405919	NM_131841	NM_131841	NM_131841	Dr.29006	114462	guanine nucleotide binding protein (G protein), gamma 3	ENSDART00000004109	TC324289	GO:0004871(signal transducer activity)|GO:0005834(heterotrimeric G-protein complex)|GO:0007165(signal transduction)|GO:0007186(G-protein coupled receptor protein signaling pathway)|GO:0016020(membrane)	Danio rerio guanine nucleotide binding protein (G protein), gamma 3 (gng3), mRNA [NM_131841]	chr21:23922461-23922402
gng7	1.55453	0.0498555	NM_001002397	NM_001002397	NM_001002397	Dr.107534	436670	guanine nucleotide binding protein (G protein), gamma 7	ENSDART00000056514	TC310651	GO:0004871(signal transducer activity)|GO:0005834(heterotrimeric G-protein complex)|GO:0007165(signal transduction)|GO:0007186(G-protein coupled receptor protein signaling pathway)|GO:0016020(membrane)	Danio rerio guanine nucleotide binding protein (G protein), gamma 7 (gng7), mRNA [NM_001002397]	chr2:35809349-35809408
gnrh2	0.298572	0.0408322	NM_181439	NM_181439	NM_181439	Dr.84757	353222	gonadotropin-releasing hormone 2	ENSDART00000065779	TC317465	GO:0005179(hormone activity)|GO:0005576(extracellular region)|GO:0007275(multicellular organismal development)|GO:0007420(brain development)|GO:0043010(camera-type eye development)	Danio rerio gonadotropin-releasing hormone 2 (gnrh2), mRNA [NM_181439]	chr21:8076138-8076290
gpc3	1.60274	0.0404667	AY346090	ENSDART00000039554	XM_682922	Dr.90210	387365	glypican 3	ENSDART00000039554	TC359583	GO:0005578(proteinaceous extracellular matrix)|GO:0016020(membrane)|GO:0031225(anchored to membrane)|GO:0042074(cell migration involved in gastrulation)|GO:0043395(heparan sulfate proteoglycan binding)	Glypican 3 Fragment [Source:UniProtKB/TrEMBL;Acc:Q6V9Y8] [ENSDART00000039554]	chr14:35370249-35325536
gpib	2.73214	0.0434627	NM_144764	NM_144764	NM_144764	Dr.17726	246095	glucose phosphate isomerase b	ENSDART00000020914	TC304440	GO:0004347(glucose-6-phosphate isomerase activity)|GO:0006094(gluconeogenesis)|GO:0006096(glycolysis)|GO:0016853(isomerase activity)	Danio rerio glucose phosphate isomerase b (gpib), mRNA [NM_144764]	chr18:781880-781939
gpm6aa	3.16793	0.0402959	NM_213200	NM_213200	NM_213200	Dr.28459	368223	glycoprotein M6Aa	ENSDART00000058503	TC308375		Danio rerio glycoprotein M6Aa (gpm6aa), mRNA [NM_213200]	chr14:41208135-41208076
gpm6ab	2.2101	0.035106	NM_214687	NM_214687	NM_214687	Dr.97614	407734	glycoprotein M6Ab	ENSDART00000040280	TC310444		Danio rerio glycoprotein M6Ab (gpm6ab), mRNA [NM_214687]	chr1:36723130-36721021
gpr177	0.642217	0.0434627	NM_213146	NM_213146	NM_213146	Dr.76832	406420	G protein-coupled receptor 177	ENSDART00000016369	TC309641	GO:0004872(receptor activity)|GO:0005575(cellular_component)|GO:0008150(biological_process)	Danio rerio G protein-coupled receptor 177 (gpr177), mRNA [NM_213146]	chr2:6930950-6931009
gpr27	2.51775	0.0408322	NM_001114434	NM_001114434	NM_001114434	Dr.88493	567355	G protein-coupled receptor 27	ENSDART00000006435		GO:0007186(G-protein coupled receptor protein signaling pathway)|GO:0016021(integral to membrane)	Danio rerio G protein-coupled receptor 27 (gpr27), mRNA [NM_001114434]	chr6:30688155-30688214
gpx4a	0.338613	0.0450033	NM_001007282	NM_001007282	NM_001007282	Dr.76793	352928	glutathione peroxidase 4a	ENSDART00000099056	TC331711	GO:0004601(peroxidase activity)|GO:0004602(glutathione peroxidase activity)|GO:0006979(response to oxidative stress)|GO:0008430(selenium binding)|GO:0016491(oxidoreductase activity)|GO:0055114(oxidation reduction)	Danio rerio glutathione peroxidase 4a (gpx4a), mRNA [NM_001007282]	Zv7_NA484:5517-5458
grhl1	0.508907	0.035106	XM_001923728	ENSDART00000087454	XM_001923728	Dr.150450	324942	grainyhead-like 1 (Drosophila)	ENSDART00000087454			PREDICTED: Danio rerio grainyhead-like 1 (Drosophila) (grhl1), mRNA [XM_001923728]	chr17:28024834-28024893
gria2a	3.66626	0.0484223	NM_131894	NM_131894	NM_131894	Dr.107958	170450	glutamate receptor, ionotropic, AMPA 2a	ENSDART00000077805	TC302599	GO:0004872(receptor activity)|GO:0004970(ionotropic glutamate receptor activity)|GO:0005216(ion channel activity)|GO:0005234(extracellular-glutamate-gated ion channel activity)|GO:0005886(plasma membrane)|GO:0006810(transport)|GO:0006811(ion transport)|GO:0016020(membrane)|GO:0016021(integral to membrane)|GO:0030054(cell junction)|GO:0045202(synapse)|GO:0045211(postsynaptic membrane)	Danio rerio glutamate receptor, ionotropic, AMPA 2a (gria2a), mRNA [NM_131894]	chr1:19154943-19155002
gria2b	3.24718	0.035106	NM_131895	NM_131895	NM_131895	Dr.81161	170451	glutamate receptor, ionotropic, AMPA 2b	ENSDART00000064617	TC337669	GO:0004872(receptor activity)|GO:0004970(ionotropic glutamate receptor activity)|GO:0005216(ion channel activity)|GO:0005234(extracellular-glutamate-gated ion channel activity)|GO:0005886(plasma membrane)|GO:0006810(transport)|GO:0006811(ion transport)|GO:0016020(membrane)|GO:0016021(integral to membrane)|GO:0030054(cell junction)|GO:0045202(synapse)|GO:0045211(postsynaptic membrane)	Danio rerio glutamate receptor, ionotropic, AMPA 2b (gria2b), mRNA [NM_131895]	chr14:40668410-40668469
grifin	13.8941	0.0323964	NM_001003430	NM_001003430	NM_001003430	Dr.29431	445036	galectin related inter-fiber protein	ENSDART00000049687	TC316982	GO:0005529(sugar binding)|GO:0005575(cellular_component)|GO:0008150(biological_process)|GO:0030395(lactose binding)	Danio rerio galectin related inter-fiber protein (grifin), mRNA [NM_001003430]	chr3:39595562-39595503
grin1b	8.64409	0.044795	NM_001144131	NM_001144131	NM_001144131	Dr.83363	100005675	glutamate receptor, ionotropic, N-methyl D-aspartate 1b	ENSDART00000034849	TC311247	GO:0004872(receptor activity)|GO:0004970(ionotropic glutamate receptor activity)|GO:0005216(ion channel activity)|GO:0005234(extracellular-glutamate-gated ion channel activity)|GO:0005886(plasma membrane)|GO:0006810(transport)|GO:0006811(ion transport)|GO:0016020(membrane)|GO:0016021(integral to membrane)|GO:0030054(cell junction)|GO:0045202(synapse)|GO:0045211(postsynaptic membrane)	Danio rerio glutamate receptor, ionotropic, N-methyl D-aspartate 1b (grin1b), mRNA [NM_001144131]	chr5:21387507-21383845
gtf2f1	0.850279	0.0249747	NM_199729	NM_199729	NM_199729	Dr.75435	325832	general transcription factor IIF, polypeptide 1	ENSDART00000026090	TC339390	GO:0003677(DNA binding)|GO:0003702(RNA polymerase II transcription factor activity)|GO:0003743(translation initiation factor activity)|GO:0003824(catalytic activity)|GO:0005634(nucleus)|GO:0006367(transcription initiation from RNA polymerase II promoter)|GO:0016563(transcription activator activity)|GO:0045941(positive regulation of transcription)	Danio rerio general transcription factor IIF, polypeptide 1 (gtf2f1), mRNA [NM_199729]	chr3:31703803-31703744
gtf3aa	0.541876	0.0344607	NM_001003866	NM_001003866	NM_001003866	Dr.78835	445389	general transcription factor IIIAa	ENSDART00000049331	TC305937	GO:0003676(nucleic acid binding)|GO:0005622(intracellular)|GO:0008270(zinc ion binding)	Danio rerio general transcription factor IIIAa (gtf3aa), mRNA [NM_001003866]	chr5:60902809-60902750
guca1e	0.616529	0.0457679	NM_200656	NM_200656	NM_200656	Dr.83739	393629	guanylate cyclase activator 1e	ENSDART00000055635	TC302575	GO:0005509(calcium ion binding)|GO:0030250(guanylate cyclase activator activity)	Danio rerio guanylate cyclase activator 1e (guca1e), mRNA [NM_200656]	Zv7_NA1021:21899-21958
gys1	2.62565	0.0467443	NM_201180	NM_201180	NM_201180	Dr.26674	394155	glycogen synthase 1 (muscle)	ENSDART00000008711	TC303198	GO:0004373(glycogen (starch) synthase activity)|GO:0005575(cellular_component)|GO:0005978(glycogen biosynthetic process)	Danio rerio glycogen synthase 1 (muscle) (gys1), mRNA [NM_201180]	chr3:12439735-12439676
hccsa	0.617805	0.029813	NM_001002498	NM_001002498	NM_001002498	Dr.34870	436771	holocytochrome c synthetase a		TC307647	GO:0004408(holocytochrome-c synthase activity)|GO:0005739(mitochondrion)|GO:0008150(biological_process)	Danio rerio holocytochrome c synthetase a (hccsa), mRNA [NM_001002498]	chr2:10635403-10635348
hdac9b	0.531378	0.044795	NM_200816	NM_200816	NM_200816	Dr.25756	393789	histone deacetylase 9b	ENSDART00000079159	TC316478	GO:0005634(nucleus)|GO:0006350(transcription)|GO:0016568(chromatin modification)|GO:0016787(hydrolase activity)|GO:0045449(regulation of transcription)	Danio rerio histone deacetylase 9b (hdac9b), mRNA [NM_200816]	chr16:17042421-17042480
hdr	0.362884	0.0463201	NM_194391	NM_194391	NM_194391	Dr.82520	373093	hematopoietic death receptor	ENSDART00000005025	TC306369	GO:0004872(receptor activity)|GO:0005515(protein binding)|GO:0007165(signal transduction)|GO:0043065(positive regulation of apoptosis)|GO:0043280(positive regulation of caspase activity)	Danio rerio hematopoietic death receptor (hdr), mRNA [NM_194391]	chr5:18133574-18133515
heca	1.96508	0.0405919	NM_001045126	NM_001045126	NM_001045126	Dr.52296	567088	headcase homolog (Drosophila)	ENSDART00000062935	TC311227		Danio rerio headcase homolog (Drosophila) (heca), mRNA [NM_001045126]	chr20:30422904-30422845
helt	2.50745	0.0413774	NM_207065	NM_207065	NM_207065	Dr.91513	404275	hey-like transcription factor	ENSDART00000078889	TC308187	GO:0003677(DNA binding)|GO:0005634(nucleus)|GO:0006350(transcription)|GO:0006355(regulation of transcription, DNA-dependent)|GO:0030528(transcription regulator activity)|GO:0045449(regulation of transcription)	Danio rerio hey-like transcription factor (helt), mRNA [NM_207065]	chr1:13426062-13426121
her13	2.88686	0.0314328	NM_001017901	NM_001017901	NM_001017901	Dr.151885	550600	hairy-related 13	ENSDART00000009493	TC306087	GO:0003677(DNA binding)|GO:0005634(nucleus)|GO:0006350(transcription)|GO:0006355(regulation of transcription, DNA-dependent)|GO:0030528(transcription regulator activity)|GO:0045449(regulation of transcription)	Danio rerio hairy-related 13 (her13), mRNA [NM_001017901]	chr15:9725790-9725731
her3	0.686414	0.0501592	NM_131080	NM_131080	NM_131080	Dr.75064	30289	hairy-related 3	ENSDART00000113563	TC308366	GO:0003677(DNA binding)|GO:0005634(nucleus)|GO:0006350(transcription)|GO:0006355(regulation of transcription, DNA-dependent)|GO:0030528(transcription regulator activity)|GO:0045449(regulation of transcription)|GO:0045892(negative regulation of transcription, DNA-dependent)|GO:0050768(negative regulation of neurogenesis)	Danio rerio hairy-related 3 (her3), mRNA [NM_131080]	chr8:42920551-42920610
her4.2	2.18041	0.044121	NM_131090	NM_131090	NM_131090	Dr.120402	30301	hairy-related 4.2	ENSDART00000011594	TC340773	GO:0003677(DNA binding)|GO:0005634(nucleus)|GO:0006350(transcription)|GO:0006355(regulation of transcription, DNA-dependent)|GO:0030528(transcription regulator activity)|GO:0045449(regulation of transcription)	Danio rerio hairy-related 4.2 (her4.2), mRNA [NM_131090]	chr23:19868076-19868017
her5	2.76572	0.0455137	NM_131077	NM_131077	NM_131077	Dr.75071	30285	hairy-related 5	ENSDART00000023526	TC307428	GO:0003677(DNA binding)|GO:0003700(transcription factor activity)|GO:0005515(protein binding)|GO:0005634(nucleus)|GO:0006350(transcription)|GO:0006355(regulation of transcription, DNA-dependent)|GO:0007492(endoderm development)|GO:0030528(transcription regulator activity)|GO:0030917(midbrain-hindbrain boundary development)|GO:0042803(protein homodimerization activity)|GO:0045449(regulation of tra…	Danio rerio hairy-related 5 (her5), mRNA [NM_131077]	chr14:27507499-27507558
her8.2	4.58253	0.032974	NM_001166166	NM_001166166	NM_001166166	Dr.86703	565269	hairy-related 8.2	ENSDART00000101578		GO:0003677(DNA binding)|GO:0005634(nucleus)|GO:0006350(transcription)|GO:0006355(regulation of transcription, DNA-dependent)|GO:0030528(transcription regulator activity)|GO:0045449(regulation of transcription)	Danio rerio hairy-related 8.2 (her8.2), mRNA [NM_001166166]	chr15:9736257-9736198
hes5	1.48705	0.0394765	NM_182875	NM_182875	NM_182875	Dr.117051	359836	hairy and enhancer of split 5 (Drosophila)	ENSDART00000055706	TC326124	GO:0001654(eye development)|GO:0001756(somitogenesis)|GO:0005634(nucleus)|GO:0007219(Notch signaling pathway)|GO:0007420(brain development)|GO:0030528(transcription regulator activity)|GO:0045449(regulation of transcription)	Danio rerio hairy and enhancer of split 5 (Drosophila) (hes5), mRNA [NM_182875]	chr11:40466506-40466447
hhatla	3.00757	0.0323964	NM_200887	NM_200887	NM_200887	Dr.89385	393861	hedgehog acyltransferase-like, a	ENSDART00000113364	TC318475	GO:0008150(biological_process)|GO:0008415(acyltransferase activity)|GO:0016020(membrane)|GO:0016021(integral to membrane)|GO:0016740(transferase activity)	Danio rerio hedgehog acyltransferase-like, a (hhatla), mRNA [NM_200887]	chr2:17026260-17026319
hlx1	3.00757	0.0323964	NM_212701	NM_212701	NM_212701	Dr.30302	327096	H2.0-like homeo box 1 (Drosophila)	ENSDART00000004652	TC306270	GO:0003677(DNA binding)|GO:0003700(transcription factor activity)|GO:0005634(nucleus)|GO:0006355(regulation of transcription, DNA-dependent)|GO:0030528(transcription regulator activity)|GO:0043565(sequence-specific DNA binding)|GO:0045449(regulation of transcription)	Danio rerio H2.0-like homeo box 1 (Drosophila) (hlx1), mRNA [NM_212701]	chr20:54499930-54499989
hlxb9la	1.56969	0.0489885	NM_001009886	NM_001009886	NM_001009886	Dr.91916	406205	homeo box HB9 like a	ENSDART00000061716	TC308222	GO:0003677(DNA binding)|GO:0003700(transcription factor activity)|GO:0005634(nucleus)|GO:0006355(regulation of transcription, DNA-dependent)|GO:0030528(transcription regulator activity)|GO:0043565(sequence-specific DNA binding)|GO:0045449(regulation of transcription)	Danio rerio homeo box HB9 like a (hlxb9la), mRNA [NM_001009886]	chr9:5096568-5096509
hmx3	1.73232	0.0496908	NM_131634	NM_131634	NM_131634	Dr.82517	60310	homeo box (H6 family) 3	ENSDART00000104612	TC307116	GO:0003677(DNA binding)|GO:0003700(transcription factor activity)|GO:0005634(nucleus)|GO:0006350(transcription)|GO:0006355(regulation of transcription, DNA-dependent)|GO:0007275(multicellular organismal development)|GO:0007399(nervous system development)|GO:0030154(cell differentiation)|GO:0030528(transcription regulator activity)|GO:0043565(sequence-specific DNA binding)|GO:0045449(regulation of…	Danio rerio homeo box (H6 family) 3 (hmx3), mRNA [NM_131634]	chr17:23318350-23318409
hnrnpa0	0.712067	0.0203797	NM_214706	NM_214706	NM_214706	Dr.35374	334222	heterogeneous nuclear ribonucleoprotein A0	ENSDART00000052512	TC308357	GO:0000166(nucleotide binding)|GO:0003676(nucleic acid binding)|GO:0030529(ribonucleoprotein complex)	Danio rerio heterogeneous nuclear ribonucleoprotein A0 (hnrnpa0), mRNA [NM_214706]	chr14:44215669-44215610
hnrnpa3	1.43048	0.049038	NM_001045439	NM_001045439	NM_001045439	Dr.85855	751729	heterogeneous nuclear ribonucleoprotein A3	ENSDART00000082445		GO:0000166(nucleotide binding)|GO:0003676(nucleic acid binding)|GO:0030529(ribonucleoprotein complex)	Danio rerio heterogeneous nuclear ribonucleoprotein A3 (hnrnpa3), mRNA [NM_001045439]	chr9:1664532-1664473
hnrnpm	1.33751	0.0423084	XM_678211	ENSDART00000088356	XM_678211	Dr.75142	555643	heterogeneous nuclear ribonucleoprotein M	ENSDART00000088356	TC320144	GO:0000166(nucleotide binding)|GO:0003676(nucleic acid binding)	Novel protein similar to vertebrate myelin expression factor 2 (MYEF2) Fragment [Source:UniProtKB/TrEMBL;Acc:Q1LVZ4] [ENSDART00000088356]	chr22:20537489-20537631
homer1	2.22209	0.0508697	NM_001002496	NM_001002496	NM_001002496	Dr.152352	436769	homer homolog 1 (Drosophila)	ENSDART00000023517	TC319242	GO:0003674(molecular_function)|GO:0005575(cellular_component)|GO:0008150(biological_process)	Danio rerio homer homolog 1 (Drosophila) (homer1), mRNA [NM_001002496]	chr14:33847829-33853814
hpca	1.74135	0.0472991	NM_200723	NM_200723	NM_200723	Dr.11184	393696	hippocalcin	ENSDART00000004034	TC324981	GO:0005509(calcium ion binding)|GO:0005575(cellular_component)	Danio rerio hippocalcin (hpca), mRNA [NM_200723]	chr19:30282934-30282875
hs6st2	0.62129	0.0468216	NM_194421	NM_194421	NM_194421	Dr.77382	378450	heparan sulfate 6-O-sulfotransferase 2	ENSDART00000002250	TC310538	GO:0001525(angiogenesis)|GO:0001569(patterning of blood vessels)|GO:0007275(multicellular organismal development)|GO:0007517(muscle organ development)|GO:0008146(sulfotransferase activity)|GO:0016020(membrane)|GO:0016021(integral to membrane)|GO:0016740(transferase activity)|GO:0017095(heparan sulfate 6-O-sulfotransferase activity)|GO:0030154(cell differentiation)|GO:0048048(embryonic eye morphog…	Danio rerio heparan sulfate 6-O-sulfotransferase 2 (hs6st2), mRNA [NM_194421]	chr14:35188908-35188849
hsd17b3	0.769924	0.0440832	NM_200364	NM_200364	NM_200364	Dr.88378	393335	hydroxysteroid (17-beta) dehydrogenase 3	ENSDART00000061981	TC310992	GO:0003824(catalytic activity)|GO:0005488(binding)|GO:0005783(endoplasmic reticulum)|GO:0006702(androgen biosynthetic process)|GO:0008152(metabolic process)|GO:0016491(oxidoreductase activity)|GO:0047045(testosterone 17-beta-dehydrogenase (NADP+) activity)|GO:0055114(oxidation reduction)	Danio rerio hydroxysteroid (17-beta) dehydrogenase 3 (hsd17b3), mRNA [NM_200364]	chr8:28466908-28466967
hspb3	5.54664	0.0341627	NM_001099452	NM_001099452	NM_001099452	Dr.110853	568180	heat shock protein, alpha-crystallin-related, b3			GO:0006950(response to stress)|GO:0009408(response to heat)	Danio rerio heat shock protein, alpha-crystallin-related, b3 (hspb3), mRNA [NM_001099452]	chr5:40023782-40023841
ier5	1.14665	0.0418176	NM_001007197	NM_001007197	NM_001007197	Dr.75655	359827	immediate early response 5	ENSDART00000014330	TC351204	GO:0003674(molecular_function)|GO:0005575(cellular_component)|GO:0008150(biological_process)	Danio rerio immediate early response 5 (ier5), mRNA [NM_001007197]	chr22:14097296-14097355
ifng1-2	0.519186	0.0253167	NM_212864	NM_212864	NM_212864	Dr.90633	405790	interferon, gamma 1-2"	ENSDART00000034387	TC324738	GO:0005133(interferon-gamma receptor binding)|GO:0005576(extracellular region)|GO:0006955(immune response)|GO:0009615(response to virus)|GO:0042742(defense response to bacterium)	Danio rerio interferon, gamma 1-2 (ifng1-2), mRNA [NM_212864]	chr4:13998183-13998124
igfbp3	1.86161	0.0467607	NM_205751	NM_205751	NM_205751	Dr.12583	403079	insulin-like growth factor binding protein 3	ENSDART00000020400	TC302352	GO:0001501(skeletal system development)|GO:0001558(regulation of cell growth)|GO:0005520(insulin-like growth factor binding)|GO:0005576(extracellular region)|GO:0005634(nucleus)|GO:0016942(insulin-like growth factor binding protein complex)|GO:0030916(otic vesicle formation)|GO:0042472(inner ear morphogenesis)|GO:0048009(insulin-like growth factor receptor signaling pathway)	Danio rerio insulin-like growth factor binding protein 3 (igfbp3), mRNA [NM_205751]	chr20:53222779-53222839
igsf21a	2.01457	0.0402959	NM_001034184	NM_001034184	NM_001034184	Dr.132841	569872	immunoglobin superfamily, member 21a	ENSDART00000041443	TC304820	GO:0003674(molecular_function)|GO:0005575(cellular_component)|GO:0008150(biological_process)	Danio rerio immunoglobin superfamily, member 21a (igsf21a), mRNA [NM_001034184]	chr11:25926048-25925989
ihha	0.627968	0.0417951	NM_001034993	NM_001034993	NM_001034993	Dr.88764	619520	Indian hedgehog homolog a	ENSDART00000081660		GO:0005886(plasma membrane)|GO:0006508(proteolysis)|GO:0007154(cell communication)|GO:0007267(cell-cell signaling)|GO:0007275(multicellular organismal development)|GO:0008233(peptidase activity)|GO:0016020(membrane)|GO:0016539(intein-mediated protein splicing)|GO:0016787(hydrolase activity)	Danio rerio Indian hedgehog homolog a (ihha), mRNA [NM_001034993]	chr9:6282885-6282944
il15	1.63571	0.0468291	NM_001039565	NM_001039565	NM_001039565	Dr.85620	654826	interleukin 15	ENSDART00000074196	TC307807	GO:0005125(cytokine activity)|GO:0005126(cytokine receptor binding)|GO:0005576(extracellular region)|GO:0005615(extracellular space)|GO:0006955(immune response)	Danio rerio interleukin 15 (il15), mRNA [NM_001039565]	chr1:49663202-49663261
ing5b	0.6102	0.0398133	NM_001007168	NM_001007168	NM_001007168	Dr.79544	368450	inhibitor of growth family, member 5b	ENSDART00000098415	TC307702	GO:0005515(protein binding)|GO:0008270(zinc ion binding)|GO:0046872(metal ion binding)	Danio rerio inhibitor of growth family, member 5b (ing5b), mRNA [NM_001007168]	chr2:36191248-36191189
insl5b	1.98751	0.0442454	NM_001128556	NM_001128556	NM_001128556	Dr.110412	100008569	insulin-like 5b	ENSDART00000100726		GO:0005179(hormone activity)|GO:0005576(extracellular region)	Danio rerio insulin-like 5b (insl5b), mRNA [NM_001128556]	chr2:6249401-6249460
insm1a	2.8463	0.0341627	NM_205644	NM_205644	NM_205644	Dr.89371	402941	insulinoma-associated 1a		TC303326	GO:0005622(intracellular)|GO:0008270(zinc ion binding)	Danio rerio insulinoma-associated 1a (insm1a), mRNA [NM_205644]	chr20:55178529-55178588
irge4	0.705525	0.0341627	NM_001083032	NM_001083032	NM_001083032	Dr.134684	100033386	immunity-related GTPase family, e4	ENSDART00000086301		GO:0003924(GTPase activity)|GO:0005525(GTP binding)|GO:0008150(biological_process)|GO:0016020(membrane)|GO:0016817(hydrolase activity, acting on acid anhydrides)	Danio rerio immunity-related GTPase family, e4 (irge4), mRNA [NM_001083032]	chr16:26250474-26250415
irgf3	0.547272	0.0478583	XM_001338161	ENSDART00000091237	XM_001338161	Dr.119302	797731	immunity-related GTPase family, f3	ENSDART00000091237		GO:0003924(GTPase activity)|GO:0005525(GTP binding)	PREDICTED: Danio rerio immunity-related GTPase family, f3 (irgf3), mRNA [XM_001338161]	chr19:4040941-4040882
irx1a	1.53551	0.039669	NM_207184	NM_207184	NM_207184	Dr.83685	403019	iroquois homeobox protein 1, a	ENSDART00000006726	TC305190	GO:0003677(DNA binding)|GO:0003700(transcription factor activity)|GO:0005634(nucleus)|GO:0006355(regulation of transcription, DNA-dependent)|GO:0007399(nervous system development)|GO:0007417(central nervous system development)|GO:0021953(central nervous system neuron differentiation)|GO:0030528(transcription regulator activity)|GO:0031076(embryonic camera-type eye development)|GO:0035118(embryoni…	Danio rerio iroquois homeobox protein 1, a (irx1a), transcript variant 1, mRNA [NM_207184]	chr16:15210897-15211931
irx2a	2.77312	0.0359951	NM_201057	NM_201057	NM_201057	Dr.88466	394032	iroquois homeobox protein 2, a	ENSDART00000016303	TC303745	GO:0003677(DNA binding)|GO:0003700(transcription factor activity)|GO:0005634(nucleus)|GO:0006355(regulation of transcription, DNA-dependent)|GO:0030528(transcription regulator activity)|GO:0043565(sequence-specific DNA binding)|GO:0045449(regulation of transcription)	Danio rerio iroquois homeobox protein 2, a (irx2a), mRNA [NM_201057]	chr16:888724-888783
irx4a	3.47771	0.0508697	NM_205698	NM_205698	NM_205698	Dr.88481	402999	iroquois homeobox protein 4a	ENSDART00000051693	TC319697	GO:0003677(DNA binding)|GO:0003700(transcription factor activity)|GO:0005634(nucleus)|GO:0006355(regulation of transcription, DNA-dependent)|GO:0030528(transcription regulator activity)|GO:0043565(sequence-specific DNA binding)|GO:0045449(regulation of transcription)	Danio rerio iroquois homeobox protein 4a (irx4a), mRNA [NM_205698]	Zv7_NA1137:23711-23770
isl1	1.78278	0.0382921	NM_130962	NM_130962	NM_130962	Dr.75106	30147	islet1	ENSDART00000010896	TC354935	GO:0003677(DNA binding)|GO:0003700(transcription factor activity)|GO:0005634(nucleus)|GO:0006355(regulation of transcription, DNA-dependent)|GO:0007275(multicellular organismal development)|GO:0008270(zinc ion binding)|GO:0021522(spinal cord motor neuron differentiation)|GO:0030528(transcription regulator activity)|GO:0031017(exocrine pancreas development)|GO:0043565(sequence-specific DNA binding…	Danio rerio islet1 (isl1), mRNA [NM_130962]	chr5:39590774-39590833
islr2	3.39244	0.0394765	NM_001013523	NM_001013523	NM_001013523	Dr.120799	541396	immunoglobulin superfamily containing leucine-rich repeat 2	ENSDART00000073583	TC302122	GO:0005515(protein binding)	Danio rerio immunoglobulin superfamily containing leucine-rich repeat 2 (islr2), mRNA [NM_001013523]	chr25:18886764-18886705
isoc2	2.16454	0.0417951	NM_001079953	NM_001079953	NM_001079953	Dr.45949	492617	isochorismatase domain containing 2	ENSDART00000007842	TC312827	GO:0003824(catalytic activity)|GO:0008152(metabolic process)	Danio rerio isochorismatase domain containing 2 (isoc2), mRNA [NM_001079953]	chr16:9526062-9526003
itgb1b.2	2.99902	0.0422606	NM_212928	NM_212928	NM_212928	Dr.83219	405864	integrin, beta 1b.2	ENSDART00000037808	TC303595	GO:0004872(receptor activity)|GO:0005488(binding)|GO:0005515(protein binding)|GO:0007155(cell adhesion)|GO:0007160(cell-matrix adhesion)|GO:0007229(integrin-mediated signaling pathway)|GO:0008305(integrin complex)|GO:0016021(integral to membrane)	Danio rerio integrin, beta 1b.2 (itgb1b.2), mRNA [NM_212928]	chr2:039092689-039092748
itgb3b	2.39504	0.0394765	NM_001082948	NM_001082948	NM_001082948	Dr.74767	100001836	integrin beta 3b	ENSDART00000006908	TC343874	GO:0004872(receptor activity)|GO:0005488(binding)|GO:0005515(protein binding)|GO:0007155(cell adhesion)|GO:0007160(cell-matrix adhesion)|GO:0007229(integrin-mediated signaling pathway)|GO:0008305(integrin complex)|GO:0016021(integral to membrane)	Danio rerio integrin beta 3b (itgb3b), mRNA [NM_001082948]	chr12:27136611-27136552
itm1	1.23442	0.0454427	NM_201458	NM_201458	NM_201458	Dr.75539	266797	integral membrane protein 1		TC302983	GO:0004576(oligosaccharyl transferase activity)|GO:0006486(protein amino acid glycosylation)|GO:0016020(membrane)	Danio rerio integral membrane protein 1 (itm1), mRNA [NM_201458]	Zv7_NA140:2664-2605
itm2ca	1.98302	0.0463201	NM_001002549	NM_001002549	NM_001002549	Dr.85013	436822	integral membrane protein 2Ca	ENSDART00000063783	TC307612	GO:0003674(molecular_function)|GO:0005575(cellular_component)|GO:0008150(biological_process)	Danio rerio integral membrane protein 2Ca (itm2ca), mRNA [NM_001002549]	chr15:35461114-35461173
jph2	3.78415	0.0472333	NM_001089364	NM_001089364	NM_001089364	Dr.140929	553333	junctophilin 2	ENSDART00000043429	TC352122		Danio rerio junctophilin 2 (jph2), mRNA [NM_001089364]	chr23:33370219-33370160
kal1a	1.83077	0.0462346	NM_131358	NM_131358	NM_131358	Dr.8131	30630	Kallmann syndrome 1a sequence		TC303426	GO:0005576(extracellular region)|GO:0030414(peptidase inhibitor activity)|GO:0048920(posterior lateral line neuromast primordium migration)	Danio rerio Kallmann syndrome 1a sequence (kal1a), mRNA [NM_131358]	chr1:29835708-29835767
kat2b	3.01448	0.0249747	NM_001045034	NM_001045034	NM_001045034	Dr.97337	563942	K(lysine) acetyltransferase 2B	ENSDART00000090757		GO:0004402(histone acetyltransferase activity)|GO:0005634(nucleus)|GO:0006355(regulation of transcription, DNA-dependent)|GO:0008080(N-acetyltransferase activity)|GO:0008152(metabolic process)|GO:0016573(histone acetylation)	Danio rerio K(lysine) acetyltransferase 2B (kat2b), mRNA [NM_001045034]	chr19:11565106-11565165
kcnd3	1.89566	0.0203797	NM_199802	NM_199802	NM_199802	Dr.80257	327415	potassium voltage-gated channel, Shal-related subfamily, member 3	ENSDART00000078533	TC302408	GO:0005216(ion channel activity)|GO:0005244(voltage-gated ion channel activity)|GO:0005249(voltage-gated potassium channel activity)|GO:0005267(potassium channel activity)|GO:0005515(protein binding)|GO:0006810(transport)|GO:0006811(ion transport)|GO:0006813(potassium ion transport)|GO:0008076(voltage-gated potassium channel complex)|GO:0016020(membrane)|GO:0016021(integral to membrane)|GO:003095…	Danio rerio potassium voltage-gated channel, Shal-related subfamily, member 3 (kcnd3), mRNA [NM_199802]	chr8:26643732-26643791
kcnip3	2.5212	0.0222361	NM_200782	NM_200782	NM_200782	Dr.81455	393755	Kv channel interacting protein 3, calsenilin	ENSDART00000064581	TC307495	GO:0005509(calcium ion binding)|GO:0031018(endocrine pancreas development)	Danio rerio Kv channel interacting protein 3, calsenilin (kcnip3), mRNA [NM_200782]	chr10:16788335-16788276
kcnip3l	2.30966	0.0203797	NM_200819	NM_200819	NM_200819	Dr.27151	393792	Kv channel interacting protein 3, calsenilin, like	ENSDART00000045916	TC307771	GO:0005509(calcium ion binding)	Danio rerio Kv channel interacting protein 3, calsenilin, like (kcnip3l), mRNA [NM_200819]	Zv7_scaffold2593:71779-71720
kdm6b	1.79612	0.0442454	NM_001030178	NM_001030178	NM_001030178	Dr.108339	563644	lysine (K)-specific demethylase 6B	ENSDART00000079505	TC301888		Danio rerio lysine (K)-specific demethylase 6B (kdm6b), mRNA [NM_001030178]	chr10:18863321-18863380
kidins220b	1.60979	0.039553	NM_199982	NM_199982	NM_199982	Dr.5866	335881	kinase D-interacting substrate of 220b	ENSDART00000019181	TC301710	GO:0016020(membrane)|GO:0016021(integral to membrane)	Danio rerio kinase D-interacting substrate of 220b (kidins220b), mRNA [NM_199982]	chr20:37724712-37724653
kif23	2.06348	0.0488229	NM_131355	NM_131355	NM_131355	Dr.80609	30627	kinesin family member 23	ENSDART00000012241	TC302338	GO:0000166(nucleotide binding)|GO:0000910(cytokinesis)|GO:0003774(motor activity)|GO:0003777(microtubule motor activity)|GO:0005524(ATP binding)|GO:0005634(nucleus)|GO:0005737(cytoplasm)|GO:0005874(microtubule)|GO:0007018(microtubule-based movement)|GO:0032154(cleavage furrow)|GO:0040016(embryonic cleavage)	Danio rerio kinesin family member 23 (kif23), mRNA [NM_131355]	chr18:13740231-13740290
kif3c	4.19485	0.037957	NM_001017849	NM_001017849	NM_001017849	Dr.90744	550547	kinesin family member 3C	ENSDART00000114747	TC308403		Danio rerio kinesin family member 3C (kif3c), mRNA [NM_001017849]	chr17:36329632-36329573
kif5a	2.36132	0.032974	BC093428	BC093428	XR_044998	Dr.42626	566086	kinesin family member 5A		TC340776	GO:0000166(nucleotide binding)|GO:0003774(motor activity)|GO:0003777(microtubule motor activity)|GO:0005524(ATP binding)|GO:0005874(microtubule)|GO:0007018(microtubule-based movement)	Danio rerio cDNA clone IMAGE:7165641. [BC093428]	chr9:617485-617431
klf13l	1.96852	0.0442454	NM_001076772	NM_001076772	NM_001076772	Dr.105994	767805	Kruppel-like factor 13 like	ENSDART00000087450		GO:0003676(nucleic acid binding)|GO:0005622(intracellular)|GO:0008150(biological_process)|GO:0008270(zinc ion binding)	Danio rerio Kruppel-like factor 13 like (klf13l), mRNA [NM_001076772]	chr25:28417810-28417869
klf2b	1.1873	0.0249747	NM_131857	NM_131857	NM_131857	Dr.9976	117509	Kruppel-like factor 2b	ENSDART00000059188	TC351252	GO:0003676(nucleic acid binding)|GO:0005622(intracellular)|GO:0008270(zinc ion binding)	Danio rerio Kruppel-like factor 2b (klf2b), mRNA [NM_131857]	chr9:51324635-51324576
klhdc6	5.94754	0.0397047	NM_001033917	NM_001033917	NM_001033917	Dr.115366	559380	kelch domain containing 6	ENSDART00000035101	TC303393	GO:0005515(protein binding)|GO:0005575(cellular_component)|GO:0008150(biological_process)	Danio rerio kelch domain containing 6 (klhdc6), mRNA [NM_001033917]	chr6:27571577-27571518
klhl6	2.05275	0.0425422	NM_001077750	NM_001077750	NM_001077750	Dr.89415	368818	kelch-like 6 (Drosophila)			GO:0005515(protein binding)|GO:0005575(cellular_component)|GO:0008150(biological_process)	Danio rerio kelch-like 6 (Drosophila) (klhl6), transcript variant 2, mRNA [NM_001077750]	chr2:36152327-36152268
kmo	2.0797	0.0423084	NM_001040306	NM_001040306	NM_001040306	Dr.79892	368242	kynurenine 3-monooxygenase	ENSDART00000003706	TC319743	GO:0004497(monooxygenase activity)|GO:0004502(kynurenine 3-monooxygenase activity)|GO:0005739(mitochondrion)|GO:0005741(mitochondrial outer membrane)|GO:0008152(metabolic process)|GO:0016020(membrane)|GO:0016021(integral to membrane)|GO:0016491(oxidoreductase activity)|GO:0019363(pyridine nucleotide biosynthetic process)|GO:0055114(oxidation reduction)	Danio rerio kynurenine 3-monooxygenase (kmo), mRNA [NM_001040306]	chr13:45124096-45124155
kpna4	0.890365	0.0488229	NM_201305	NM_201305	NM_201305	Dr.75173	327373	karyopherin alpha 4 (importin alpha 3)	ENSDART00000034456	TC355248	GO:0005488(binding)|GO:0005634(nucleus)|GO:0005643(nuclear pore)|GO:0005737(cytoplasm)|GO:0006606(protein import into nucleus)|GO:0006886(intracellular protein transport)|GO:0008565(protein transporter activity)	Danio rerio karyopherin alpha 4 (importin alpha 3) (kpna4), mRNA [NM_201305]	chr15:3258956-3259015
kri1l	0.617707	0.0408322	NM_001002041	NM_001002041	NM_001002041	Dr.20345	402800	KRI1 homolog like	ENSDART00000059305	TC335465		Danio rerio KRI1 homolog like (kri1l), mRNA [NM_001002041]	chr3:16376431-16376490
krt15	3.33988	0.0455137	NM_213523	NM_213523	NM_213523	Dr.76187	406844	keratin 15	ENSDART00000025016	TC315505	GO:0005198(structural molecule activity)|GO:0005882(intermediate filament)|GO:0008150(biological_process)	Danio rerio keratin 15 (krt15), mRNA [NM_213523]	chr11:9756027-9755876
ktn1	1.18317	0.035106	NM_200081	NM_200081	NM_200081	Dr.32686	368207	kinectin 1	ENSDART00000086149	TC301837		Danio rerio kinectin 1 (ktn1), mRNA [NM_200081]	chr17:42737229-42732696
lbx1b	2.64521	0.035106	NM_001025532	NM_001025532	NM_001025532	Dr.135691	564103	ladybird homeobox 1b	ENSDART00000045351	TC309046	GO:0003677(DNA binding)|GO:0003700(transcription factor activity)|GO:0005634(nucleus)|GO:0006355(regulation of transcription, DNA-dependent)|GO:0030528(transcription regulator activity)|GO:0043565(sequence-specific DNA binding)|GO:0045449(regulation of transcription)	Danio rerio ladybird homeobox 1b (lbx1b), mRNA [NM_001025532]	chr13:20762836-20762895
ldb3a	3.22415	0.0323964	NM_201505	NM_201505	NM_201505	Dr.76474	794339	LIM-domain binding factor 3a	ENSDART00000078740	NP1440955	GO:0001756(somitogenesis)|GO:0005515(protein binding)|GO:0007507(heart development)|GO:0008270(zinc ion binding)|GO:0046872(metal ion binding)	Danio rerio LIM-domain binding factor 3a (ldb3a), mRNA [NM_201505]	chr13:26652646-26643175
ldb3b	3.18429	0.0468216	NM_199858	NM_199858	NM_199858	Dr.79337	334100	LIM domain binding 3b	ENSDART00000016867	TC305295	GO:0005515(protein binding)	Danio rerio LIM domain binding 3b (ldb3b), mRNA [NM_199858]	chr12:27571684-27571743
lect2l	0.217515	0.0462151	NM_001048055	NM_001048055	NM_001048055	Dr.103706	567278	leukocyte cell-derived chemotaxin 2 like	ENSDART00000032547		GO:0009617(response to bacterium)	Danio rerio leukocyte cell-derived chemotaxin 2 like (lect2l), mRNA [NM_001048055]	chr14:41906089-41906148
lhx1b	2.64152	0.0467443	NM_131207	NM_131207	NM_131207	Dr.277	30454	LIM homeobox 1b	ENSDART00000021159	TC305458	GO:0003677(DNA binding)|GO:0003700(transcription factor activity)|GO:0005634(nucleus)|GO:0006355(regulation of transcription, DNA-dependent)|GO:0008270(zinc ion binding)|GO:0030528(transcription regulator activity)|GO:0043565(sequence-specific DNA binding)|GO:0045449(regulation of transcription)|GO:0046872(metal ion binding)	Danio rerio LIM homeobox 1b (lhx1b), mRNA [NM_131207]	chr5:49803026-49803085
lhx6	6.82553	0.050346	NM_001004015	NM_001004015	NM_001004015	Dr.33994	445565	LIM homeobox 6	ENSDART00000021100	TC302210	GO:0003677(DNA binding)|GO:0003700(transcription factor activity)|GO:0005634(nucleus)|GO:0006355(regulation of transcription, DNA-dependent)|GO:0008270(zinc ion binding)|GO:0030528(transcription regulator activity)|GO:0043565(sequence-specific DNA binding)|GO:0045449(regulation of transcription)|GO:0046872(metal ion binding)	Danio rerio LIM homeobox 6 (lhx6), mRNA [NM_001004015]	chr10:9686955-9686896
lhx9	2.5589	0.0367762	NM_001037243	NM_001037243	NM_001037243	Dr.42632	550405	LIM homeobox 9	ENSDART00000054807	TC302487	GO:0003677(DNA binding)|GO:0003700(transcription factor activity)|GO:0005634(nucleus)|GO:0006355(regulation of transcription, DNA-dependent)|GO:0008270(zinc ion binding)|GO:0030528(transcription regulator activity)|GO:0043565(sequence-specific DNA binding)|GO:0045449(regulation of transcription)|GO:0046872(metal ion binding)	Danio rerio LIM homeobox 9 (lhx9), transcript variant 2, mRNA [NM_001037243]	chr22:16275630-16275687
lim2.3	10.2006	0.0442454	NM_001002587	NM_001002587	NM_001002587	Dr.88734	436860	lens intrinsic membrane protein 2.3	ENSDART00000054426	TC310986	GO:0005212(structural constituent of eye lens)|GO:0016020(membrane)|GO:0016021(integral to membrane)	Danio rerio lens intrinsic membrane protein 2.3 (lim2.3), mRNA [NM_001002587]	chr15:17056922-17056981
lim2.4	9.43029	0.0502059	NM_001002407	NM_001002407	NM_001002407	Dr.88040	436680	lens intrinsic membrane protein 2.4	ENSDART00000027856	TC337028	GO:0005212(structural constituent of eye lens)|GO:0016020(membrane)|GO:0016021(integral to membrane)	Danio rerio lens intrinsic membrane protein 2.4 (lim2.4), mRNA [NM_001002407]	chr19:8108142-8107954
lin37	0.761006	0.0417951	NM_001017888	NM_001017888	NM_001017888	Dr.151161	550587	lin-37 homolog (C. elegans)	ENSDART00000076066	TC307962	GO:0003674(molecular_function)|GO:0005575(cellular_component)|GO:0008150(biological_process)	Danio rerio lin-37 homolog (C. elegans) (lin37), mRNA [NM_001017888]	chr15:34178086-34178259
lin7a	3.19783	0.0417792	NM_200709	NM_200709	NM_200709	Dr.78131	393682	lin-7 homolog A (C. elegans)	ENSDART00000019748	TC304007	GO:0005515(protein binding)	Danio rerio lin-7 homolog A (C. elegans) (lin7a), mRNA [NM_200709]	chr4:28958488-28958547
lingo1b	2.71413	0.035106	NM_001004576	NM_001004576	NM_001004576	Dr.12903	447837	leucine rich repeat and Ig domain containing 1b	ENSDART00000109445	TC302330	GO:0005515(protein binding)|GO:0005886(plasma membrane)|GO:0016020(membrane)|GO:0016021(integral to membrane)	Danio rerio leucine rich repeat and Ig domain containing 1b (lingo1b), mRNA [NM_001004576]	chr7:44068773-44068832
lmbr1l	0.639187	0.0341449	NM_198874	NM_198874	NM_198874	Dr.19947	321314	limb region 1 like	ENSDART00000027224	TC303466	GO:0004872(receptor activity)|GO:0005886(plasma membrane)|GO:0006897(endocytosis)|GO:0016020(membrane)|GO:0016021(integral to membrane)	Danio rerio limb region 1 like (lmbr1l), mRNA [NM_198874]	chr23:26981230-26981171
lmbrd2b	1.99252	0.035106	NM_199944	NM_199944	NM_199944	Dr.82158	335257	LMBR1 domain containing 2b	ENSDART00000021682	TC301936	GO:0003674(molecular_function)|GO:0008150(biological_process)|GO:0016020(membrane)|GO:0016021(integral to membrane)	Danio rerio LMBR1 domain containing 2b (lmbrd2b), mRNA [NM_199944]	chr21:9829603-9829544
lmo1	2.00902	0.035106	NM_173219	NM_173219	NM_173219	Dr.77277	280646	LIM domain only 1	ENSDART00000044208	TC305282	GO:0005634(nucleus)|GO:0008270(zinc ion binding)|GO:0046872(metal ion binding)	Danio rerio LIM domain only 1 (lmo1), mRNA [NM_173219]	chr7:23688449-23688508
lmo3	2.49452	0.0408322	NM_001020739	NM_001020739	NM_001020739	Dr.85219	553774	LIM domain only 3	ENSDART00000003583	TC304866	GO:0008270(zinc ion binding)|GO:0046872(metal ion binding)	Danio rerio LIM domain only 3 (lmo3), mRNA [NM_001020739]	chr4:13169225-13169284
lnx2a	2.82987	0.0397047	NM_001113225	NM_001113225	NM_001113225	Dr.82850	553331	ligand of numb-protein X 2a	ENSDART00000046211	TC339582	GO:0005515(protein binding)|GO:0008270(zinc ion binding)|GO:0046872(metal ion binding)	Danio rerio ligand of numb-protein X 2a (lnx2a), mRNA [NM_001113225]	chr24:20234150-20234091
lonp2	0.603412	0.0502657	NM_001008573	NM_001008573	NM_001008573	Dr.78984	494030	lon peptidase 2, peroxisomal	ENSDART00000028806	TC302431	GO:0000166(nucleotide binding)|GO:0004176(ATP-dependent peptidase activity)|GO:0004252(serine-type endopeptidase activity)|GO:0005524(ATP binding)|GO:0005777(peroxisome)|GO:0006508(proteolysis)|GO:0007031(peroxisome organization)|GO:0008233(peptidase activity)|GO:0008236(serine-type peptidase activity)|GO:0016787(hydrolase activity)|GO:0017111(nucleoside-triphosphatase activity)	Danio rerio lon peptidase 2, peroxisomal (lonp2), mRNA [NM_001008573]	chr18:15654579-15654638
lox	1.8607	0.0473974	NM_207089	NM_207089	NM_207089	Dr.82414	404621	lysyl oxidase	ENSDART00000016317	TC360500	GO:0005507(copper ion binding)|GO:0005575(cellular_component)|GO:0007517(muscle organ development)|GO:0016641(oxidoreductase activity, acting on the CH-NH2 group of donors, oxygen as acceptor)|GO:0022008(neurogenesis)|GO:0051216(cartilage development)|GO:0055114(oxidation reduction)	Danio rerio lysyl oxidase (lox), mRNA [NM_207089]	chr10:38077327-38077268
lrit1	2.43656	0.0407209	NM_001018164	NM_001018164	NM_001018164	Dr.82959	553943	leucine-rich repeat, immunoglobulin-like and transmembrane domains 1	ENSDART00000005957	TC302325	GO:0005515(protein binding)|GO:0008150(biological_process)|GO:0016021(integral to membrane)	Danio rerio leucine-rich repeat, immunoglobulin-like and transmembrane domains 1 (lrit1), mRNA [NM_001018164]	chr13:28948537-28948596
lrrc4a	2.46558	0.0442454	XM_001343916	ENSDART00000100971	XM_001343916	Dr.114688	565021	leucine rich repeat containing 4a	ENSDART00000100971	TC339434	GO:0005515(protein binding)	Si:ch211-235l7.2 Fragment [Source:UniProtKB/TrEMBL;Acc:A8BBB4] [ENSDART00000100971]	chr4:20281317-20281376
lrrc4c	2.3726	0.044121	NM_001020747	NM_001020747	NM_001020747	Dr.79725	553785	leucine rich repeat containing 4C	ENSDART00000036037	TC303210	GO:0005515(protein binding)|GO:0008150(biological_process)	Danio rerio leucine rich repeat containing 4C (lrrc4c), mRNA [NM_001020747]	chr23:40699578-40699637
lrrc50	0.670425	0.0412915	NM_198826	NM_198826	NM_198826	Dr.84941	386722	leucine rich repeat containing 50	ENSDART00000099272	TC304749	GO:0001539(ciliary or flagellar motility)|GO:0005929(cilium)|GO:0007368(determination of left/right symmetry)|GO:0035083(cilium axoneme assembly)|GO:0042384(cilium assembly)|GO:0042995(cell projection)|GO:0045502(dynein binding)|GO:0048793(pronephros development)|GO:0060271(cilium morphogenesis)	Danio rerio leucine rich repeat containing 50 (lrrc50), mRNA [NM_198826]	chr7:34572773-34572714
lrrn1	1.93793	0.0491543	NM_001130694	NM_001130694	NM_001130694	Dr.29133	568527	leucine rich repeat neuronal 1	ENSDART00000084389	TC348670	GO:0005515(protein binding)	Danio rerio leucine rich repeat neuronal 1 (lrrn1), mRNA [NM_001130694]	chr5:53474703-53474762
lrrtm1	2.44663	0.0434627	CU468794	ENSDART00000074618	XM_693861	Dr.12811	570385	leucine rich repeat transmembrane neuronal 1	ENSDART00000074618		GO:0005515(protein binding)|GO:0016021(integral to membrane)	Leucine rich repeat transmembrane neuronal 1 [Source:UniProtKB/TrEMBL;Acc:B8JKM0] [ENSDART00000074618]	chr1:41696946-41696887
lrrtm2	2.51837	0.0240633	XM_001920142	XM_001920142	XM_001920142	Dr.131868	100144398	leucine rich repeat transmembrane neuronal 2			GO:0005515(protein binding)	PREDICTED: Danio rerio sc:d0320 (sc:d0320), mRNA [XM_001920142]	chr14:50909422-50909481
lyricl	0.531957	0.035106	NM_001007135	NM_001007135	NM_001007135	Dr.77432	368910	lyric-like	ENSDART00000019136	TC302296		Danio rerio lyric-like (lyricl), mRNA [NM_001007135]	chr19:30566172-30566113
lyz	3.28252	0.0417951	BC092921	ENSDART00000080549		Dr.83681	677744	lysozyme	ENSDART00000080549	TC323630	GO:0003796(lysozyme activity)|GO:0008152(metabolic process)|GO:0016787(hydrolase activity)|GO:0016798(hydrolase activity, acting on glycosyl bonds)|GO:0016998(cell wall macromolecule catabolic process)	lysozyme [Source:RefSeq peptide;Acc:NP_631919] [ENSDART00000080549]	chr24:22615353-22615294
mab21l1	1.58741	0.0464558	NM_152974	NM_152974	NM_152974	Dr.18293	246091	mab-21-like 1	ENSDART00000077405	TC303643	GO:0005634(nucleus)|GO:0007275(multicellular organismal development)	Danio rerio mab-21-like 1 (mab21l1), mRNA [NM_152974]	chr15:24819251-24819192
magi1	1.33339	0.0485981	NM_001007063	NM_001007063	NM_001007063	Dr.103987	474349	membrane associated guanylate kinase, WW and PDZ domain containing 1	ENSDART00000103969	TC301729	GO:0005515(protein binding)	Danio rerio membrane associated guanylate kinase, WW and PDZ domain containing 1 (magi1), mRNA [NM_001007063]	chr11:16759235-16759176
mak16	0.46055	0.0397047	NM_173239	NM_173239	NM_173239	Dr.76904	192312	MAK16 homolog (S. cerevisiae)	ENSDART00000067721	TC304307	GO:0005634(nucleus)|GO:0007275(multicellular organismal development)	Danio rerio MAK16 homolog (S. cerevisiae) (mak16), mRNA [NM_173239]	Zv7_NA2185:4704-4648
map1b	1.42689	0.044795	NM_001128201	NM_001128201	NM_001128201	Dr.67185	559032	microtubule-associated protein 1B	ENSDART00000085142			Danio rerio microtubule-associated protein 1B (map1b), mRNA [NM_001128201]	chr5:25215056-25215115
mapk10	2.48722	0.0203797	NM_001037701	NM_001037701	NM_001037701	Dr.119966	569698	mitogen-activated protein kinase 10	ENSDART00000086521	TC304791	GO:0000166(nucleotide binding)|GO:0004672(protein kinase activity)|GO:0004674(protein serine/threonine kinase activity)|GO:0004707(MAP kinase activity)|GO:0005524(ATP binding)|GO:0005575(cellular_component)|GO:0006468(protein amino acid phosphorylation)|GO:0016301(kinase activity)	Danio rerio mitogen-activated protein kinase 10 (mapk10), mRNA [NM_001037701]	chr21:36885798-36885857
mapk14a	0.728761	0.0463201	NM_131722	NM_131722	NM_131722	Dr.72252	65237	mitogen-activated protein kinase 14a	ENSDART00000040362	TC303989	GO:0000166(nucleotide binding)|GO:0004672(protein kinase activity)|GO:0004674(protein serine/threonine kinase activity)|GO:0004707(MAP kinase activity)|GO:0005524(ATP binding)|GO:0005634(nucleus)|GO:0005737(cytoplasm)|GO:0006468(protein amino acid phosphorylation)|GO:0006950(response to stress)|GO:0007243(protein kinase cascade)|GO:0007275(multicellular organismal development)|GO:0008339(MP kinas…	Danio rerio mitogen-activated protein kinase 14a (mapk14a), mRNA [NM_131722]	chr8:22284191-22284250
mapk3	0.745783	0.035106	NM_201507	NM_201507	NM_201507	Dr.75913	399480	mitogen-activated protein kinase 3	ENSDART00000078046	TC304186	GO:0000166(nucleotide binding)|GO:0004672(protein kinase activity)|GO:0004674(protein serine/threonine kinase activity)|GO:0004707(MAP kinase activity)|GO:0005524(ATP binding)|GO:0006468(protein amino acid phosphorylation)|GO:0009790(embryonic development)|GO:0016301(kinase activity)	Danio rerio mitogen-activated protein kinase 3 (mapk3), mRNA [NM_201507]	chr3:23639481-23639422
mapk4	2.03926	0.0484223	NM_213473	NM_213473	NM_213473	Dr.9049	406782	mitogen-activated protein kinase 4	ENSDART00000020621	TC303449	GO:0000166(nucleotide binding)|GO:0004672(protein kinase activity)|GO:0004674(protein serine/threonine kinase activity)|GO:0004707(MAP kinase activity)|GO:0005524(ATP binding)|GO:0005575(cellular_component)|GO:0006468(protein amino acid phosphorylation)|GO:0016301(kinase activity)	Danio rerio mitogen-activated protein kinase 4 (mapk4), mRNA [NM_213473]	chr8:28354933-28354992
matn3a	3.24119	0.0203797	NM_001004007	NM_001004007	NM_001004007	Dr.75586	445503	matrilin 3a	ENSDART00000114409	TC304447		Danio rerio matrilin 3a (matn3a), mRNA [NM_001004007]	chr20:45430646-45430587
mc1r	3.72832	0.0397047	NM_180970	NM_180970	NM_180970	Dr.87354	353151	melanocortin 1 receptor	ENSDART00000003210	TC308107	GO:0004871(signal transducer activity)|GO:0004872(receptor activity)|GO:0004930(G-protein coupled receptor activity)|GO:0004977(melanocortin receptor activity)|GO:0004980(melanocyte stimulating hormone receptor activity)|GO:0005886(plasma membrane)|GO:0007165(signal transduction)|GO:0007186(G-protein coupled receptor protein signaling pathway)|GO:0016020(membrane)|GO:0016021(integral to membrane)	Danio rerio melanocortin 1 receptor (mc1r), mRNA [NM_180970]	chr18:25496732-25496673
mcoln1	2.1641	0.0440832	NM_213380	NM_213380	NM_213380	Dr.86327	406689	mucolipin 1	ENSDART00000019646	TC306708	GO:0003674(molecular_function)|GO:0005575(cellular_component)|GO:0008150(biological_process)	Danio rerio mucolipin 1 (mcoln1), mRNA [NM_213380]	chr1:39996586-39996645
mdm2	0.354862	0.044795	NM_131364	NM_131364	NM_131364	Dr.75764	30637	transformed 3T3 cell double minute 2 homolog (mouse)	ENSDART00000077854	TC305030	GO:0005515(protein binding)|GO:0005622(intracellular)|GO:0005634(nucleus)|GO:0008270(zinc ion binding)|GO:0016874(ligase activity)|GO:0019941(modification-dependent protein catabolic process)|GO:0046872(metal ion binding)	Danio rerio transformed 3T3 cell double minute 2 homolog (mouse) (mdm2), mRNA [NM_131364]	chr4:27583760-27583750
me1	2.46198	0.0203797	NM_001077338	NM_001077338	NM_001077338	Dr.80398	768196	malic enzyme 1, NADP(+)-dependent, cytosolic	ENSDART00000101969	TC327150	GO:0003824(catalytic activity)|GO:0004470(malic enzyme activity)|GO:0005488(binding)|GO:0005575(cellular_component)|GO:0006108(malate metabolic process)|GO:0008152(metabolic process)|GO:0016491(oxidoreductase activity)|GO:0016616(oxidoreductase activity, acting on the CH-OH group of donors, NAD or NADP as acceptor)|GO:0046872(metal ion binding)|GO:0051287(NAD or NADH binding)|GO:0055114(oxidation…	Danio rerio malic enzyme 1, NADP(+)-dependent, cytosolic (me1), mRNA [NM_001077338]	chr16:39258274-39258215
med19b	0.785807	0.0485981	NM_001003416	NM_001003416	NM_001003416	Dr.86691	445021	mediator complex subunit 19b		TC307619	GO:0005634(nucleus)|GO:0006350(transcription)|GO:0006357(regulation of transcription from RNA polymerase II promoter)|GO:0016455(RNA polymerase II transcription mediator activity)|GO:0016592(mediator complex)|GO:0045449(regulation of transcription)	Danio rerio mediator complex subunit 19b (med19b), mRNA [NM_001003416]	chr1:55144004-55144063
megf11	3.57265	0.0249747	XM_001921905	XM_001921905	XM_001921905	Dr.119100	563468	multiple EGF-like-domains 11			GO:0008270(zinc ion binding)	PREDICTED: Danio rerio multiple EGF-like-domains 11 (megf11), mRNA [XM_001921905]	chr18:15032802-15032861
meis2.1	2.00504	0.0249747	NM_130910	NM_130910	NM_130910	Dr.2746	30066	myeloid ecotropic viral integration site 2.1	ENSDART00000033976	TC302634	GO:0003677(DNA binding)|GO:0003700(transcription factor activity)|GO:0005634(nucleus)|GO:0006355(regulation of transcription, DNA-dependent)|GO:0043565(sequence-specific DNA binding)|GO:0045449(regulation of transcription)	Danio rerio myeloid ecotropic viral integration site 2.1 (meis2.1), mRNA [NM_130910]	chr20:10766656-10766715
meis2.2	1.56611	0.044795	NM_131896	NM_131896	NM_131896	Dr.10232	170454	myeloid ecotropic viral integration site 2.2		TC336189	GO:0003677(DNA binding)|GO:0003700(transcription factor activity)|GO:0005634(nucleus)|GO:0006355(regulation of transcription, DNA-dependent)|GO:0043565(sequence-specific DNA binding)|GO:0045449(regulation of transcription)	Danio rerio myeloid ecotropic viral integration site 2.2 (meis2.2), mRNA [NM_131896]	chr17:50393914-50393973
mif4gda	0.734688	0.0450033	NM_200384	NM_200384	NM_200384	Dr.26475	393355	MIF4G domain containing a	ENSDART00000025295	TC306935	GO:0005515(protein binding)|GO:0005634(nucleus)|GO:0005737(cytoplasm)|GO:0006417(regulation of translation)|GO:0016070(RNA metabolic process)	Danio rerio MIF4G domain containing a (mif4gda), mRNA [NM_200384]	chr6:43408969-43408910
mip1	7.7995	0.0203797	NM_001003534	NM_001003534	NM_001003534	Dr.90943	445140	major intrinsic protein of lens fiber 1	ENSDART00000054238	TC302630	GO:0005215(transporter activity)|GO:0006810(transport)|GO:0016020(membrane)|GO:0016021(integral to membrane)|GO:0055085(transmembrane transport)	Danio rerio major intrinsic protein of lens fiber 1 (mip1), mRNA [NM_001003534]	chr23:27635980-27635921
mip2	29.4177	0.0439048	NM_001020520	NM_001020520	NM_001020520	Dr.87423	553420	major intrinsic protein of lens fiber 2	ENSDART00000023793	TC310013	GO:0005215(transporter activity)|GO:0006810(transport)|GO:0016020(membrane)|GO:0016021(integral to membrane)|GO:0055085(transmembrane transport)	Danio rerio major intrinsic protein of lens fiber 2 (mip2), mRNA [NM_001020520]	chr23:1602884-1602943
mkrn1	2.3743	0.044795	NM_152978	NM_152978	NM_152978	Dr.78561	170782	makorin, ring finger protein, 1	ENSDART00000061070	TC305899	GO:0003676(nucleic acid binding)|GO:0005515(protein binding)|GO:0008270(zinc ion binding)|GO:0016874(ligase activity)|GO:0019941(modification-dependent protein catabolic process)|GO:0046872(metal ion binding)	Danio rerio makorin, ring finger protein, 1 (mkrn1), mRNA [NM_152978]	chr4:12795380-12795439
mlphb	2.69504	0.0409557	NM_001079679	NM_001079679	NM_001079679	Dr.90993	561905	melanophilin b	ENSDART00000104671		GO:0005515(protein binding)|GO:0005575(cellular_component)|GO:0006886(intracellular protein transport)|GO:0008270(zinc ion binding)|GO:0017137(Rab GTPase binding)|GO:0051876(pigment granule dispersal)	Danio rerio melanophilin b (mlphb), mRNA [NM_001079679]	chr6:14852695-14852636
mmp23a	2.57162	0.047459	XM_001341276	ENSDART00000063242	XM_001341276	Dr.79919	100001275	matrix metallopeptidase 23a	ENSDART00000063242			PREDICTED: Danio rerio matrix metallopeptidase 23a (mmp23a), mRNA [XM_001341276]	chr8:52269138-52270394
mmp23al	3.08919	0.0394765	NM_001017890	NM_001017890	NM_001017890	Dr.86928	550589	matrix metallopeptidase 23a, like	ENSDART00000024068	TC305522	GO:0004222(metalloendopeptidase activity)|GO:0005578(proteinaceous extracellular matrix)|GO:0006508(proteolysis)|GO:0008233(peptidase activity)|GO:0008237(metallopeptidase activity)|GO:0008270(zinc ion binding)|GO:0016787(hydrolase activity)|GO:0046872(metal ion binding)	Danio rerio matrix metallopeptidase 23a, like (mmp23al), mRNA [NM_001017890]	chr18:49114036-49114095
mmp24	3.46438	0.0323964	XM_694711	ENSDART00000047399	XM_694711		571143	matrix metallopeptidase 24	ENSDART00000047399	NP857945	GO:0004222(metalloendopeptidase activity)|GO:0005578(proteinaceous extracellular matrix)|GO:0006508(proteolysis)	Novel protein similar to vertebrate membrane-inserted matrix metalloproteinase 24 (MMP24) Fragment [Source:UniProtKB/TrEMBL;Acc:Q6ZM18] [ENSDART00000047399]	chr6:53453131-53453072
mogat2	0.63677	0.0440832	NM_001006083	NM_001006083	NM_001006083	Dr.77610	450063	monoacylglycerol O-acyltransferase 2	ENSDART00000017436	TC318314	GO:0005575(cellular_component)|GO:0008150(biological_process)|GO:0008415(acyltransferase activity)|GO:0016740(transferase activity)|GO:0016747(transferase activity, transferring acyl groups other than amino-acyl groups)	Danio rerio monoacylglycerol O-acyltransferase 2 (mogat2), mRNA [NM_001006083]	chr10:28064659-28062324
mphosph10	0.563688	0.0418176	BC049436	ENSDART00000004782	XM_704562	Dr.88789	323426	M-phase phosphoprotein 10 (U3 small nucleolar ribonucleoprotein)	ENSDART00000004782	TC337374		Danio rerio M-phase phosphoprotein 10 (U3 small nucleolar ribonucleoprotein), mRNA (cDNA clone IMAGE:5612080), containing frame-shift errors. [BC049436]	chr7:32811143-32811202
mpp1	0.719754	0.0491935	NM_214692	NM_214692	NM_214692	Dr.111730	325542	membrane protein, palmitoylated 1	ENSDART00000099533	TC344360	GO:0005515(protein binding)	Danio rerio membrane protein, palmitoylated 1 (mpp1), mRNA [NM_214692]	chr4:39050045-39049986
mpp2b	2.0035	0.0249747	NM_001002223	NM_001002223	NM_001002223	Dr.86133	431770	membrane protein, palmitoylated 2b (MAGUK p55 subfamily member 2b)	ENSDART00000009301	TC302730	GO:0005515(protein binding)|GO:0008150(biological_process)	Danio rerio membrane protein, palmitoylated 2b (MAGUK p55 subfamily member 2b) (mpp2b), mRNA [NM_001002223]	chr12:8564460-8564401
mpx	3.58799	0.0386304	NM_212779	NM_212779	NM_212779	Dr.75725	337514	myeloid-specific peroxidase	ENSDART00000075530	TC302362	GO:0004601(peroxidase activity)|GO:0005737(cytoplasm)|GO:0006979(response to oxidative stress)|GO:0009617(response to bacterium)|GO:0020037(heme binding)|GO:0055114(oxidation reduction)	Danio rerio myeloid-specific peroxidase (mpx), mRNA [NM_212779]	chr10:38119300-38118652
msi2b	1.32445	0.0344607	NM_201109	NM_201109	NM_201109	Dr.82489	394084	musashi homolog 2b (Drosophila)	ENSDART00000050649	TC304902	GO:0000166(nucleotide binding)|GO:0003676(nucleic acid binding)	Danio rerio musashi homolog 2b (Drosophila) (msi2b), mRNA [NM_201109]	chr15:28669585-28669526
msn	4.67498	0.035106	XM_695235	XM_695235	XM_695235	Dr.91969	553434	moesin			GO:0005488(binding)|GO:0005737(cytoplasm)|GO:0005856(cytoskeleton)|GO:0008092(cytoskeletal protein binding)|GO:0019898(extrinsic to membrane)	PREDICTED: Danio rerio hypothetical protein LOC553434 (LOC553434), mRNA [XM_695235]	chr14:4974984-4974925
mstn	3.36526	0.0222361	NM_131019	NM_131019	NM_131019	Dr.75782	798441	myostatin	ENSDART00000100385	TC325907	GO:0005125(cytokine activity)|GO:0005576(extracellular region)|GO:0005615(extracellular space)|GO:0007179(transforming growth factor beta receptor signaling pathway)|GO:0007517(muscle organ development)|GO:0008083(growth factor activity)|GO:0040007(growth)|GO:0045843(negative regulation of striated muscle tissue development)|GO:0045967(negative regulation of growth rate)	Danio rerio myostatin (mstn), mRNA [NM_131019]	chr9:34893542-34893601
mtap	0.664434	0.0439048	NM_200554	NM_200554	NM_200554	Dr.84816	393526	methylthioadenosine phosphorylase	ENSDART00000054208	TC307224	GO:0003824(catalytic activity)|GO:0009116(nucleoside metabolic process)|GO:0016763(transferase activity, transferring pentosyl groups)	Danio rerio methylthioadenosine phosphorylase (mtap), mRNA [NM_200554]	chr1:23373707-23373648
mthfd1	0.493934	0.0482938	NM_199529	NM_199529	NM_199529	Dr.7124	260441	methylenetetrahydrofolate dehydrogenase (NADP+ dependent)	ENSDART00000021950	TC302373	GO:0003824(catalytic activity)|GO:0004329(formate-tetrahydrofolate ligase activity)|GO:0005488(binding)|GO:0005524(ATP binding)|GO:0008152(metabolic process)|GO:0009396(folic acid and derivative biosynthetic process)	Danio rerio methylenetetrahydrofolate dehydrogenase (NADP+ dependent) (mthfd1), mRNA [NM_199529]	Zv7_NA938:102956-103015
mthfsd	0.628522	0.0417951	NM_001045099	NM_001045099	NM_001045099	Dr.78559	566203	methenyltetrahydrofolate synthetase domain containing	ENSDART00000099326		GO:0003676(nucleic acid binding)|GO:0003723(RNA binding)|GO:0005524(ATP binding)|GO:0005575(cellular_component)|GO:0009396(folic acid and derivative biosynthetic process)|GO:0030272(5-formyltetrahydrofolate cyclo-ligase activity)	Danio rerio methenyltetrahydrofolate synthetase domain containing (mthfsd), mRNA [NM_001045099]	chr18:25970198-25970139
mtmr7b	1.64316	0.0486355	NM_001030126	NM_001030126	NM_001030126	Dr.149751	559198	myotubularin related protein 7b		TC303367	GO:0004725(protein tyrosine phosphatase activity)|GO:0005575(cellular_component)|GO:0016311(dephosphorylation)|GO:0016791(phosphatase activity)	Danio rerio myotubularin related protein 7b (mtmr7b), mRNA [NM_001030126]	chr1:12581975-12582034
mus81	0.742356	0.0502657	NM_213518	NM_213518	NM_213518	Dr.977	406839	MUS81 endonuclease homolog (yeast)	ENSDART00000100782	TC311220	GO:0000287(magnesium ion binding)|GO:0003677(DNA binding)|GO:0003824(catalytic activity)|GO:0004518(nuclease activity)|GO:0004519(endonuclease activity)|GO:0005515(protein binding)|GO:0005634(nucleus)|GO:0006259(DNA metabolic process)|GO:0006281(DNA repair)|GO:0006310(DNA recombination)|GO:0006974(response to DNA damage stimulus)|GO:0016787(hydrolase activity)|GO:0046872(metal ion binding)	Danio rerio MUS81 endonuclease homolog (yeast) (mus81), mRNA [NM_213518]	chr7:21861154-21861095
musk	0.626036	0.0449	NM_001004503	NM_001004503	NM_001004503	Dr.152547	334526	muscle, skeletal, receptor tyrosine kinase	ENSDART00000038772	TC310512	GO:0000166(nucleotide binding)|GO:0004672(protein kinase activity)|GO:0004713(protein tyrosine kinase activity)|GO:0004714(transmembrane receptor protein tyrosine kinase activity)|GO:0004872(receptor activity)|GO:0005515(protein binding)|GO:0005524(ATP binding)|GO:0005887(integral to plasma membrane)|GO:0006468(protein amino acid phosphorylation)|GO:0007169(transmembrane receptor protein tyrosine…	Danio rerio muscle, skeletal, receptor tyrosine kinase (musk), transcript variant 1, mRNA [NM_001004503]	chr10:3105667-3105490
mxa	0.623184	0.0472267	NM_182942	NM_182942	NM_182942	Dr.80859	360142	myxovirus (influenza) resistance A	ENSDART00000009315	TC304512	GO:0000166(nucleotide binding)|GO:0003924(GTPase activity)|GO:0005525(GTP binding)|GO:0005737(cytoplasm)|GO:0009615(response to virus)|GO:0046685(response to arsenic)	Danio rerio myxovirus (influenza) resistance A (mxa), mRNA [NM_182942]	chr1:5647404-5647463
mxra8b	4.85493	0.0442454	NM_001079960	NM_001079960	NM_001079960	Dr.81833	556385	matrix-remodelling associated 8b	ENSDART00000089465	TC342887	GO:0003674(molecular_function)|GO:0005575(cellular_component)|GO:0008150(biological_process)	Danio rerio matrix-remodelling associated 8b (mxra8b), mRNA [NM_001079960]	chr23:24741808-24741749
mybbp1a	0.495174	0.0323964	NM_001002042	NM_001002042	NM_001002042	Dr.34606	321277	MYB binding protein (P160) 1a	ENSDART00000038767	TC343436	GO:0003677(DNA binding)|GO:0003887(DNA-directed DNA polymerase activity)|GO:0005488(binding)|GO:0005634(nucleus)|GO:0006350(transcription)|GO:0045449(regulation of transcription)	Danio rerio MYB binding protein (P160) 1a (mybbp1a), mRNA [NM_001002042]	chr5:66341940-66336394
mycbp2	1.43141	0.0462346	NM_001012247	NM_001012247	NM_001012247	Dr.76440	368439	MYC binding protein 2	ENSDART00000044835	TC301659	GO:0004842(ubiquitin-protein ligase activity)|GO:0005515(protein binding)|GO:0005680(anaphase-promoting complex)|GO:0005737(cytoplasm)|GO:0007411(axon guidance)|GO:0008270(zinc ion binding)|GO:0016198(axon choice point recognition)|GO:0021986(habenula development)|GO:0030071(regulation of mitotic metaphase/anaphase transition)|GO:0042068(regulation of pteridine metabolic process)|GO:0046872(metal…	Danio rerio MYC binding protein 2 (mycbp2), mRNA [NM_001012247]	chr9:48457004-48456945
mylk3	3.35151	0.0408322	NM_001105587	NM_001105587	NM_001105587	Dr.99965	561635	myosin light chain kinase 3	ENSDART00000036084	TC337924	GO:0000166(nucleotide binding)|GO:0003007(heart morphogenesis)|GO:0004672(protein kinase activity)|GO:0004674(protein serine/threonine kinase activity)|GO:0005524(ATP binding)|GO:0006468(protein amino acid phosphorylation)|GO:0016301(kinase activity)|GO:0016310(phosphorylation)|GO:0048769(sarcomerogenesis)	Danio rerio myosin light chain kinase 3 (mylk3), mRNA [NM_001105587]	chr7:37702937-37702878
mylz2	3.41167	0.0344607	NM_131188	NM_131188	NM_131188	Dr.75115	30429	myosin, light polypeptide 2, skeletal muscle	ENSDART00000075465	TC339948	GO:0005509(calcium ion binding)	Danio rerio myosin, light polypeptide 2, skeletal muscle (mylz2), mRNA [NM_131188]	chr3:30557636-30557577
mylz3	4.36922	0.0344607	NM_131619	NM_131619	NM_131619	Dr.31421	58143	myosin, light polypeptide 3, skeletal muscle	ENSDART00000103576	TC338785	GO:0005509(calcium ion binding)	Danio rerio myosin, light polypeptide 3, skeletal muscle (mylz3), mRNA [NM_131619]	chr1:5658171-5658112
myo3a	1.93816	0.0408322	NM_205579	NM_205579	NM_205579	Dr.83361	402814	myosin IIIA	ENSDART00000006636	TC301687	GO:0000166(nucleotide binding)|GO:0003774(motor activity)|GO:0004672(protein kinase activity)|GO:0004674(protein serine/threonine kinase activity)|GO:0005524(ATP binding)|GO:0006468(protein amino acid phosphorylation)|GO:0016459(myosin complex)	Danio rerio myosin IIIA (myo3a), mRNA [NM_205579]	chr24:5584670-5584611
myo5a	1.80598	0.032974	NM_001080959	NM_001080959	NM_001080959	Dr.119166	562188	myosin VA (heavy polypeptide 12, myoxin)	ENSDART00000088037		GO:0000166(nucleotide binding)|GO:0003774(motor activity)|GO:0005515(protein binding)|GO:0005524(ATP binding)|GO:0016459(myosin complex)|GO:0051015(actin filament binding)	Danio rerio myosin VA (heavy polypeptide 12, myoxin) (myo5a), mRNA [NM_001080959]	chr18:37334916-37333839
myom1a	2.90151	0.044121	NM_001161340	NM_001161340	NM_001161340	Dr.78092	558671	myomesin 1a (skelemin)	ENSDART00000087086	TC338676	GO:0003674(molecular_function)|GO:0005575(cellular_component)|GO:0008150(biological_process)	Danio rerio myomesin 1a (skelemin) (myom1a), mRNA [NM_001161340]	chr2:25373348-25373407
nadl1.2	2.00643	0.0484223	NM_131361	NM_131361	NM_131361	Dr.75067	30634	neural adhesion molecule L1.2	ENSDART00000020296	TC301876	GO:0005515(protein binding)|GO:0005886(plasma membrane)|GO:0007155(cell adhesion)|GO:0007275(multicellular organismal development)|GO:0007399(nervous system development)|GO:0016020(membrane)|GO:0016021(integral to membrane)|GO:0030154(cell differentiation)	Danio rerio neural adhesion molecule L1.2 (nadl1.2), mRNA [NM_131361]	chr23:26025837-26024675
nalcn	1.99955	0.0442454	NM_001017549	NM_001017549	NM_001017549	Dr.91273	548345	sodium leak channel, non-selective	ENSDART00000060066	TC302594	GO:0005216(ion channel activity)|GO:0006810(transport)|GO:0006811(ion transport)|GO:0016020(membrane)|GO:0016021(integral to membrane)|GO:0055085(transmembrane transport)	Danio rerio sodium leak channel, non-selective (nalcn), mRNA [NM_001017549]	chr9:25634612-25634553
nap1l4b	1.6041	0.0495172	NM_001007453	NM_001007453	NM_001007453	Dr.115768	492812	nucleosome assembly protein 1-like 4b	ENSDART00000099747	TC302218	GO:0003674(molecular_function)|GO:0005634(nucleus)|GO:0006334(nucleosome assembly)	Danio rerio nucleosome assembly protein 1-like 4b (nap1l4b), mRNA [NM_001007453]	chr7:31802479-31802610
napg	2.65839	0.0344607	NM_001002469	NM_001002469	NM_001002469	Dr.88790	436742	N-ethylmaleimide sensitive fusion protein attachment protein gamma		TC306814	GO:0005488(binding)|GO:0005783(endoplasmic reticulum)|GO:0005794(Golgi apparatus)|GO:0006886(intracellular protein transport)	Danio rerio N-ethylmaleimide sensitive fusion protein attachment protein gamma (napg), mRNA [NM_001002469]	Zv7_NA606:54902-54961
nat10	0.503653	0.0449	NM_200644	NM_200644	NM_200644	Dr.78480	393617	N-acetyltransferase 10	ENSDART00000076399	TC302172	GO:0005575(cellular_component)|GO:0008080(N-acetyltransferase activity)|GO:0008152(metabolic process)|GO:0016740(transferase activity)	Danio rerio N-acetyltransferase 10 (nat10), mRNA [NM_200644]	chr18:34718366-34718200
nat5	0.870952	0.044795	NM_001014329	NM_001014329	NM_001014329	Dr.80809	541516	N-acetyltransferase 5	ENSDART00000057700	TC310938	GO:0004596(peptide alpha-N-acetyltransferase activity)|GO:0005634(nucleus)|GO:0005737(cytoplasm)|GO:0008080(N-acetyltransferase activity)|GO:0008152(metabolic process)|GO:0008415(acyltransferase activity)|GO:0016740(transferase activity)	Danio rerio N-acetyltransferase 5 (nat5), mRNA [NM_001014329]	chr20:55037641-55037700
nbr1	1.53556	0.0203797	BC057437	BC057437		Dr.76390	337168	neighbor of BRCA1 gene 1		TC316368		Danio rerio cDNA clone IMAGE:6797804, partial cds. [BC057437]	chr12:26368949-26368890
ncald	1.40734	0.0462503	NM_001003776	NM_001003776	NM_001003776	Dr.84694	445319	neurocalcin delta	ENSDART00000016128	TC306103	GO:0005509(calcium ion binding)|GO:0005575(cellular_component)	Danio rerio neurocalcin delta (ncald), mRNA [NM_001003776]	chr19:25035840-25035781
ncl	0.510474	0.0344607	NM_001076652	NM_001076652	NM_001076652	Dr.75207	767714	nucleolin	ENSDART00000017188	TC302856	GO:0000166(nucleotide binding)|GO:0003676(nucleic acid binding)	Danio rerio nucleolin (ncl), mRNA [NM_001076652]	chr22:34845137-34845078
ndel1b	0.462717	0.0344607	NM_201307	NM_201307	NM_201307	Dr.7294	333957	nudE nuclear distribution gene E homolog like 1 (A. nidulans) B	ENSDART00000055682	TC307890	GO:0005737(cytoplasm)|GO:0005856(cytoskeleton)|GO:0005874(microtubule)|GO:0006810(transport)	Danio rerio nudE nuclear distribution gene E homolog like 1 (A. nidulans) B (ndel1b), mRNA [NM_201307]
ndor1	1.85847	0.0475635	NM_200648	NM_200648	NM_200648	Dr.32954	393621	NADPH dependent diflavin oxidoreductase 1	ENSDART00000033545	TC347608	GO:0005506(iron ion binding)|GO:0005737(cytoplasm)|GO:0010181(FMN binding)|GO:0016491(oxidoreductase activity)|GO:0055114(oxidation reduction)	Danio rerio NADPH dependent diflavin oxidoreductase 1 (ndor1), mRNA [NM_200648]	chr5:28067595-28067536
ndpkz2	4.29757	0.0289624	NM_130927	NM_130927	NM_130927	Dr.150240	30084	nucleoside diphosphate kinase-Z2	ENSDART00000110761	TC324477	GO:0000166(nucleotide binding)|GO:0004550(nucleoside diphosphate kinase activity)|GO:0005524(ATP binding)|GO:0006183(GTP biosynthetic process)|GO:0006228(UTP biosynthetic process)|GO:0006241(CTP biosynthetic process)|GO:0016301(kinase activity)|GO:0016740(transferase activity)	Danio rerio nucleoside diphosphate kinase-Z2 (ndpkz2), mRNA [NM_130927]	Zv7_NA1913:8894-8835
ndrg4	5.34009	0.035106	NM_001045173	NM_001045173	NM_001045173	Dr.4520	692305	N-myc downstream regulated gene 4	ENSDART00000089740		GO:0001947(heart looping)|GO:0005575(cellular_component)|GO:0035050(embryonic heart tube development)|GO:0060038(cardiac muscle cell proliferation)	Danio rerio N-myc downstream regulated gene 4 (ndrg4), mRNA [NM_001045173]	chr25:17369910-17369851
nefl	4.73259	0.0344607	NM_001039838	NM_001039838	NM_001039838	Dr.155257	664698	neurofilament, light polypeptide	ENSDART00000101454	TC303753	GO:0005198(structural molecule activity)|GO:0005882(intermediate filament)|GO:0008150(biological_process)	Danio rerio neurofilament, light polypeptide (nefl), mRNA [NM_001039838]	chr8:2475235-2475294
nenf	0.688014	0.035106	NM_001037704	NM_001037704	NM_001037704	Dr.39150	571299	neuron derived neurotrophic factor	ENSDART00000058793	TC333070	GO:0005575(cellular_component)|GO:0008150(biological_process)|GO:0020037(heme binding)	Danio rerio neuron derived neurotrophic factor (nenf), mRNA [NM_001037704]	chr17:49777098-49777039
neurod	1.69906	0.0341449	NM_130978	NM_130978	NM_130978	Dr.75801	30169	neurogenic differentiation	ENSDART00000011837	TC332156	GO:0003677(DNA binding)|GO:0005634(nucleus)|GO:0005737(cytoplasm)|GO:0006350(transcription)|GO:0007275(multicellular organismal development)|GO:0007399(nervous system development)|GO:0030154(cell differentiation)|GO:0030528(transcription regulator activity)|GO:0045449(regulation of transcription)|GO:0048923(posterior lateral line neuromast hair cell differentiation)	Danio rerio neurogenic differentiation (neurod), mRNA [NM_130978]	chr9:38052367-38052308
neurod2	4.67264	0.0440832	NM_131082	NM_131082	NM_131082	Dr.32478	114435	neurogenic differentiation 2	ENSDART00000002078	TC305983	GO:0003677(DNA binding)|GO:0005634(nucleus)|GO:0006350(transcription)|GO:0007275(multicellular organismal development)|GO:0007399(nervous system development)|GO:0030154(cell differentiation)|GO:0030528(transcription regulator activity)|GO:0045449(regulation of transcription)	Danio rerio neurogenic differentiation 2 (neurod2), mRNA [NM_131082]	chr12:13150784-13150843
neurod4	3.2663	0.0379518	NM_170762	NM_170762	NM_170762	Dr.10718	266958	neurogenic differentiation 4	ENSDART00000021180	TC338410	GO:0001839(neural plate morphogenesis)|GO:0005634(nucleus)|GO:0007399(nervous system development)|GO:0030528(transcription regulator activity)|GO:0045449(regulation of transcription)|GO:0050769(positive regulation of neurogenesis)	Danio rerio neurogenic differentiation 4 (neurod4), mRNA [NM_170762]	chr23:26361552-26361611
nfatc1	1.64245	0.0442454	NM_001045159	NM_001045159	NM_001045159	Dr.89152	568315	nuclear factor of activated T-cells, cytoplasmic, calcineurin-dependent 1	ENSDART00000052521		GO:0003700(transcription factor activity)|GO:0005634(nucleus)|GO:0006355(regulation of transcription, DNA-dependent)|GO:0045449(regulation of transcription)	Danio rerio nuclear factor of activated T-cells, cytoplasmic, calcineurin-dependent 1 (nfatc1), mRNA [NM_001045159]	chr19:13113499-13113558
nfkbiab	0.688642	0.044795	NM_199629	NM_199629	NM_199629	Dr.77409	323099	nuclear factor of kappa light polypeptide gene enhancer in B-cells inhibitor, alpha b	ENSDART00000016597	TC331817		Danio rerio nuclear factor of kappa light polypeptide gene enhancer in B-cells inhibitor, alpha b (nfkbiab), mRNA [NM_199629]	chr17:10626691-10626750
ngdn	0.485925	0.0344607	NM_198373	NM_198373	NM_198373	Dr.77981	386642	neuroguidin, EIF4E binding protein	ENSDART00000066721	TC307984	GO:0005634(nucleus)|GO:0005737(cytoplasm)|GO:0006417(regulation of translation)	Danio rerio neuroguidin, EIF4E binding protein (ngdn), mRNA [NM_198373]	chr24:17886526-17889182
nhlh2	2.63667	0.0438002	NM_205669	NM_205669	NM_205669	Dr.86665	402968	nescient helix loop helix 2	ENSDART00000007630	TC303521	GO:0005634(nucleus)|GO:0030528(transcription regulator activity)|GO:0045449(regulation of transcription)	Danio rerio nescient helix loop helix 2 (nhlh2), mRNA [NM_205669]	chr9:26950324-26950383
nkx1.2lb	3.88732	0.0310826	NM_213548	NM_213548	NM_213548	Dr.87516	407077	NK1 transcription factor related 2-like,b	ENSDART00000002085	TC304983	GO:0003677(DNA binding)|GO:0003700(transcription factor activity)|GO:0005634(nucleus)|GO:0006355(regulation of transcription, DNA-dependent)|GO:0030528(transcription regulator activity)|GO:0043565(sequence-specific DNA binding)|GO:0045449(regulation of transcription)	Danio rerio NK1 transcription factor related 2-like,b (nkx1.2lb), mRNA [NM_213548]	chr14:10951042-10951101
nkx2.2a	1.43996	0.0344607	NM_131422	NM_131422	NM_131422	Dr.75083	30697	NK2 transcription factor related 2a	ENSDART00000081396	TC306356	GO:0003677(DNA binding)|GO:0003700(transcription factor activity)|GO:0005634(nucleus)|GO:0006355(regulation of transcription, DNA-dependent)|GO:0007275(multicellular organismal development)|GO:0008045(motor axon guidance)|GO:0008347(glial cell migration)|GO:0014044(Schwann cell development)|GO:0021508(floor plate formation)|GO:0030528(transcription regulator activity)|GO:0031018(endocrine pancrea…	Danio rerio NK2 transcription factor related 2a (nkx2.2a), mRNA [NM_131422]	chr17:44539570-44539511
nkx6.3	2.91483	0.0323964	NM_001166140	NM_001166140	NM_001166140	Dr.135639	558978	NK6 homeobox 3	ENSDART00000085395			Danio rerio NK6 homeobox 3 (nkx6.3), mRNA [NM_001166140]	chr23:44376774-44376833
nlgn4b	1.78582	0.0409557	XM_684526	XM_684526		Dr.82134	561122	neuroligin 4b		TC340251		PREDICTED: Danio rerio similar to X-linked neuroligin 4 (LOC561122), mRNA [XM_684526]	chr1:31324687-31324746
nmbr	0.560261	0.0417951	XM_684956	ENSDART00000045840	XM_684956	Dr.92129	561547	neuromedin B receptor	ENSDART00000045840	NP1364589		Novel protein similar to vertebrate synaptotagmins Fragment [Source:UniProtKB/TrEMBL;Acc:Q5RGA2] [ENSDART00000045840]	chr20:3772593-3772534
nmnat2	2.45534	0.0344607	NM_200004	NM_200004	NM_200004	Dr.81237	336257	nicotinamide nucleotide adenylyltransferase 2	ENSDART00000003550	TC305764	GO:0000166(nucleotide binding)|GO:0004515(nicotinate-nucleotide adenylyltransferase activity)|GO:0005524(ATP binding)|GO:0005737(cytoplasm)|GO:0005794(Golgi apparatus)|GO:0009058(biosynthetic process)|GO:0009435(NAD biosynthetic process)|GO:0016740(transferase activity)|GO:0016779(nucleotidyltransferase activity)|GO:0019363(pyridine nucleotide biosynthetic process)	Danio rerio nicotinamide nucleotide adenylyltransferase 2 (nmnat2), mRNA [NM_200004]	chr2:30467874-30467815
noc3l	0.641772	0.0289624	NM_001002863	NM_001002863	NM_001002863	Dr.77061	321289	nucleolar complex associated 3 homolog (S. cerevisiae)	ENSDART00000028043	TC303025	GO:0005488(binding)|GO:0005634(nucleus)|GO:0007517(muscle organ development)|GO:0019216(regulation of lipid metabolic process)	Danio rerio nucleolar complex associated 3 homolog (S. cerevisiae) (noc3l), mRNA [NM_001002863]	chr12:3747409-3745805
nod2	1.58154	0.0418176	DQ060248	ENSDART00000052380	XM_692832	Dr.93177	777696	nucleotide-binding oligomerization domain containing 2	ENSDART00000052380		GO:0005515(protein binding)|GO:0005622(intracellular)|GO:0042981(regulation of apoptosis)	CARD15 Fragment [Source:UniProtKB/TrEMBL;Acc:Q1AMZ9] [ENSDART00000052380]	chr7:25896289-25896630
nola1	0.604116	0.0473974	NM_200975	NM_200975	NM_200975	Dr.84813	393950	nucleolar protein family A, member 1 (H/ACA small nucleolar RNPs)	ENSDART00000111189	TC336141	GO:0003723(RNA binding)|GO:0005634(nucleus)|GO:0005732(small nucleolar ribonucleoprotein complex)|GO:0006364(rRNA processing)|GO:0019843(rRNA binding)|GO:0030529(ribonucleoprotein complex)|GO:0042254(ribosome biogenesis)	Danio rerio nucleolar protein family A, member 1 (H/ACA small nucleolar RNPs) (nola1), mRNA [NM_200975]	Zv7_scaffold2486:112620-112561
nom1	0.715446	0.0547072	NM_001044832	NM_001044832	NM_001044832	Dr.80088	557585	nucleolar protein with MIF4G domain 1	ENSDART00000115152	TC318647	GO:0005488(binding)|GO:0005515(protein binding)|GO:0016070(RNA metabolic process)	Danio rerio nucleolar protein with MIF4G domain 1 (nom1), mRNA [NM_001044832]	chr7:38102320-38102379
nop10	0.642977	0.0468291	NM_001003868	NM_001003868	NM_001003868	Dr.78253	445391	NOP10 ribonucleoprotein homolog (yeast)		TC346251	GO:0005634(nucleus)|GO:0006364(rRNA processing)|GO:0030529(ribonucleoprotein complex)|GO:0042254(ribosome biogenesis)	Danio rerio NOP10 ribonucleoprotein homolog (yeast) (nop10), mRNA [NM_001003868]	Zv7_NA2113:6292-6233
nop14	0.686145	0.0503549	NM_001003831	NM_001003831	NM_001003831	Dr.150620	321133	NOP14 nucleolar protein homolog (yeast)		TC350952	GO:0060218(hemopoietic stem cell differentiation)	Danio rerio NOP14 nucleolar protein homolog (yeast) (nop14), mRNA [NM_001003831]	chr21:45591200-45591141
nop56	0.570497	0.0329191	NM_201217	NM_201217	NM_201217	Dr.76899	394196	NOP56 ribonucleoprotein homolog (yeast)	ENSDART00000102433	TC360412		Danio rerio NOP56 ribonucleoprotein homolog (yeast) (nop56), mRNA [NM_201217]	chr21:3757927-3758174
npm1	0.448392	0.0408322	NM_199428	NM_199428	NM_199428	Dr.43659	266985	nucleophosmin 1	ENSDART00000100526	TC340446	GO:0003676(nucleic acid binding)|GO:0005730(nucleolus)	Danio rerio nucleophosmin 1 (npm1), mRNA [NM_199428]	chr10:18137838-18137986
nppa	6.8077	0.0203797	NM_198800	NM_198800	NM_198800	Dr.72101	321442	natriuretic peptide precursor A	ENSDART00000074915	TC339016	GO:0005179(hormone activity)|GO:0005576(extracellular region)|GO:0050880(regulation of blood vessel size)	Danio rerio natriuretic peptide precursor A (nppa), mRNA [NM_198800]	chr8:44603876-44603817
npsnl	3.49288	0.0323964	NM_205582	NM_205582	NM_205582	Dr.79156	402836	nephrosin-like		TC320399	GO:0004222(metalloendopeptidase activity)|GO:0006508(proteolysis)|GO:0008233(peptidase activity)|GO:0008237(metallopeptidase activity)|GO:0008270(zinc ion binding)|GO:0016787(hydrolase activity)|GO:0046872(metal ion binding)	Danio rerio nephrosin-like (npsnl), mRNA [NM_205582]
nptn	2.12005	0.0438002	NM_205705	NM_205705	NM_205705	Dr.17800	403006	neuroplastin		TC302981	GO:0008150(biological_process)|GO:0016020(membrane)	Danio rerio neuroplastin (nptn), mRNA [NM_205705]	chr18:127885-127944
npy	0.509119	0.0418176	NM_131074	NM_131074	NM_131074	Dr.85387	30281	neuropeptide Y	ENSDART00000052620	TC342767	GO:0005179(hormone activity)|GO:0005515(protein binding)|GO:0005576(extracellular region)|GO:0007218(neuropeptide signaling pathway)|GO:0031843(type 2 neuropeptide Y receptor binding)	Danio rerio neuropeptide Y (npy), mRNA [NM_131074]	chr19:10925297-10925238
npy1r	2.90547	0.0500346	NM_001102391	NM_001102391	NM_001102391	Dr.142075	793668	Npy1r protein	ENSDART00000054444			Danio rerio Npy1r protein (npy1r), mRNA [NM_001102391]	chr1:19248261-19248320
nr2f1a	1.97422	0.050702	NM_131180	NM_131180	NM_131180	Dr.16	30418	nuclear receptor subfamily 2, group F, member 1a	ENSDART00000051263	TC302543	GO:0003677(DNA binding)|GO:0003700(transcription factor activity)|GO:0003707(steroid hormone receptor activity)|GO:0004872(receptor activity)|GO:0004879(ligand-dependent nuclear receptor activity)|GO:0005634(nucleus)|GO:0006350(transcription)|GO:0006355(regulation of transcription, DNA-dependent)|GO:0007601(visual perception)|GO:0008270(zinc ion binding)|GO:0043565(sequence-specific DNA binding)|…	Danio rerio nuclear receptor subfamily 2, group F, member 1a (nr2f1a), mRNA [NM_131180]	chr5:46801715-46801656
nr3c1	3.85145	0.035106	NM_001020711	NM_001020711	NM_001020711	Dr.140739	553740	nuclear receptor subfamily 3, group C, member 1 (glucocorticoid receptor)	ENSDART00000054264	TC316647	GO:0003677(DNA binding)|GO:0003700(transcription factor activity)|GO:0003707(steroid hormone receptor activity)|GO:0004872(receptor activity)|GO:0004879(ligand-dependent nuclear receptor activity)|GO:0004883(glucocorticoid receptor activity)|GO:0005496(steroid binding)|GO:0005634(nucleus)|GO:0006350(transcription)|GO:0006355(regulation of transcription, DNA-dependent)|GO:0008270(zinc ion binding)…	Danio rerio nuclear receptor subfamily 3, group C, member 1 (glucocorticoid receptor) (nr3c1), mRNA [NM_001020711]	chr14:20797051-20796992
nr5a1b	3.60586	0.044795	NM_212834	NM_212834	NM_212834	Dr.30454	405759	nuclear receptor subfamily 5, group A, member 1b	ENSDART00000028265	TC303042	GO:0003677(DNA binding)|GO:0003700(transcription factor activity)|GO:0003707(steroid hormone receptor activity)|GO:0004872(receptor activity)|GO:0004879(ligand-dependent nuclear receptor activity)|GO:0005634(nucleus)|GO:0006350(transcription)|GO:0006355(regulation of transcription, DNA-dependent)|GO:0008270(zinc ion binding)|GO:0043565(sequence-specific DNA binding)|GO:0045449(regulation of trans…	Danio rerio nuclear receptor subfamily 5, group A, member 1b (nr5a1b), mRNA [NM_212834]	chr21:39242478-39242419
nrarpb	1.6074	0.0323964	NM_181496	NM_181496	NM_181496	Dr.18260	353225	notch-regulated ankyrin repeat protein b	ENSDART00000022625		GO:0002040(sprouting angiogenesis)|GO:0002043(blood vessel endothelial cell proliferation during sprouting angiogenesis)|GO:0006350(transcription)|GO:0007219(Notch signaling pathway)|GO:0007275(multicellular organismal development)|GO:0045449(regulation of transcription)	Danio rerio notch-regulated ankyrin repeat protein b (nrarpb), mRNA [NM_181496]	chr5:59301200-59301141
nrxn1b	4.84769	0.0485278	NM_001079959	NM_001079959	NM_001079959	Dr.155247	555686	neurexin 1b	ENSDART00000093166	TC362340	GO:0016020(membrane)|GO:0016021(integral to membrane)	Danio rerio neurexin 1b (nrxn1b), mRNA [NM_001079959]	chr13:579655-579596
nrxn2a	2.55061	0.0418176	NM_001079970	NM_001079970	NM_001079970	Dr.62387	558326	neurexin 2a	ENSDART00000087660	TC341754	GO:0016020(membrane)|GO:0016021(integral to membrane)	Danio rerio neurexin 2a (nrxn2a), mRNA [NM_001079970]	chr21:22993025-22993084
nrxn2b	2.66822	0.0329214	NM_001079984	NM_001079984	NM_001079984	Dr.107077	560420	neurexin 2b	ENSDART00000091955		GO:0016020(membrane)|GO:0016021(integral to membrane)	Danio rerio neurexin 2b (nrxn2b), mRNA [NM_001079984]	chr7:2303401-2303342
nrxn3b	2.69864	0.032974	NM_001080047	NM_001080047	NM_001080047	Dr.120936	570698	neurexin 3b		TC363296	GO:0016020(membrane)|GO:0016021(integral to membrane)	Danio rerio neurexin 3b (nrxn3b), mRNA [NM_001080047]	Zv7_NA870:000092763-000092822
nsf	2.50237	0.044795	NM_001044328	NM_001044328	NM_001044328	Dr.9155	368483	N-ethylmaleimide-sensitive factor	ENSDART00000103043	TC333803	GO:0000166(nucleotide binding)|GO:0005488(binding)|GO:0005524(ATP binding)|GO:0014037(Schwann cell differentiation)|GO:0014044(Schwann cell development)|GO:0017111(nucleoside-triphosphatase activity)|GO:0021854(hypothalamus development)|GO:0045162(clustering of voltage-gated sodium channels)|GO:0048592(eye morphogenesis)|GO:0048794(swim bladder development)|GO:0048914(myelination of anterior late…	Danio rerio N-ethylmaleimide-sensitive factor (nsf), mRNA [NM_001044328]	chr3:32534884-32534825
nsun2	0.600663	0.0491543	NM_199711	NM_199711	NM_199711	Dr.119317	325292	NOL1/NOP2/Sun domain family, member 2	ENSDART00000103892	TC302579	GO:0003674(molecular_function)|GO:0005575(cellular_component)|GO:0008150(biological_process)	Danio rerio NOL1/NOP2/Sun domain family, member 2 (nsun2), mRNA [NM_199711]	chr19:18623278-18623337
nupr1	1.87449	0.0450033	EH530425	EH530425		Dr.78197	325928	nuclear protein 1			GO:0042221(response to chemical stimulus)	FDR107-P00057-DEPE-R_H09 FDR107 Danio rerio cDNA clone FDR107-P00057-BR_H09 3', mRNA sequence [EH530425]	chr3:13745821-13745880
nxph1	2.8573	0.0408322	NM_001002733	NM_001002733	NM_001002733	Dr.106453	437006	neurexophilin 1	ENSDART00000042276	TC303629	GO:0003674(molecular_function)|GO:0005575(cellular_component)|GO:0008150(biological_process)	Danio rerio neurexophilin 1 (nxph1), mRNA [NM_001002733]	chr19:34890359-34890418
oc90	0.308277	0.0394765	NM_001080192	NM_001080192	NM_001080192	Dr.76812	568941	otoconin 90		TC349008	GO:0004623(phospholipase A2 activity)|GO:0005509(calcium ion binding)|GO:0016042(lipid catabolic process)|GO:0048840(otolith development)	Danio rerio otoconin 90 (oc90), mRNA [NM_001080192]	chr2:38422621-38422612
oca2	2.32564	0.0344607	XM_690715	ENSDART00000087311	XM_690715	Dr.115319	567419	oculocutaneous albinism II	ENSDART00000087311			PREDICTED: Danio rerio oculocutaneous albinism II (oca2), mRNA [XM_690715]	chr6:24904121-24908783
ociad2	1.28946	0.0491543	NM_001044856	NM_001044856	NM_001044856	Dr.90182	558261	OCIA domain containing 2	ENSDART00000074167			Danio rerio OCIA domain containing 2 (ociad2), mRNA [NM_001044856]	chr20:24999854-24999913
olfm1a	1.99121	0.0470981	NM_001002491	NM_001002491	NM_001002491	Dr.90519	436764	olfactomedin 1a	ENSDART00000073950	TC314212	GO:0003674(molecular_function)|GO:0005575(cellular_component)|GO:0007409(axonogenesis)|GO:0060041(retina development in camera-type eye)	Danio rerio olfactomedin 1a (olfm1a), mRNA [NM_001002491]	chr5:57614742-57614682
olfm1b	2.50483	0.035106	NM_001003486	NM_001003486	NM_001003486	Dr.79910	445092	olfactomedin 1b	ENSDART00000051812	TC315906	GO:0003674(molecular_function)|GO:0005575(cellular_component)|GO:0008150(biological_process)	Danio rerio olfactomedin 1b (olfm1b), mRNA [NM_001003486]	chr21:2895554-2892792
olfm3	2.76649	0.0203797	NM_001111172	NM_001111172	NM_001111172	Dr.81143	563182	olfactomedin 3	ENSDART00000105753		GO:0003674(molecular_function)|GO:0005575(cellular_component)|GO:0008150(biological_process)	Danio rerio olfactomedin 3 (olfm3), mRNA [NM_001111172]	chr24:27075961-27076020
olfml3	2.70759	0.032974	NM_001077251	NM_001077251	NM_001077251	Dr.76416	562022	olfactomedin-like 3	ENSDART00000089601	TC327104	GO:0003674(molecular_function)|GO:0005576(extracellular region)|GO:0007275(multicellular organismal development)	Danio rerio olfactomedin-like 3 (olfml3), mRNA [NM_001077251]	chr11:21887441-21887382
olig2	1.50936	0.0475635	NM_178100	NM_178100	NM_178100	Dr.3920	325288	oligodendrocyte lineage transcription factor 2	ENSDART00000060006	TC305657	GO:0005634(nucleus)|GO:0007400(neuroblast fate determination)|GO:0007403(glial cell fate determination)|GO:0021522(spinal cord motor neuron differentiation)|GO:0021742(abducens nucleus development)|GO:0030528(transcription regulator activity)|GO:0045449(regulation of transcription)|GO:0048709(oligodendrocyte differentiation)|GO:0050769(positive regulation of neurogenesis)	Danio rerio oligodendrocyte lineage transcription factor 2 (olig2), mRNA [NM_178100]	chr9:26720422-26720363
omp	2.32202	0.035106	NM_173281	NM_173281	NM_173281	Dr.85654	317636	olfactory marker protein	ENSDART00000048964	TC307734	GO:0004871(signal transducer activity)|GO:0005515(protein binding)|GO:0005575(cellular_component)|GO:0007165(signal transduction)|GO:0007608(sensory perception of smell)	Danio rerio olfactory marker protein (omp), mRNA [NM_173281]	chr21:10059322-10059381
onecut1	2.29021	0.0379518	NM_200573	NM_200573	NM_200573	Dr.119167	393545	one cut domain, family member 1	ENSDART00000010177	TC306580	GO:0001889(liver development)|GO:0003677(DNA binding)|GO:0003700(transcription factor activity)|GO:0005634(nucleus)|GO:0006355(regulation of transcription, DNA-dependent)|GO:0043565(sequence-specific DNA binding)|GO:0045449(regulation of transcription)	Danio rerio one cut domain, family member 1 (onecut1), mRNA [NM_200573]	chr18:37609136-37609077
oprl	2.89948	0.0487662	NM_205589	NM_205589	NM_205589	Dr.121451	402851	opiate receptor-like	ENSDART00000105135	TC303017	GO:0004871(signal transducer activity)|GO:0004872(receptor activity)|GO:0004930(G-protein coupled receptor activity)|GO:0004985(opioid receptor activity)|GO:0007165(signal transduction)|GO:0007186(G-protein coupled receptor protein signaling pathway)|GO:0015051(X-opioid receptor activity)|GO:0016021(integral to membrane)	Danio rerio opiate receptor-like (oprl), mRNA [NM_205589]	chr23:6113769-6113828
optc	0.372371	0.0473974	NM_001003583	NM_001003583	NM_001003583	Dr.3019	445189	opticin	ENSDART00000003646	TC328931	GO:0005515(protein binding)|GO:0008150(biological_process)	Danio rerio opticin (optc), mRNA [NM_001003583]	chr11:18419288-18423602
or120-1	2.15087	0.0397047	XM_001919317	XM_001919317	XM_001919317	Dr.152671	100148596	odorant receptor, family E, subfamily 120, member 1		TC338429	GO:0004871(signal transducer activity)|GO:0004872(receptor activity)|GO:0004930(G-protein coupled receptor activity)|GO:0004984(olfactory receptor activity)|GO:0007165(signal transduction)|GO:0007186(G-protein coupled receptor protein signaling pathway)|GO:0016021(integral to membrane)	PREDICTED: Danio rerio similar to odorant receptor (LOC100148596), mRNA [XM_001919317]	chr15:5577420-5577479
or130-1	2.7786	0.0434627	NM_001110317	NM_001110317	NM_001110317	Dr.143187	799912	odorant receptor, family H, subfamily 130, member 1	ENSDART00000079999	NP1441754	GO:0004872(receptor activity)|GO:0007186(G-protein coupled receptor protein signaling pathway)|GO:0016021(integral to membrane)	Danio rerio odorant receptor, family H, subfamily 130, member 1 (or130-1), mRNA [NM_001110317]	chr15:9570668-9570609
otpb	2.64639	0.0463201	NM_131100	NM_131100	NM_131100	Dr.81295	30316	orthopedia homolog b	ENSDART00000081249	TC319081	GO:0003677(DNA binding)|GO:0003700(transcription factor activity)|GO:0005634(nucleus)|GO:0006350(transcription)|GO:0006355(regulation of transcription, DNA-dependent)|GO:0007275(multicellular organismal development)|GO:0007399(nervous system development)|GO:0021854(hypothalamus development)|GO:0021884(forebrain neuron development)|GO:0030154(cell differentiation)|GO:0030528(transcription regulato…	Danio rerio orthopedia homolog b (otpb), mRNA [NM_131100]	chr5:44806268-44806327
p2rx3a	0.52366	0.0484223	NM_131623	NM_131623	NM_131623	Dr.81322	58147	purinergic receptor P2X, ligand-gated ion channel, 3a	ENSDART00000021417	TC305275	GO:0004872(receptor activity)|GO:0004931(ATP-gated cation channel activity)|GO:0005216(ion channel activity)|GO:0005524(ATP binding)|GO:0006810(transport)|GO:0006811(ion transport)|GO:0006812(cation transport)|GO:0016020(membrane)|GO:0016021(integral to membrane)|GO:0051291(protein heterooligomerization)	Danio rerio purinergic receptor P2X, ligand-gated ion channel, 3a (p2rx3a), mRNA [NM_131623]	chr14:18725298-18725239
pax3a	1.52323	0.044795	NM_131277	NM_131277	NM_131277	Dr.75806	30532	paired box gene 3a	ENSDART00000014350	TC302809	GO:0001755(neural crest cell migration)|GO:0003677(DNA binding)|GO:0003700(transcription factor activity)|GO:0005634(nucleus)|GO:0006350(transcription)|GO:0006355(regulation of transcription, DNA-dependent)|GO:0007275(multicellular organismal development)|GO:0030528(transcription regulator activity)|GO:0043565(sequence-specific DNA binding)|GO:0045449(regulation of transcription)|GO:0048066(pigme…	Danio rerio paired box gene 3a (pax3a), mRNA [NM_131277]	chr2:42355557-42324247
pax6a	1.32278	0.0443685	NM_131304	NM_131304	NM_131304	Dr.24244	30567	paired box gene 6a	ENSDART00000066225	TC346945	GO:0003677(DNA binding)|GO:0003700(transcription factor activity)|GO:0005634(nucleus)|GO:0006350(transcription)|GO:0006355(regulation of transcription, DNA-dependent)|GO:0007275(multicellular organismal development)|GO:0009952(anterior/posterior pattern formation)|GO:0016563(transcription activator activity)|GO:0030528(transcription regulator activity)|GO:0030900(forebrain development)|GO:0030902…	Danio rerio paired box gene 6a (pax6a), mRNA [NM_131304]	chr25:15200045-15200104
pbx3b	2.92315	0.0344607	NM_131616	NM_131616	NM_131616	Dr.81268	58140	pre-B-cell leukemia transcription factor 3b		TC303102	GO:0003677(DNA binding)|GO:0003700(transcription factor activity)|GO:0005634(nucleus)|GO:0006355(regulation of transcription, DNA-dependent)|GO:0030528(transcription regulator activity)|GO:0043565(sequence-specific DNA binding)|GO:0045449(regulation of transcription)	Danio rerio pre-B-cell leukemia transcription factor 3b (pbx3b), transcript variant 2, mRNA [NM_131616]	chr8:32524837-32524896
pcdh17	1.96824	0.044795	AB274962	ENSDART00000065804	XM_684743	Dr.82829	561336	protocadherin 17	ENSDART00000065804		GO:0005509(calcium ion binding)|GO:0007156(homophilic cell adhesion)|GO:0016020(membrane)	Protocadherin-17 Fragment [Source:UniProtKB/TrEMBL;Acc:Q0E9Q8] [ENSDART00000065804]	chr11:29021105-29021047
pcdh1a4	2.84616	0.0284773	NM_001024099	NM_001024099	NM_001024099	Dr.144811	497127	protocadherin 1 alpha 4	ENSDART00000100600	NP1438761		Danio rerio protocadherin 1 alpha 4 (pcdh1a4), mRNA [NM_001024099]	chr10:17783304-17783363
pcdh1g18	1.68869	0.0534604	NM_001024117	NM_001024117	NM_001024117	Dr.52488	554005	protocadherin 1 gamma 18		TC314821	GO:0005509(calcium ion binding)|GO:0007156(homophilic cell adhesion)|GO:0016020(membrane)	Danio rerio protocadherin 1 gamma 18 (pcdh1g18), mRNA [NM_001024117]	chr10:17858154-17930511
pcdh1g3	1.62937	0.0386702	BC162450	ENSDART00000090723		Dr.93253	553987	protocadherin 1 gamma 3	ENSDART00000090723		GO:0005509(calcium ion binding)|GO:0007156(homophilic cell adhesion)|GO:0016020(membrane)	protocadherin 1 gamma 3 [Source:RefSeq peptide;Acc:NP_001018871] [ENSDART00000090723]	Zv7_NA189:18837-18896
pcdh1gb2	1.83796	0.044795	AB160976	AB160976		Dr.52488	503573	protocadherin 1 gamma b 2		NP1366839	GO:0005509(calcium ion binding)|GO:0007156(homophilic cell adhesion)|GO:0016020(membrane)	Danio rerio Pcdh mRNA for protocadherin2-gamma-v5-sCP1-2, complete cds. [AB160976]	chr10:17930459-17930518
pcdh2ac	2.35118	0.0203797	NM_001007762	NM_001007762	NM_001007762	Dr.84574	493587	protocadherin 2 alpha c	ENSDART00000016582	TC302047	GO:0004872(receptor activity)|GO:0005509(calcium ion binding)|GO:0007156(homophilic cell adhesion)|GO:0016020(membrane)	Danio rerio protocadherin 2 alpha c (pcdh2ac), mRNA [NM_001007762]	Zv7_NA475:4784-4843
pcolce2b	0.485288	0.0468216	NM_200460	NM_200460	NM_200460	Dr.15092	393432	procollagen C-endopeptidase enhancer 2b	ENSDART00000077951	TC305061	GO:0005515(protein binding)	Danio rerio procollagen C-endopeptidase enhancer 2b (pcolce2b), mRNA [NM_200460]	chr24:5295051-5294992
pcp4a	2.83792	0.037957	NM_001166122	NM_001166122	NM_001166122	Dr.48610	386848	Purkinje cell protein 4a	ENSDART00000075123	TC341331		Danio rerio Purkinje cell protein 4a (pcp4a), mRNA [NM_001166122]	chr10:39422638-39422697
pcp4b	3.88165	0.0409557	BC129392	BC129392		Dr.133457	386963	Purkinje cell protein 4b		TC315052		Danio rerio cDNA clone IMAGE:7401182. [BC129392]	chr15:45733011-45732952
pcp4l1	1.81884	0.0507377	NM_001161488	NM_001161488	NM_001161488	Dr.85328	100008021	Purkinje cell protein 4 like 1	ENSDART00000034790	TC322641		Danio rerio Purkinje cell protein 4 like 1 (pcp4l1), mRNA [NM_001161488]	chr2:34793408-34793467
pcsk1nl	2.04585	0.0488229	NM_001166129	NM_001166129	NM_001166129	Dr.80960	570305	proprotein convertase subtilisin/kexin type 1 inhibitor, like		TC340461	GO:0004867(serine-type endopeptidase inhibitor activity)	Danio rerio proprotein convertase subtilisin/kexin type 1 inhibitor, like (pcsk1nl), mRNA [NM_001166129]	chr8:2001555-2001496
pdcd11	0.571238	0.0417951	NM_001089368	NM_001089368	NM_001089368	Dr.76104	794079	programmed cell death 11	ENSDART00000074342	TC363781	GO:0003723(RNA binding)|GO:0003735(structural constituent of ribosome)|GO:0005488(binding)|GO:0005622(intracellular)|GO:0005840(ribosome)|GO:0006396(RNA processing)|GO:0006412(translation)	Danio rerio programmed cell death 11 (pdcd11), mRNA [NM_001089368]	chr1:46662032-46661973
pdcd4b	1.86234	0.0434627	NM_198978	NM_198978	NM_198978	Dr.77195	321061	programmed cell death 4b	ENSDART00000009223	TC331527		Danio rerio programmed cell death 4b (pdcd4b), mRNA [NM_198978]	chr22:30318781-30318722
pde6c	0.485058	0.0203797	NM_200871	NM_200871	NM_200871	Dr.117127	393845	phosphodiesterase 6C, cGMP-specific, cone, alpha prime	ENSDART00000080713	TC334643	GO:0003824(catalytic activity)|GO:0004114(3',5'-cyclic-nucleotide phosphodiesterase activity)|GO:0007165(signal transduction)|GO:0045494(photoreceptor cell maintenance)	Danio rerio phosphodiesterase 6C, cGMP-specific, cone, alpha prime (pde6c), mRNA [NM_200871]	chr12:3259756-3259815
pde6g	5.53026	0.032631	NM_212799	NM_212799	NM_212799	Dr.9829	554700	phosphodiesterase 6G, cGMP-specific, rod, gamma		TC339959	GO:0004114(3',5'-cyclic-nucleotide phosphodiesterase activity)|GO:0007601(visual perception)|GO:0030553(cGMP binding)	Danio rerio phosphodiesterase 6G, cGMP-specific, rod, gamma (pde6g), mRNA [NM_212799]
pdgfrl	3.64226	0.0493632	NM_200314	NM_200314	NM_200314	Dr.78312	393284	platelet-derived growth factor receptor-like	ENSDART00000007022	TC306621	GO:0004872(receptor activity)|GO:0005515(protein binding)|GO:0042802(identical protein binding)	Danio rerio platelet-derived growth factor receptor-like (pdgfrl), mRNA [NM_200314]	chr14:27285140-27285081
pdlim5	2.28759	0.0503549	NM_001002654	NM_001002654	NM_001002654	Dr.106802	436927	PDZ and LIM domain 5		TC302505	GO:0005515(protein binding)|GO:0005575(cellular_component)|GO:0008270(zinc ion binding)|GO:0046872(metal ion binding)	Danio rerio PDZ and LIM domain 5 (pdlim5), mRNA [NM_001002654]	chr5:3056553-3056612
pdlim7	2.69953	0.0323964	NM_200840	NM_200840	NM_200840	Dr.121170	393813	PDZ and LIM domain 7	ENSDART00000044909	TC302520	GO:0001756(somitogenesis)|GO:0005515(protein binding)|GO:0005737(cytoplasm)|GO:0005856(cytoskeleton)|GO:0008270(zinc ion binding)|GO:0046872(metal ion binding)	Danio rerio PDZ and LIM domain 7 (pdlim7), mRNA [NM_200840]	Zv7_NA2915:8647-8588
penk	2.74224	0.0345044	NM_182883	NM_182883	NM_182883	Dr.84336	360136	proenkephalin	ENSDART00000052332	TC306531	GO:0007218(neuropeptide signaling pathway)	Danio rerio proenkephalin (penk), mRNA [NM_182883]	chr7:57685848-57685907
pes	0.534795	0.0440832	NM_131030	NM_131030	NM_131030	Dr.191	30228	pescadillo	ENSDART00000023101	TC303352	GO:0005622(intracellular)|GO:0005634(nucleus)|GO:0005730(nucleolus)|GO:0006364(rRNA processing)|GO:0008283(cell proliferation)|GO:0042254(ribosome biogenesis)	Danio rerio pescadillo (pes), mRNA [NM_131030]	chr5:5483344-5483403
pfkfb2	2.29197	0.035106	NM_201008	NM_201008	NM_201008	Dr.24973	393983	6-phosphofructo-2-kinase/fructose-2,6-biphosphatase 2"		TC302054	GO:0003824(catalytic activity)|GO:0003873(6-phosphofructo-2-kinase activity)|GO:0005524(ATP binding)|GO:0005575(cellular_component)|GO:0006000(fructose metabolic process)|GO:0006003(fructose 2,6-bisphosphate metabolic process)|GO:0008152(metabolic process)|GO:0016301(kinase activity)	Danio rerio 6-phosphofructo-2-kinase/fructose-2,6-biphosphatase 2 (pfkfb2), mRNA [NM_201008]	chr23:42791497-42791437
pfkma	10.8409	0.0417951	NM_001004575	NM_001004575	NM_001004575	Dr.84492	447836	phosphofructokinase, muscle a	ENSDART00000008174	TC335005	GO:0000166(nucleotide binding)|GO:0003872(6-phosphofructokinase activity)|GO:0005524(ATP binding)|GO:0005737(cytoplasm)|GO:0005945(6-phosphofructokinase complex)|GO:0006096(glycolysis)|GO:0016301(kinase activity)|GO:0016740(transferase activity)	Danio rerio phosphofructokinase, muscle a (pfkma), mRNA [NM_001004575]	chr23:27154670-27154729
pgam1b	2.01807	0.0408322	NM_201300	NM_201300	NM_201300	Dr.6819	327165	phosphoglycerate mutase 1b	ENSDART00000016350	TC304787	GO:0003824(catalytic activity)|GO:0005575(cellular_component)|GO:0006096(glycolysis)|GO:0008152(metabolic process)|GO:0016853(isomerase activity)|GO:0016868(intramolecular transferase activity, phosphotransferases)	Danio rerio phosphoglycerate mutase 1b (pgam1b), mRNA [NM_201300]	chr1:51217058-51216999
phkg2	1.34778	0.035106	NM_200962	NM_200962	NM_200962	Dr.82569	393937	phosphorylase kinase, gamma 2 (testis)			GO:0000166(nucleotide binding)|GO:0004672(protein kinase activity)|GO:0004674(protein serine/threonine kinase activity)|GO:0004689(phosphorylase kinase activity)|GO:0005516(calmodulin binding)|GO:0005524(ATP binding)|GO:0005964(phosphorylase kinase complex)|GO:0005978(glycogen biosynthetic process)|GO:0006468(protein amino acid phosphorylation)	Danio rerio phosphorylase kinase, gamma 2 (testis) (phkg2), mRNA [NM_200962]	chr12:23643419-23643478
pion	0.579348	0.0508697	XM_001923103	ENSDART00000066891	XM_001923103	Dr.79204	100151358	pigeon homolog (Drosophila)	ENSDART00000066891	TC314958		Novel protein Fragment [Source:UniProtKB/TrEMBL;Acc:Q5TYU4] [ENSDART00000066891]	chr4:30511741-30511800
pisd	1.19722	0.0491543	NM_001079702	NM_001079702	NM_001079702	Dr.22015	553433	phosphatidylserine decarboxylase	ENSDART00000022866	TC314920	GO:0004609(phosphatidylserine decarboxylase activity)|GO:0005575(cellular_component)|GO:0008654(phospholipid biosynthetic process)	Danio rerio phosphatidylserine decarboxylase (pisd), mRNA [NM_001079702]	chr5:51009918-51009859
pla1a	1.18472	0.0442454	NM_207056	NM_207056	NM_207056	Dr.141051	334017	phospholipase A1 member A		TC302142	GO:0003824(catalytic activity)|GO:0005576(extracellular region)|GO:0006629(lipid metabolic process)|GO:0016042(lipid catabolic process)|GO:0016787(hydrolase activity)	Danio rerio phospholipase A1 member A (pla1a), mRNA [NM_207056]	chr9:14573562-14573621
plekhf1	0.348122	0.0467506	NM_200340	NM_200340	NM_200340	Dr.80998	393311	pleckstrin homology domain containing, family F (with FYVE domain) member 1	ENSDART00000036597	TC311638	GO:0005575(cellular_component)|GO:0008270(zinc ion binding)|GO:0046872(metal ion binding)	Danio rerio pleckstrin homology domain containing, family F (with FYVE domain) member 1 (plekhf1), mRNA [NM_200340]	chr7:43249101-43249042
plekho1	1.51234	0.0417951	NM_001110463	NM_001110463	NM_001110463	Dr.90857	563283	pleckstrin homology domain containing, family O member 1	ENSDART00000110075	TC365108	GO:0005634(nucleus)|GO:0005737(cytoplasm)|GO:0016020(membrane)	Danio rerio pleckstrin homology domain containing, family O member 1 (plekho1), mRNA [NM_001110463]	chr19:39182482-39182423
plp1a	2.54543	0.0440832	NM_175576	NM_175576	NM_175576	Dr.105592	64264	proteolipid protein 1a	ENSDART00000080522	TC309648	GO:0003674(molecular_function)|GO:0016021(integral to membrane)|GO:0042552(myelination)	Danio rerio proteolipid protein 1a (plp1a), mRNA [NM_175576]	chr14:10477794-10477852
plxna4	2.19955	0.0494975	NM_001004495	NM_001004495	NM_001004495	Dr.106738	325938	plexin A4	ENSDART00000016230	TC301720	GO:0001763(morphogenesis of a branching structure)|GO:0004872(receptor activity)|GO:0005622(intracellular)|GO:0007165(signal transduction)|GO:0007275(multicellular organismal development)|GO:0007411(axon guidance)|GO:0007414(axonal defasciculation)|GO:0016020(membrane)|GO:0016021(integral to membrane)	Danio rerio plexin A4 (plxna4), mRNA [NM_001004495]	chr4:15666796-15666565
pofut2	0.834005	0.0418176	NM_001077630	NM_001077630	NM_001077630	Dr.79126	777668	protein O-fucosyltransferase 2	ENSDART00000066424		GO:0016740(transferase activity)|GO:0016757(transferase activity, transferring glycosyl groups)	Danio rerio protein O-fucosyltransferase 2 (pofut2), mRNA [NM_001077630]	chr9:34805248-34805189
polr1a	0.612994	0.0412915	BC045511	ENSDART00000044708	XM_001922804	Dr.12641	327078	polymerase (RNA) I polypeptide A	ENSDART00000044708	TC303183	GO:0003677(DNA binding)|GO:0003899(DNA-directed RNA polymerase activity)|GO:0005634(nucleus)|GO:0006350(transcription)|GO:0008270(zinc ion binding)|GO:0016740(transferase activity)|GO:0016779(nucleotidyltransferase activity)	DNA-directed RNA polymerase Fragment (EC 2.7.7.6) [Source:UniProtKB/TrEMBL;Acc:Q7SXQ2] [ENSDART00000044708]	chr14:12097335-12097394
polr2b	0.686647	0.044795	NM_001024461	NM_001024461	NM_001024461	Dr.118068	100149268	polymerase (RNA) II (DNA directed) polypeptide B		TC313130	GO:0003677(DNA binding)|GO:0003899(DNA-directed RNA polymerase activity)|GO:0006350(transcription)|GO:0032549(ribonucleoside binding)	Danio rerio polymerase (RNA) II (DNA directed) polypeptide B (polr2b), mRNA [NM_001024461]	chr14:51334053-51333659
polr2e	0.75424	0.0418176	NM_001003564	NM_001003564	NM_001003564	Dr.82162	445170	polymerase (RNA) II (DNA directed) polypeptide E	ENSDART00000035670	TC309047	GO:0003677(DNA binding)|GO:0003899(DNA-directed RNA polymerase activity)|GO:0005634(nucleus)|GO:0006350(transcription)	Danio rerio polymerase (RNA) II (DNA directed) polypeptide E (polr2e), mRNA [NM_001003564]	Zv7_NA319:6340-6480
pomca	3.64265	0.0425422	NM_181438	NM_181438	NM_181438	Dr.19934	353221	proopiomelanocortin a	ENSDART00000063333	TC308204	GO:0005179(hormone activity)|GO:0005184(neuropeptide hormone activity)|GO:0005576(extracellular region)|GO:0007218(neuropeptide signaling pathway)	Danio rerio proopiomelanocortin a (pomca), mRNA [NM_181438]	chr17:27186171-27186112
pou3f3b	1.73695	0.0330814	NM_131102	NM_131102	NM_131102	Dr.29717	30321	POU class 3 homeobox 3b	ENSDART00000065953	TC302306	GO:0003677(DNA binding)|GO:0003700(transcription factor activity)|GO:0005634(nucleus)|GO:0006350(transcription)|GO:0006355(regulation of transcription, DNA-dependent)|GO:0007275(multicellular organismal development)|GO:0030528(transcription regulator activity)|GO:0043565(sequence-specific DNA binding)|GO:0045449(regulation of transcription)	Danio rerio POU class 3 homeobox 3b (pou3f3b), transcript variant 1, mRNA [NM_131102]	chr6:13626231-13626172
pou47	1.48334	0.0442454	NM_131160	NM_131160	NM_131160	Dr.221	30397	POU domain gene 47		TC302217	GO:0003677(DNA binding)|GO:0003700(transcription factor activity)|GO:0005634(nucleus)|GO:0006350(transcription)|GO:0006355(regulation of transcription, DNA-dependent)|GO:0007275(multicellular organismal development)|GO:0030528(transcription regulator activity)|GO:0043565(sequence-specific DNA binding)|GO:0045449(regulation of transcription)	Danio rerio POU domain gene 47 (pou47), mRNA [NM_131160]	chr16:38915471-38915531
pou4f1	1.81433	0.0442454	NM_201285	NM_201285	NM_201285	Dr.26981	58057	POU domain, class 4, transcription factor 1	ENSDART00000025031	TC302842	GO:0003677(DNA binding)|GO:0003700(transcription factor activity)|GO:0005634(nucleus)|GO:0006355(regulation of transcription, DNA-dependent)|GO:0030528(transcription regulator activity)|GO:0043565(sequence-specific DNA binding)|GO:0045449(regulation of transcription)	Danio rerio POU domain, class 4, transcription factor 1 (pou4f1), mRNA [NM_201285]	chr6:2859796-2859737
ppan	0.526887	0.0323964	NM_201463	NM_201463	NM_201463	Dr.75454	317739	peter pan homolog (Drosophila)	ENSDART00000029387	TC356102		Danio rerio peter pan homolog (Drosophila) (ppan), mRNA [NM_201463]	Zv7_NA421:2192-2165
ppargc1b	0.691114	0.0484223	XM_678566	XM_678566	XM_678566	Dr.77003	555906	peroxisome proliferative activated receptor, gamma, coactivator 1, beta"		TC345838	GO:0003676(nucleic acid binding)|GO:0004872(receptor activity)	PREDICTED: Danio rerio peroxisome proliferative activated receptor, gamma, coactivator 1, beta (ppargc1b), mRNA [XM_678566]	chr14:22040824-22040883
ppig	0.59898	0.0417951	NM_213464	NM_213464	NM_213464	Dr.18174	406773	peptidyl-prolyl isomerase G (cyclophilin G)	ENSDART00000065256	TC302973	GO:0003755(peptidyl-prolyl cis-trans isomerase activity)|GO:0006457(protein folding)|GO:0016853(isomerase activity)	Danio rerio peptidyl-prolyl isomerase G (cyclophilin G) (ppig), mRNA [NM_213464]	chr6:1497934-1497875
ppox	0.579906	0.043967	NM_001039979	NM_001039979	NM_001039979	Dr.87769	664750	protoporphyrinogen oxidase	ENSDART00000030714	TC304266	GO:0004729(oxygen-dependent protoporphyrinogen oxidase activity)|GO:0005575(cellular_component)|GO:0006779(porphyrin biosynthetic process)|GO:0055114(oxidation reduction)	Danio rerio protoporphyrinogen oxidase (ppox), nuclear gene encoding mitochondrial protein, mRNA [NM_001039979]	chr16:28871261-28871320
ppp2r4	1.44748	0.0411037	NM_001003425	NM_001003425	NM_001003425	Dr.9399	445031	protein phosphatase 2A activator, regulatory subunit 4	ENSDART00000050041	TC307745	GO:0005575(cellular_component)|GO:0008150(biological_process)|GO:0019211(phosphatase activator activity)	Danio rerio protein phosphatase 2A activator, regulatory subunit 4 (ppp2r4), mRNA [NM_001003425]	chr5:27751219-27751278
pppde2a	2.00336	0.0306931	NM_200700	NM_200700	NM_200700	Dr.11107	393673	PPPDE peptidase domain containing 2a	ENSDART00000048871	TC304277	GO:0003674(molecular_function)|GO:0005575(cellular_component)|GO:0008150(biological_process)	Danio rerio PPPDE peptidase domain containing 2a (pppde2a), mRNA [NM_200700]	chr3:20825359-20825300
prg4	0.497897	0.0448551	NM_001037673	NM_001037673	NM_001037673	Dr.78705	553377	proteoglycan 4	ENSDART00000030637	TC304903	GO:0005044(scavenger receptor activity)|GO:0006955(immune response)|GO:0030247(polysaccharide binding)	Danio rerio proteoglycan 4 (prg4), mRNA [NM_001037673]	chr20:33221256-33221197
prkcsh	1.30079	0.0508697	NM_201053	NM_201053	NM_201053	Dr.76218	394028	protein kinase C substrate 80K-H	ENSDART00000023814	TC350106	GO:0005509(calcium ion binding)|GO:0005515(protein binding)|GO:0016301(kinase activity)	Danio rerio protein kinase C substrate 80K-H (prkcsh), mRNA [NM_201053]	chr3:44842439-44842498
prph	2.64715	0.0409557	NM_131054	NM_131054	NM_131054	Dr.263	30259	peripherin		TC302747	GO:0005198(structural molecule activity)|GO:0005882(intermediate filament)|GO:0042246(tissue regeneration)	Danio rerio peripherin (prph), mRNA [NM_131054]	chr11:14949202-14949143
prss35	2.39316	0.0413774	NM_001002212	NM_001002212	NM_001002212	Dr.118662	431759	protease, serine, 35	ENSDART00000003552	TC303695	GO:0003824(catalytic activity)|GO:0004252(serine-type endopeptidase activity)|GO:0005575(cellular_component)|GO:0006508(proteolysis)|GO:0008233(peptidase activity)	Danio rerio protease, serine, 35 (prss35), mRNA [NM_001002212]	chr16:39442690-39442749
ptf1a	4.16858	0.035106	NM_207641	NM_207641	NM_207641	Dr.86563	368662	pancreas specific transcription factor, 1a	ENSDART00000021987	TC308121	GO:0003677(DNA binding)|GO:0003700(transcription factor activity)|GO:0005634(nucleus)|GO:0006350(transcription)|GO:0009887(organ morphogenesis)|GO:0030154(cell differentiation)|GO:0030528(transcription regulator activity)|GO:0031016(pancreas development)|GO:0031017(exocrine pancreas development)|GO:0043565(sequence-specific DNA binding)|GO:0045449(regulation of transcription)|GO:0045893(positive …	Danio rerio pancreas specific transcription factor, 1a (ptf1a), mRNA [NM_207641]	chr2:24145409-24145468
ptgds	0.242413	0.0222361	NM_213634	NM_213634	NM_213634	Dr.75704	336492	prostaglandin D2 synthase	ENSDART00000039267	TC362835	GO:0001972(retinoic acid binding)|GO:0004667(prostaglandin-D synthase activity)|GO:0005215(transporter activity)|GO:0005488(binding)|GO:0006629(lipid metabolic process)|GO:0006810(transport)	Danio rerio prostaglandin D2 synthase (ptgds), mRNA [NM_213634]	chr24:15350430-15350489
pth1a	2.7736	0.0319701	NM_212950	NM_212950	NM_212950	Dr.86325	405886	parathyroid hormone 1a	ENSDART00000067292	TC316040	GO:0005179(hormone activity)|GO:0005576(extracellular region)	Danio rerio parathyroid hormone 1a (pth1a), mRNA [NM_212950]	chr25:8425963-8426022
ptprn	2.53303	0.0362396	NM_001130588	NM_001130588	NM_001130588	Dr.78558	324790	protein tyrosine phosphatase, receptor type, N	ENSDART00000081543	TC356152	GO:0004725(protein tyrosine phosphatase activity)|GO:0004872(receptor activity)|GO:0006470(protein amino acid dephosphorylation)|GO:0016311(dephosphorylation)|GO:0016787(hydrolase activity)|GO:0016791(phosphatase activity)	Danio rerio protein tyrosine phosphatase, receptor type, N (ptprn), mRNA [NM_001130588]	chr9:5257949-5255863
ptprn2	1.59125	0.035106	FN428706	ENSDART00000052222	XM_681179	Dr.105978	325033	protein tyrosine phosphatase, receptor type, N polypeptide 2	ENSDART00000052222	TC331273	GO:0004725(protein tyrosine phosphatase activity)|GO:0004872(receptor activity)|GO:0006470(protein amino acid dephosphorylation)|GO:0016311(dephosphorylation)|GO:0016787(hydrolase activity)|GO:0016791(phosphatase activity)	Protein tyrosine phosphatase, receptor type, N polypeptide 2 Fragment [Source:UniProtKB/TrEMBL;Acc:A3KPJ3] [ENSDART00000052222]	chr7:38256764-38254517
pufa	0.419159	0.0396924	XM_690488	XM_690488	XM_690488	Dr.67781	394185	PUF (Pumilio/FBF) domain-containing A		TC349634	GO:0005524(ATP binding)|GO:0005694(chromosome)|GO:0008354(germ cell migration)	PREDICTED: Danio rerio zgc:66377 (zgc:66377), mRNA [XM_690488]	chr10:5382295-5382151
pus7	0.580252	0.0417951	NM_001122698	NM_001122698	NM_001122698	Dr.14734	402995	pseudouridylate synthase 7 homolog (S. cerevisiae)	ENSDART00000040499	TC318897	GO:0001522(pseudouridine synthesis)|GO:0003676(nucleic acid binding)|GO:0003723(RNA binding)|GO:0009451(RNA modification)|GO:0009982(pseudouridine synthase activity)	Danio rerio pseudouridylate synthase 7 homolog (S. cerevisiae) (pus7), mRNA [NM_001122698]	Zv7_NA2994:23809-23868
pvalb1	4.61569	0.0408322	NM_205572	NM_205572	NM_205572	Dr.75692	402805	parvalbumin 1	ENSDART00000055062	TC360533	GO:0005509(calcium ion binding)|GO:0005575(cellular_component)	Danio rerio parvalbumin 1 (pvalb1), mRNA [NM_205572]	chr3:50016392-50016451
pvalb2	3.49033	0.0455137	NM_131516	NM_131516	NM_131516	Dr.460	58028	parvalbumin 2	ENSDART00000010144	TC359894	GO:0005509(calcium ion binding)	Danio rerio parvalbumin 2 (pvalb2), mRNA [NM_131516]	chr12:14128358-14128299
pvalb4	6.63203	0.0440832	NM_212783	NM_212783	NM_212783	Dr.75669	337731	parvalbumin 4	ENSDART00000028219	TC321063	GO:0005509(calcium ion binding)|GO:0005575(cellular_component)	Danio rerio parvalbumin 4 (pvalb4), mRNA [NM_212783]	chr3:50031677-50034044
pvalb5	6.73913	0.0495172	NM_207167	NM_207167	NM_207167	Dr.80725	335623	parvalbumin 5	ENSDART00000055068	TC316319	GO:0005509(calcium ion binding)|GO:0005575(cellular_component)	Danio rerio parvalbumin 5 (pvalb5), mRNA [NM_207167]	chr3:50001060-50001119
pvalb6	2.33571	0.0396924	NM_205573	NM_205573	NM_205573	Dr.81448	402806	parvalbumin 6	ENSDART00000055606	TC308003	GO:0005509(calcium ion binding)|GO:0005575(cellular_component)	Danio rerio parvalbumin 6 (pvalb6), mRNA [NM_205573]	chr3:20249270-20249329
pwp2h	0.618003	0.0462151	NM_213047	NM_213047	NM_213047	Dr.132323	266990	PWP2 periodic tryptophan protein homolog (yeast)	ENSDART00000110270	TC319806		Danio rerio PWP2 periodic tryptophan protein homolog (yeast) (pwp2h), mRNA [NM_213047]	chr9:51414880-51414821
pycrl	0.877641	0.0394765	NM_001044938	NM_001044938	NM_001044938	Dr.81533	560682	pyrroline-5-carboxylate reductase-like	ENSDART00000002787		GO:0003824(catalytic activity)|GO:0004735(pyrroline-5-carboxylate reductase activity)|GO:0005488(binding)|GO:0006561(proline biosynthetic process)|GO:0008152(metabolic process)|GO:0008652(cellular amino acid biosynthetic process)|GO:0016491(oxidoreductase activity)|GO:0055114(oxidation reduction)	Danio rerio pyrroline-5-carboxylate reductase-like (pycrl), mRNA [NM_001044938]	chr20:51887502-51887561
pyya	9.88968	0.0344607	NM_001164371	NM_001164371	NM_001164371	Dr.81113	30211	peptide YYa		TC360750	GO:0005179(hormone activity)|GO:0005515(protein binding)|GO:0005576(extracellular region)|GO:0007218(neuropeptide signaling pathway)|GO:0031843(type 2 neuropeptide Y receptor binding)	Danio rerio peptide YYa (pyya), transcript variant 1, mRNA [NM_001164371]	chr3:31121352-31121411
qtrtd1	0.549751	0.039669	NM_001118896	NM_001118896	NM_001118896	Dr.15434	402798	queuine tRNA-ribosyltransferase domain containing 1	ENSDART00000020931	TC332120	GO:0006400(tRNA modification)|GO:0008033(tRNA processing)|GO:0008270(zinc ion binding)|GO:0008479(queuine tRNA-ribosyltransferase activity)|GO:0008616(queuosine biosynthetic process)|GO:0016740(transferase activity)|GO:0016757(transferase activity, transferring glycosyl groups)|GO:0046872(metal ion binding)	Danio rerio queuine tRNA-ribosyltransferase domain containing 1 (qtrtd1), mRNA [NM_001118896]	chr24:13589013-13589072
rab11fip4b	0.557402	0.0482938	NM_001128825	NM_001128825	NM_001128825	Dr.53940	100151129	RAB11 family interacting protein 4 (class II) b	ENSDART00000103077	TC321358	GO:0003674(molecular_function)|GO:0015031(protein transport)|GO:0043231(intracellular membrane-bounded organelle)	Danio rerio RAB11 family interacting protein 4 (class II) b (rab11fip4b), mRNA [NM_001128825]	chr6:42600054-42600113
rab36	0.79571	0.044795	NM_001079660	NM_001079660	NM_001079660	Dr.85210	780839	RAB36, member RAS oncogene family	ENSDART00000038577	TC326953	GO:0000166(nucleotide binding)|GO:0005525(GTP binding)|GO:0005575(cellular_component)|GO:0007264(small GTPase mediated signal transduction)	Danio rerio RAB36, member RAS oncogene family (rab36), mRNA [NM_001079660]	chr10:13004597-13004656
rab39b	2.75571	0.0440832	NM_001080023	NM_001080023	NM_001080023	Dr.108453	566010	RAB39B, member RAS oncogene family	ENSDART00000101406	TC347419	GO:0000166(nucleotide binding)|GO:0005525(GTP binding)|GO:0005575(cellular_component)|GO:0007264(small GTPase mediated signal transduction)|GO:0015031(protein transport)	Danio rerio RAB39B, member RAS oncogene family (rab39b), mRNA [NM_001080023]	chr7:14547382-14547441
rab3a	1.47313	0.0344607	NM_001003419	NM_001003419	NM_001003419	Dr.83119	445024	RAB3A, member RAS oncogene family	ENSDART00000078838	TC342320	GO:0000166(nucleotide binding)|GO:0005525(GTP binding)|GO:0007264(small GTPase mediated signal transduction)|GO:0015031(protein transport)	Danio rerio RAB3A, member RAS oncogene family (rab3a), mRNA [NM_001003419]	chr2:20331363-20331423
rab3b	3.19884	0.049038	CN315621	CN315621		Dr.90451	557482	RAB3B, member RAS oncogene family		TC346083	GO:0000166(nucleotide binding)|GO:0005525(GTP binding)|GO:0007264(small GTPase mediated signal transduction)|GO:0015031(protein transport)	AGENCOURT_21610805 NIH_ZGC_19 Danio rerio cDNA clone IMAGE:7255402 5', mRNA sequence [CN315621]	chr22:14818248-14818307
rab3c	1.43325	0.0425422	NM_001002530	NM_001002530	NM_001002530	Dr.33726	436803	RAB3C, member RAS oncogene family"	ENSDART00000020493	TC307193	GO:0000166(nucleotide binding)|GO:0005525(GTP binding)|GO:0007264(small GTPase mediated signal transduction)|GO:0015031(protein transport)	Danio rerio RAB3C, member RAS oncogene family (rab3c), mRNA [NM_001002530]	chr8:14536911-14536852
rab40c	2.05559	0.044121	NM_001040348	NM_001040348	NM_001040348	Dr.77273	678600	RAB40c, member RAS oncogene family	ENSDART00000087047	TC312269	GO:0000166(nucleotide binding)|GO:0005525(GTP binding)|GO:0007242(intracellular signaling cascade)|GO:0007264(small GTPase mediated signal transduction)|GO:0015031(protein transport)	Danio rerio RAB40c, member RAS oncogene family (rab40c), mRNA [NM_001040348]	chr3:24176227-24176168
rab6b	1.72415	0.0344607	NM_001034179	NM_001034179	NM_001034179	Dr.115287	558900	RAB6B, member RAS oncogene family	ENSDART00000049177	TC311182	GO:0000166(nucleotide binding)|GO:0005525(GTP binding)|GO:0007264(small GTPase mediated signal transduction)|GO:0015031(protein transport)	Danio rerio RAB6B, member RAS oncogene family (rab6b), mRNA [NM_001034179]	chr6:19235542-19235601
ralgps1	2.31999	0.0323964	NM_001100146	NM_001100146	NM_001100146	Dr.110722	100101642	Ral GEF with PH domain and SH3 binding motif 1	ENSDART00000098840		GO:0005085(guanyl-nucleotide exchange factor activity)|GO:0005622(intracellular)|GO:0005737(cytoplasm)|GO:0005886(plasma membrane)|GO:0007264(small GTPase mediated signal transduction)|GO:0016020(membrane)	Danio rerio Ral GEF with PH domain and SH3 binding motif 1 (ralgps1), mRNA [NM_001100146]	chr8:31632683-31632624
raly	1.89316	0.0408322	NM_205610	NM_205610	NM_205610	Dr.133570	402903	RNA binding protein, autoantigenic (hnRNP-associated with lethal yellow homolog (mouse))	ENSDART00000083999	TC311816	GO:0000166(nucleotide binding)|GO:0003676(nucleic acid binding)|GO:0005575(cellular_component)	Danio rerio RNA binding protein, autoantigenic (hnRNP-associated with lethal yellow homolog (mouse)) (raly), mRNA [NM_205610]	chr6:37166858-37166799
rbm41	1.23627	0.0446633	NM_001007405	NM_001007405	NM_001007405	Dr.119922	492764	RNA binding motif protein 41		TC302885	GO:0000166(nucleotide binding)|GO:0003676(nucleic acid binding)|GO:0005575(cellular_component)	Danio rerio RNA binding motif protein 41 (rbm41), mRNA [NM_001007405]	chr21:30326484-30326425
rcl1	0.500202	0.0544369	NM_001003865	NM_001003865	NM_001003865	Dr.31536	445388	RNA terminal phosphate cyclase-like 1		TC343733	GO:0003824(catalytic activity)	Danio rerio RNA terminal phosphate cyclase-like 1 (rcl1), mRNA [NM_001003865]	chr20:47335264-47335323
rdh1l	0.520453	0.0323964	NM_199609	NM_199609	NM_199609	Dr.77202	322529	retinol dehydrogenase 1, like	ENSDART00000022074	TC307538	GO:0001501(skeletal system development)|GO:0003824(catalytic activity)|GO:0004745(retinol dehydrogenase activity)|GO:0005488(binding)|GO:0008152(metabolic process)|GO:0016491(oxidoreductase activity)|GO:0031017(exocrine pancreas development)|GO:0035138(pectoral fin morphogenesis)|GO:0042572(retinol metabolic process)|GO:0042574(retinal metabolic process)|GO:0048547(gut morphogenesis)|GO:0055114(o…	Danio rerio retinol dehydrogenase 1, like (rdh1l), mRNA [NM_199609]	chr9:41432778-41432837
rdh8	0.556734	0.0408322	NM_200707	NM_200707	NM_200707	Dr.21135	280648	retinol dehydrogenase 8	ENSDART00000032788	TC320986	GO:0003824(catalytic activity)|GO:0004303(estradiol 17-beta-dehydrogenase activity)|GO:0004872(receptor activity)|GO:0005488(binding)|GO:0005737(cytoplasm)|GO:0006703(estrogen biosynthetic process)|GO:0008152(metabolic process)|GO:0016491(oxidoreductase activity)|GO:0050327(testosterone 17-beta-dehydrogenase activity)|GO:0055114(oxidation reduction)	Danio rerio retinol dehydrogenase 8 (rdh8), mRNA [NM_200707]	chr3:5187512-5187453
rel	0.443873	0.043967	NM_001001841	NM_001001841	NM_001001841	Dr.86023	415101	v-rel reticuloendotheliosis viral oncogene homolog	ENSDART00000077612	TC303998	GO:0003700(transcription factor activity)|GO:0005634(nucleus)|GO:0006355(regulation of transcription, DNA-dependent)|GO:0045449(regulation of transcription)|GO:0046982(protein heterodimerization activity)	Danio rerio v-rel reticuloendotheliosis viral oncogene homolog (rel), mRNA [NM_001001841]	chr13:23280861-23280920
rem1	1.81037	0.0344607	NM_201174	NM_201174	NM_201174	Dr.132758	394149	rad and gem related GTP binding protein 1	ENSDART00000017599	TC329570	GO:0000166(nucleotide binding)|GO:0003924(GTPase activity)|GO:0005525(GTP binding)|GO:0007165(signal transduction)|GO:0007264(small GTPase mediated signal transduction)|GO:0016020(membrane)	Danio rerio rad and gem related GTP binding protein 1 (rem1), mRNA [NM_201174]	chr11:21546554-21546613
renbp	0.435598	0.0344607	NM_001126443	NM_001126443	NM_001126443	Dr.79056	791728	renin binding protein	ENSDART00000046640	TC335011	GO:0003824(catalytic activity)|GO:0004476(mannose-6-phosphate isomerase activity)|GO:0005575(cellular_component)|GO:0006013(mannose metabolic process)	Danio rerio renin binding protein (renbp), mRNA [NM_001126443]	chr8:35102190-35099886
ret1	1.3599	0.0494975	NM_181662	NM_181662	NM_181662	Dr.75763	30512	receptor tyrosine kinase	ENSDART00000077627	TC301874	GO:0000166(nucleotide binding)|GO:0004672(protein kinase activity)|GO:0004713(protein tyrosine kinase activity)|GO:0004872(receptor activity)|GO:0005509(calcium ion binding)|GO:0005524(ATP binding)|GO:0006468(protein amino acid phosphorylation)|GO:0007156(homophilic cell adhesion)|GO:0016020(membrane)|GO:0016301(kinase activity)|GO:0048484(enteric nervous system development)	Danio rerio receptor tyrosine kinase (ret1), mRNA [NM_181662]	chr13:23491779-23491839
rgn	0.611645	0.0503549	NM_205746	NM_205746	NM_205746	Dr.152116	403070	regucalcin	ENSDART00000049384	TC306348	GO:0005509(calcium ion binding)|GO:0005737(cytoplasm)|GO:0030234(enzyme regulator activity)	Danio rerio regucalcin (rgn), mRNA [NM_205746]	chr6:8756095-8755956
rgs12	1.85731	0.0442454	NM_214724	NM_214724	NM_214724	Dr.84135	378970	regulator of G-protein signalling 12	ENSDART00000101536	TC301709	GO:0004871(signal transducer activity)|GO:0005057(receptor signaling protein activity)|GO:0005096(GTPase activator activity)|GO:0005515(protein binding)|GO:0007165(signal transduction)	Danio rerio regulator of G-protein signalling 12 (rgs12), mRNA [NM_214724]	chr1:39137999-39137940
rgs17	1.65052	0.0463151	NM_001002523	NM_001002523	NM_001002523	Dr.89635	436796	regulator of G-protein signaling 17	ENSDART00000057612	TC307418	GO:0004871(signal transducer activity)|GO:0005575(cellular_component)	Danio rerio regulator of G-protein signaling 17 (rgs17), mRNA [NM_001002523]	chr13:25369202-25369261
rgs7bpa	2.98973	0.0457679	NM_001076608	NM_001076608	NM_001076608	Dr.87353	767669	regulator of G-protein signaling 7 binding protein a	ENSDART00000085573		GO:0003674(molecular_function)|GO:0005634(nucleus)|GO:0005737(cytoplasm)|GO:0005886(plasma membrane)|GO:0009968(negative regulation of signal transduction)|GO:0016020(membrane)	Danio rerio regulator of G-protein signaling 7 binding protein a (rgs7bpa), mRNA [NM_001076608]	chr8:30518753-30518694
rgs7bpb	2.16161	0.0397047	NM_001030069	NM_001030069	NM_001030069	Dr.81572	337556	regulator of G-protein signaling 7 binding protein b	ENSDART00000039043	TC306025	GO:0005634(nucleus)|GO:0005737(cytoplasm)|GO:0005886(plasma membrane)|GO:0009968(negative regulation of signal transduction)|GO:0016020(membrane)	Danio rerio regulator of G-protein signaling 7 binding protein b (rgs7bpb), mRNA [NM_001030069]	chr21:11460000-11460059
rhag	2.10778	0.043967	NM_212845	NM_212845	NM_212845	Dr.78151	405771	Rhesus blood group-associated glycoprotein	ENSDART00000009549	TC305298	GO:0006810(transport)|GO:0008519(ammonium transmembrane transporter activity)|GO:0015696(ammonium transport)|GO:0015840(urea transport)|GO:0016020(membrane)|GO:0016021(integral to membrane)|GO:0055085(transmembrane transport)	Danio rerio Rhesus blood group-associated glycoprotein (rhag), mRNA [NM_212845]	chr20:15413589-15413648
rhoq	1.48373	0.0463201	NM_199818	NM_199818	NM_199818	Dr.117263	327510	ras homolog gene family, member Q		TC303652	GO:0000166(nucleotide binding)|GO:0005525(GTP binding)|GO:0005622(intracellular)|GO:0007264(small GTPase mediated signal transduction)|GO:0016020(membrane)	Danio rerio ras homolog gene family, member Q (rhoq), mRNA [NM_199818]	chr12:22876507-22876448
rnasekb	1.59569	0.0508284	NM_001045375	NM_001045375	NM_001045375	Dr.81135	336290	ribonuclease, RNase K b	ENSDART00000100812	TC328650	GO:0004518(nuclease activity)|GO:0004519(endonuclease activity)|GO:0008150(biological_process)|GO:0016020(membrane)|GO:0016021(integral to membrane)|GO:0016787(hydrolase activity)	Danio rerio ribonuclease, RNase K b (rnasekb), mRNA [NM_001045375]	chr10:13582717-13582658
rnf103	1.23479	0.0467506	NM_001004600	NM_001004600	NM_001004600	Dr.81204	447861	ring finger protein 103	ENSDART00000080114	TC302372	GO:0005515(protein binding)|GO:0008270(zinc ion binding)|GO:0046872(metal ion binding)	Danio rerio ring finger protein 103 (rnf103), mRNA [NM_001004600]	chr14:12005061-12005120
rngtt	0.824695	0.0488229	NM_212867	NM_212867	NM_212867	Dr.77870	405803	RNA guanylyltransferase and 5'-phosphatase	ENSDART00000040680	TC302873	GO:0004484(mRNA guanylyltransferase activity)|GO:0004651(polynucleotide 5'-phosphatase activity)|GO:0004725(protein tyrosine phosphatase activity)|GO:0005634(nucleus)|GO:0006370(mRNA capping)|GO:0006397(mRNA processing)|GO:0006470(protein amino acid dephosphorylation)|GO:0008138(protein tyrosine/serine/threonine phosphatase activity)|GO:0016311(dephosphorylation)|GO:0016740(transferase activity)|…	Danio rerio RNA guanylyltransferase and 5'-phosphatase (rngtt), mRNA [NM_212867]	chr20:716124-716065
rnpc3	0.722072	0.049038	NM_001039930	NM_001039930	NM_001039930	Dr.79649	565672	RNA-binding region (RNP1, RRM) containing 3	ENSDART00000017427	TC325006	GO:0000166(nucleotide binding)|GO:0003676(nucleic acid binding)|GO:0005575(cellular_component)|GO:0008150(biological_process)	Danio rerio RNA-binding region (RNP1, RRM) containing 3 (rnpc3), mRNA [NM_001039930]	chr24:26777030-26774382
rnu3ip2	0.535422	0.0253167	NM_001118895	NM_001118895	NM_001118895	Dr.6359	402808	RNA, U3 small nucleolar interacting protein 2	ENSDART00000065647	TC308368		Danio rerio RNA, U3 small nucleolar interacting protein 2 (rnu3ip2), mRNA [NM_001118895]	chr11:34226456-34226397
rogdi	1.74032	0.0323964	NM_199963	NM_199963	NM_199963	Dr.79522	335642	rogdi homolog (Drosophila)	ENSDART00000055238	TC311882	GO:0003674(molecular_function)|GO:0005575(cellular_component)|GO:0008150(biological_process)	Danio rerio rogdi homolog (Drosophila) (rogdi), mRNA [NM_199963]	chr3:34523801-34523860
rorb	2.96305	0.0402959	NM_001082856	NM_001082856	NM_001082856	Dr.67437	567943	RAR-related orphan receptor B	ENSDART00000089748	TC327976	GO:0003677(DNA binding)|GO:0003700(transcription factor activity)|GO:0003707(steroid hormone receptor activity)|GO:0004872(receptor activity)|GO:0004879(ligand-dependent nuclear receptor activity)|GO:0005634(nucleus)|GO:0006350(transcription)|GO:0006355(regulation of transcription, DNA-dependent)|GO:0008270(zinc ion binding)|GO:0043565(sequence-specific DNA binding)|GO:0045449(regulation of trans…	Danio rerio RAR-related orphan receptor B (rorb), mRNA [NM_001082856]	chr5:20177393-20177452
rpia	0.485949	0.0222361	NM_001007289	NM_001007289	NM_001007289	Dr.30388	407673	ribose 5-phosphate isomerase A (ribose 5-phosphate epimerase)	ENSDART00000079154	TC311671	GO:0004751(ribose-5-phosphate isomerase activity)|GO:0005575(cellular_component)|GO:0009052(pentose-phosphate shunt, non-oxidative branch)|GO:0016853(isomerase activity)	Danio rerio ribose 5-phosphate isomerase A (ribose 5-phosphate epimerase) (rpia), mRNA [NM_001007289]	chr13:19447079-19447020
rpl7l1	0.59181	0.0503493	NM_199590	NM_199590	NM_199590	Dr.76997	322251	ribosomal protein L7-like 1	ENSDART00000062908	TC307954	GO:0003735(structural constituent of ribosome)|GO:0005622(intracellular)|GO:0005840(ribosome)|GO:0006412(translation)|GO:0015934(large ribosomal subunit)|GO:0030528(transcription regulator activity)|GO:0030529(ribonucleoprotein complex)	Danio rerio ribosomal protein L7-like 1 (rpl7l1), mRNA [NM_199590]	chr20:30586397-30586456
rprml	1.93434	0.0423084	NM_001098771	NM_001098771	NM_001098771	Dr.114261	100073335	reprimo-like	ENSDART00000079319		GO:0003674(molecular_function)|GO:0008150(biological_process)|GO:0016020(membrane)|GO:0016021(integral to membrane)	Danio rerio reprimo-like (rprml), mRNA [NM_001098771]	chr3:16641822-16641881
rrbp1	0.543278	0.0341627	NM_199431	NM_199431	NM_199431	Dr.13516	567029	ribosome binding protein 1 homolog (dog)	ENSDART00000061117	TC302124	GO:0015031(protein transport)|GO:0030176(integral to endoplasmic reticulum membrane)	Danio rerio ribosome binding protein 1 homolog (dog) (rrbp1), mRNA [NM_199431]	chr22:22999018-22999077
rrp12	0.570032	0.037957	NM_001030276	NM_001030276	NM_001030276	Dr.83713	563195	ribosomal RNA processing 12 homolog (S. cerevisiae)	ENSDART00000034829	TC325909	GO:0005488(binding)|GO:0008150(biological_process)	Danio rerio ribosomal RNA processing 12 homolog (S. cerevisiae) (rrp12), mRNA [NM_001030276]	chr13:30819028-30818887
rspo1	0.366326	0.0442454	NM_001002352	NM_001002352	NM_001002352	Dr.81507	436625	R-spondin homolog (Xenopus laevis)	ENSDART00000058459	TC350014	GO:0005576(extracellular region)|GO:0008201(heparin binding)|GO:0016055(Wnt receptor signaling pathway)|GO:0050896(response to stimulus)	Danio rerio R-spondin homolog (Xenopus laevis) (rspo1), mRNA [NM_001002352]	chr16:40211764-40211705
rtn1a	1.92005	0.044795	NM_199652	NM_199652	NM_199652	Dr.77106	323706	reticulon 1a	ENSDART00000076571	TC308466	GO:0003674(molecular_function)|GO:0005783(endoplasmic reticulum)|GO:0008150(biological_process)	Danio rerio reticulon 1a (rtn1a), transcript variant 2, mRNA [NM_199652]	chr13:30895203-30895144
rtn1b	2.47487	0.037957	NM_001029948	NM_001029948	NM_001029948	Dr.673	327065	reticulon 1b	ENSDART00000060203	NP1439881	GO:0005783(endoplasmic reticulum)	Danio rerio reticulon 1b (rtn1b), mRNA [NM_001029948]	chr20:22310341-22309073
rtn2b	3.55853	0.0442454	NM_001029959	NM_001029959	NM_001029959	Dr.88737	562639	reticulon 2b	ENSDART00000079431	TC305228	GO:0003674(molecular_function)|GO:0005783(endoplasmic reticulum)|GO:0008150(biological_process)	Danio rerio reticulon 2b (rtn2b), mRNA [NM_001029959]	chr21:11008335-11008276
rybpa	1.80211	0.0475635	NM_201317	NM_201317	NM_201317	Dr.77670	368248	RING1 and YY1 binding protein a	ENSDART00000055038	TC355198	GO:0003677(DNA binding)|GO:0005622(intracellular)|GO:0005634(nucleus)|GO:0005737(cytoplasm)|GO:0006350(transcription)|GO:0006915(apoptosis)|GO:0008270(zinc ion binding)|GO:0045449(regulation of transcription)|GO:0046872(metal ion binding)	Danio rerio RING1 and YY1 binding protein a (rybpa), mRNA [NM_201317]	chr23:8320466-8320407
s1pr1	2.20694	0.0463201	NM_131691	NM_131691	NM_131691	Dr.77753	64617	sphingosine-1-phosphate receptor 1	ENSDART00000062633	TC328993	GO:0001619(lysosphingolipid and lysophosphatidic acid receptor activity)|GO:0004871(signal transducer activity)|GO:0004872(receptor activity)|GO:0004930(G-protein coupled receptor activity)|GO:0005886(plasma membrane)|GO:0007165(signal transduction)|GO:0007186(G-protein coupled receptor protein signaling pathway)|GO:0008078(mesodermal cell migration)|GO:0016020(membrane)|GO:0016021(integral to me…	Danio rerio sphingosine-1-phosphate receptor 1 (s1pr1), mRNA [NM_131691]	chr22:13558983-13558924
sarm1	2.43158	0.0344607	NM_001130596	NM_001130596	NM_001130596	Dr.84799	403143	sterile alpha and TIR motif containing 1	ENSDART00000004200	NP857773	GO:0004888(transmembrane receptor activity)|GO:0005488(binding)|GO:0007165(signal transduction)|GO:0031224(intrinsic to membrane)|GO:0045087(innate immune response)	Danio rerio sterile alpha and TIR motif containing 1 (sarm1), mRNA [NM_001130596]	chr15:26255591-26255810
scn1ba	1.95162	0.0462151	NM_001077539	NM_001077539	NM_001077539	Dr.103499	555423	sodium channel, voltage-gated, type I, beta a	ENSDART00000084631		GO:0001518(voltage-gated sodium channel complex)|GO:0005216(ion channel activity)|GO:0005248(voltage-gated sodium channel activity)|GO:0005887(integral to plasma membrane)|GO:0006814(sodium ion transport)	Danio rerio sodium channel, voltage-gated, type I, beta a (scn1ba), mRNA [NM_001077539]	chr16:29269189-29269130
scn2b	3.24781	0.0305897	NM_001077629	NM_001077629	NM_001077629	Dr.86330	777666	sodium channel, voltage-gated, type II, beta	ENSDART00000101294		GO:0005216(ion channel activity)|GO:0016020(membrane)	Danio rerio sodium channel, voltage-gated, type II, beta (scn2b), mRNA [NM_001077629]	chr15:15379928-15379869
scn4aa	0.539535	0.047887	NM_001039825	NM_001039825	NM_001039825	Dr.117129	572442	sodium channel, voltage-gated, type IV, alpha, a	ENSDART00000106534	TC301728	GO:0001518(voltage-gated sodium channel complex)|GO:0005216(ion channel activity)|GO:0005244(voltage-gated ion channel activity)|GO:0005248(voltage-gated sodium channel activity)|GO:0005272(sodium channel activity)|GO:0006810(transport)|GO:0006811(ion transport)|GO:0006814(sodium ion transport)|GO:0016020(membrane)|GO:0016021(integral to membrane)|GO:0031402(sodium ion binding)|GO:0055085(transme…	Danio rerio sodium channel, voltage-gated, type IV, alpha, a (scn4aa), mRNA [NM_001039825]	chr12:3002784-3002843
scn4ab	2.92406	0.0457679	NM_001045065	NM_001045065	NM_001045065	Dr.67010	564977	sodium channel, voltage-gated, type IV, alpha, b	ENSDART00000104004	TC301738	GO:0001518(voltage-gated sodium channel complex)|GO:0005216(ion channel activity)|GO:0005244(voltage-gated ion channel activity)|GO:0005248(voltage-gated sodium channel activity)|GO:0005272(sodium channel activity)|GO:0006810(transport)|GO:0006811(ion transport)|GO:0006814(sodium ion transport)|GO:0016020(membrane)|GO:0016021(integral to membrane)|GO:0031402(sodium ion binding)|GO:0055085(transme…	Danio rerio sodium channel, voltage-gated, type IV, alpha, b (scn4ab), mRNA [NM_001045065]	chr3:19472974-19473033
scn4ba	4.88782	0.035106	NM_001077570	NM_001077570	NM_001077570	Dr.29537	566069	sodium channel, voltage-gated, type IV, beta a	ENSDART00000090267		GO:0005216(ion channel activity)|GO:0008150(biological_process)|GO:0016020(membrane)	Danio rerio sodium channel, voltage-gated, type IV, beta a (scn4ba), mRNA [NM_001077570]	chr15:15321687-15321628
scn8ab	1.75572	0.0394765	NM_001045183	NM_001045183	NM_001045183	Dr.87506	793996	sodium channel, voltage-gated, type VIII, alpha b	ENSDART00000022382	TC330162	GO:0001518(voltage-gated sodium channel complex)|GO:0005216(ion channel activity)|GO:0005244(voltage-gated ion channel activity)|GO:0005248(voltage-gated sodium channel activity)|GO:0005272(sodium channel activity)|GO:0006810(transport)|GO:0006811(ion transport)|GO:0006814(sodium ion transport)|GO:0016020(membrane)|GO:0016021(integral to membrane)|GO:0055085(transmembrane transport)	Danio rerio sodium channel, voltage-gated, type VIII, alpha b (scn8ab), mRNA [NM_001045183]	chr6:26369035-26368976
scpep1	0.614039	0.0423084	NM_200192	NM_200192	NM_200192	Dr.80589	393161	serine carboxypeptidase 1	ENSDART00000058605	TC305717	GO:0004180(carboxypeptidase activity)|GO:0004185(serine-type carboxypeptidase activity)|GO:0005575(cellular_component)|GO:0006508(proteolysis)	Danio rerio serine carboxypeptidase 1 (scpep1), mRNA [NM_200192]	chr3:33904273-33904332
scrn3	2.30263	0.0484223	NM_199738	NM_199738	NM_199738	Dr.79928	326058	secernin 3	ENSDART00000016710	TC305367		Danio rerio secernin 3 (scrn3), mRNA [NM_199738]	chr9:68296-68355
sdad1	0.521192	0.0418176	NM_173230	NM_173230	NM_173230	Dr.35193	286746	SDA1 domain containing 1	ENSDART00000099795	TC357811	GO:0005634(nucleus)|GO:0006810(transport)|GO:0015031(protein transport)|GO:0042254(ribosome biogenesis)	Danio rerio SDA1 domain containing 1 (sdad1), mRNA [NM_173230]	chr21:36574537-36574398
sec62	0.656419	0.0394765	NM_001025530	NM_001025530	NM_001025530	Dr.113969	563660	SEC62 homolog (S. cerevisiae)	ENSDART00000004626	TC315155	GO:0008565(protein transporter activity)|GO:0015031(protein transport)|GO:0016021(integral to membrane)	Danio rerio SEC62 homolog (S. cerevisiae) (sec62), mRNA [NM_001025530]	chr2:35538542-35538400
sept5a	1.66371	0.0482938	NM_199988	NM_199988	NM_199988	Dr.107017	335925	septin 5a	ENSDART00000025535	TC305290	GO:0000166(nucleotide binding)|GO:0005515(protein binding)|GO:0005525(GTP binding)|GO:0007049(cell cycle)|GO:0031105(septin complex)	Danio rerio septin 5a (sept5a), mRNA [NM_199988]	chr8:9516171-9516112
serinc1	1.24627	0.0502657	NM_199727	NM_199727	NM_199727	Dr.7135	325690	serine incorporator 1	ENSDART00000017553	TC310114	GO:0016020(membrane)	Danio rerio serine incorporator 1 (serinc1), mRNA [NM_199727]	chr20:41553296-41553355
setdb2	0.724026	0.037964	NM_207058	NM_207058	NM_207058	Dr.82071	335153	SET domain, bifurcated 2		TC353654	GO:0003677(DNA binding)|GO:0005634(nucleus)|GO:0008168(methyltransferase activity)|GO:0008270(zinc ion binding)|GO:0016568(chromatin modification)|GO:0016740(transferase activity)|GO:0018024(histone-lysine N-methyltransferase activity)	Danio rerio SET domain, bifurcated 2 (setdb2), mRNA [NM_207058]	chr1:22721360-22721301
setx	0.698915	0.0491543	XM_685853	XM_685853	XM_685853	Dr.28430	562474	senataxin		TC319094		PREDICTED: Danio rerio senataxin (setx), mRNA [XM_685853]	chr21:45883069-45883010
sfrs1	1.2538	0.0502657	NM_200593	NM_200593	NM_200593	Dr.77384	393565	splicing factor, arginine/serine-rich 1 (splicing factor 2, alternate splicing factor)	ENSDART00000110646	TC315350	GO:0000166(nucleotide binding)|GO:0003676(nucleic acid binding)|GO:0003723(RNA binding)|GO:0005634(nucleus)|GO:0006397(mRNA processing)|GO:0008380(RNA splicing)	Danio rerio splicing factor, arginine/serine-rich 1 (splicing factor 2, alternate splicing factor) (sfrs1), mRNA [NM_200593]	chr21:31402891-31402950
sgcg	2.16355	0.0500173	NM_001003748	NM_001003748	NM_001003748	Dr.33892	445292	sarcoglycan, gamma	ENSDART00000055555		GO:0003674(molecular_function)|GO:0007010(cytoskeleton organization)|GO:0016012(sarcoglycan complex)|GO:0016021(integral to membrane)	Danio rerio sarcoglycan, gamma (sgcg), mRNA [NM_001003748]	chr15:10301887-10301828
sgk1	0.617314	0.044795	NM_199212	NM_199212	NM_199212	Dr.78523	324140	serum/glucocorticoid regulated kinase 1	ENSDART00000035031	TC303518	GO:0000166(nucleotide binding)|GO:0004672(protein kinase activity)|GO:0004674(protein serine/threonine kinase activity)|GO:0005524(ATP binding)|GO:0005634(nucleus)|GO:0005737(cytoplasm)|GO:0005783(endoplasmic reticulum)|GO:0006468(protein amino acid phosphorylation)|GO:0006915(apoptosis)|GO:0006950(response to stress)|GO:0016301(kinase activity)|GO:0016740(transferase activity)	Danio rerio serum/glucocorticoid regulated kinase 1 (sgk1), mRNA [NM_199212]	chr23:30408733-30408674
sgpl1	0.75708	0.0502657	NM_001089469	NM_001089469	NM_001089469	Dr.29876	100037312	sphingosine-1-phosphate lyase 1	ENSDART00000087457	TC322138	GO:0003824(catalytic activity)|GO:0005575(cellular_component)|GO:0016829(lyase activity)|GO:0016831(carboxy-lyase activity)|GO:0019752(carboxylic acid metabolic process)|GO:0030170(pyridoxal phosphate binding)	Danio rerio sphingosine-1-phosphate lyase 1 (sgpl1), mRNA [NM_001089469]	chr13:23345706-23346885
sh3gl2	1.792	0.0344607	NM_201116	NM_201116	NM_201116	Dr.96738	394091	SH3-domain GRB2-like 2	ENSDART00000090611	TC305068	GO:0005515(protein binding)|GO:0005737(cytoplasm)	Danio rerio SH3-domain GRB2-like 2 (sh3gl2), mRNA [NM_201116]	chr1:25048507-25048566
silva	2.8491	0.038297	NM_001045330	NM_001045330	NM_001045330	Dr.105548	321239	silver homolog (mouse) a		TC339399	GO:0003824(catalytic activity)|GO:0005524(ATP binding)|GO:0005575(cellular_component)|GO:0048066(pigmentation during development)|GO:0048069(eye pigmentation)	Danio rerio silver homolog (mouse) a (silva), mRNA [NM_001045330]	chr11:14900088-14900323
silvb	4.40842	0.0403647	NM_001033918	NM_001033918	NM_001033918	Dr.75597	562810	silver homolog (mouse) b	ENSDART00000046268	TC317503		Danio rerio silver homolog (mouse) b (silvb), mRNA [NM_001033918]	chr23:33338211-33338449
sim2	2.30035	0.0203797	NM_131836	NM_131836	NM_131836	Dr.15420	114450	single-minded homolog 2 (Drosophila)	ENSDART00000009151	TC301831	GO:0003677(DNA binding)|GO:0003700(transcription factor activity)|GO:0004871(signal transducer activity)|GO:0005634(nucleus)|GO:0006350(transcription)|GO:0006355(regulation of transcription, DNA-dependent)|GO:0007165(signal transduction)|GO:0030528(transcription regulator activity)|GO:0045449(regulation of transcription)	Danio rerio single-minded homolog 2 (Drosophila) (sim2), mRNA [NM_131836]	chr10:24734695-24734636
slc17a6	2.13516	0.0434627	NM_001005398	NM_001005398	NM_001005398	Dr.37029	100149756	solute carrier family 17 (sodium-dependent inorganic phosphate cotransporter), member 6	ENSDART00000099869	TC305982	GO:0006810(transport)|GO:0006811(ion transport)|GO:0006814(sodium ion transport)|GO:0006836(neurotransmitter transport)|GO:0007268(synaptic transmission)|GO:0007601(visual perception)|GO:0015293(symporter activity)|GO:0016020(membrane)|GO:0016021(integral to membrane)|GO:0019717(synaptosome)|GO:0030054(cell junction)|GO:0031402(sodium ion binding)|GO:0031410(cytoplasmic vesicle)|GO:0045202(synaps…	Danio rerio solute carrier family 17 (sodium-dependent inorganic phosphate cotransporter), member 6 (slc17a6), transcript variant 2, mRNA [NM_001005398]	chr7:30636155-30636214
slc17a6l	2.62116	0.0403647	NM_001009982	NM_001009982	NM_001009982	Dr.80782	494492	solute carrier family 17 (sodium-dependent inorganic phosphate cotransporter), member 6 like	ENSDART00000003494	TC302942	GO:0006810(transport)|GO:0006811(ion transport)|GO:0006814(sodium ion transport)|GO:0006836(neurotransmitter transport)|GO:0015293(symporter activity)|GO:0016020(membrane)|GO:0016021(integral to membrane)|GO:0019717(synaptosome)|GO:0030054(cell junction)|GO:0031402(sodium ion binding)|GO:0031410(cytoplasmic vesicle)|GO:0045202(synapse)|GO:0055085(transmembrane transport)	Danio rerio solute carrier family 17 (sodium-dependent inorganic phosphate cotransporter), member 6 like (slc17a6l), mRNA [NM_001009982]	chr25:31367233-31367292
slc1a2	2.92747	0.0495172	NM_199979	NM_199979	NM_199979	Dr.28183	335836	solute carrier family 1 (glial high affinity glutamate transporter), member 2	ENSDART00000039375	TC358926	GO:0006835(dicarboxylic acid transport)|GO:0016020(membrane)|GO:0017153(sodium:dicarboxylate symporter activity)	Danio rerio solute carrier family 1 (glial high affinity glutamate transporter), member 2 (slc1a2), mRNA [NM_199979]	chr25:29375623-29375682
slc24a5	2.51569	0.0473974	NM_001030280	NM_001030280	NM_001030280	Dr.88204	570312	solute carrier family 24, member 5	ENSDART00000033574	TC304397	GO:0030318(melanocyte differentiation)	Danio rerio solute carrier family 24, member 5 (slc24a5), mRNA [NM_001030280]	Zv7_NA847:204250-204191
slc25a32b	0.739623	0.0455137	NM_001013336	NM_001013336	NM_001013336	Dr.88763	503758	solute carrier family 25, member 32b	ENSDART00000032309	TC307597	GO:0005215(transporter activity)|GO:0005488(binding)|GO:0005743(mitochondrial inner membrane)|GO:0006810(transport)|GO:0016020(membrane)|GO:0016021(integral to membrane)|GO:0055085(transmembrane transport)	Danio rerio solute carrier family 25, member 32b (slc25a32b), mRNA [NM_001013336]	chr16:49685475-49685416
slc25a4	13.0825	0.0413774	NM_214702	NM_214702	NM_214702	Dr.75854	327067	solute carrier family 25 (mitochondrial carrier; adenine nucleotide translocator), member 4	ENSDART00000030665	TC339810	GO:0005215(transporter activity)|GO:0005488(binding)|GO:0005743(mitochondrial inner membrane)|GO:0006810(transport)|GO:0016020(membrane)|GO:0016021(integral to membrane)|GO:0055085(transmembrane transport)	Danio rerio solute carrier family 25 (mitochondrial carrier; adenine nucleotide translocator), member 4 (slc25a4), nuclear gene encoding mitochondrial protein, mRNA [NM_214702]	chr1:13510476-13510535
slc26a1	0.496116	0.032631	NM_001080667	NM_001080667	NM_001080667	Dr.80128	791185	solute carrier family 26 (sulfate transporter), member 1	ENSDART00000079593	TC341069	GO:0005215(transporter activity)|GO:0006810(transport)|GO:0008271(secondary active sulfate transmembrane transporter activity)|GO:0008272(sulfate transport)|GO:0016020(membrane)|GO:0016021(integral to membrane)|GO:0055085(transmembrane transport)	Danio rerio solute carrier family 26 (sulfate transporter), member 1 (slc26a1), mRNA [NM_001080667]	chr21:12077740-12077799
slc2a15a	2.53895	0.0371379	NM_001162541	NM_001162541	NM_001162541	Dr.29723	394245	solute carrier family 2 (facilitated glucose transporter), member 15a	ENSDART00000043658	NP385204		Danio rerio solute carrier family 2 (facilitated glucose transporter), member 15a (slc2a15a), mRNA [NM_001162541]	chr13:20626740-20626683
slc30a7	0.822071	0.039669	NM_199806	NM_199806	NM_199806	Dr.18412	327439	solute carrier family 30 (zinc transporter), member 7	ENSDART00000009464	TC316673	GO:0005385(zinc ion transmembrane transporter activity)|GO:0005794(Golgi apparatus)|GO:0006810(transport)|GO:0006811(ion transport)|GO:0006812(cation transport)|GO:0006829(zinc ion transport)|GO:0008270(zinc ion binding)|GO:0008324(cation transmembrane transporter activity)|GO:0016020(membrane)|GO:0016021(integral to membrane)|GO:0055085(transmembrane transport)	Danio rerio solute carrier family 30 (zinc transporter), member 7 (slc30a7), mRNA [NM_199806]	chr22:13637967-13637908
slc32a1	2.40605	0.037957	NM_001080701	NM_001080701	NM_001080701	Dr.84809	798575	solute carrier family 32 (GABA vesicular transporter), member 1"		TC352440	GO:0016020(membrane)|GO:0016021(integral to membrane)	Danio rerio solute carrier family 32 (GABA vesicular transporter), member 1 (slc32a1), mRNA [NM_001080701]	chr6:58966249-58966190
slc38a7	0.607331	0.0450033	NM_001003648	NM_001003648	NM_001003648	Dr.33530	445254	solute carrier family 38, member 7	ENSDART00000073839	TC315953	GO:0006810(transport)|GO:0006811(ion transport)|GO:0006814(sodium ion transport)|GO:0006865(amino acid transport)|GO:0016020(membrane)|GO:0016021(integral to membrane)|GO:0031402(sodium ion binding)	Danio rerio solute carrier family 38, member 7 (slc38a7), mRNA [NM_001003648]	chr7:50075009-50074950
slc6a11	0.536393	0.0500576	NM_001098387	NM_001098387	NM_001098387	Dr.75244	558960	solute carrier family 6 (neurotransmitter transporter, GABA), member 11	ENSDART00000103757	TC328601	GO:0005328(neurotransmitter:sodium symporter activity)|GO:0005887(integral to plasma membrane)|GO:0006810(transport)|GO:0006836(neurotransmitter transport)|GO:0015293(symporter activity)|GO:0016020(membrane)|GO:0016021(integral to membrane)	Danio rerio solute carrier family 6 (neurotransmitter transporter, GABA), member 11 (slc6a11), mRNA [NM_001098387]	chr6:27498745-27498804
slc7a4	1.283	0.0403647	NM_194427	NM_194427	NM_194427	Dr.88182	796100	solute carrier family 7 (cationic amino acid transporter, y+ system), member 4	ENSDART00000098701	TC304237	GO:0006810(transport)|GO:0006865(amino acid transport)|GO:0015171(amino acid transmembrane transporter activity)|GO:0016020(membrane)|GO:0016021(integral to membrane)|GO:0055085(transmembrane transport)	Danio rerio solute carrier family 7 (cationic amino acid transporter, y+ system), member 4 (slc7a4), mRNA [NM_194427]	chr8:34570550-34570609
slc9a3r2	0.630877	0.035106	NM_212707	NM_212707	NM_212707	Dr.78695	327272	solute carrier family 9 (sodium/hydrogen exchanger), isoform 3 regulatory factor 2	ENSDART00000000069	TC304200	GO:0005515(protein binding)	Danio rerio solute carrier family 9 (sodium/hydrogen exchanger), isoform 3 regulatory factor 2 (slc9a3r2), mRNA [NM_212707]	chr12:44550136-44550077
slitrk4	4.14808	0.0463201	XM_681309	XM_681309	XM_681309		558123	slit and trk like 4 protein				PREDICTED: Danio rerio slit and trk like 4 protein (slitrk4), mRNA [XM_681309]	chr14:14995403-14995462
smad3a	1.38818	0.0503549	NM_131571	NM_131571	NM_131571	Dr.87309	58092	MAD homolog 3a (Drosophila)	ENSDART00000045374	TC306717	GO:0003700(transcription factor activity)|GO:0005515(protein binding)|GO:0005622(intracellular)|GO:0005634(nucleus)|GO:0005667(transcription factor complex)|GO:0006350(transcription)|GO:0006355(regulation of transcription, DNA-dependent)|GO:0007179(transforming growth factor beta receptor signaling pathway)|GO:0045449(regulation of transcription)	Danio rerio MAD homolog 3a (Drosophila) (smad3a), mRNA [NM_131571]	chr7:29353508-29353567
smad3b	2.96701	0.0408322	NM_175083	NM_175083	NM_175083	Dr.85359	326283	MAD, mothers against decapentaplegic homolog 3b (Drosophila)	ENSDART00000043455	TC304245	GO:0003700(transcription factor activity)|GO:0005515(protein binding)|GO:0005622(intracellular)|GO:0005634(nucleus)|GO:0005667(transcription factor complex)|GO:0006350(transcription)|GO:0006355(regulation of transcription, DNA-dependent)|GO:0007179(transforming growth factor beta receptor signaling pathway)|GO:0045449(regulation of transcription)	Danio rerio MAD, mothers against decapentaplegic homolog 3b (Drosophila) (smad3b), mRNA [NM_175083]	chr18:14370539-14370478
smad7	1.71084	0.0457679	NM_175082	NM_175082	NM_175082	Dr.52521	326282	MAD, mothers against decapentaplegic homolog 7 (Drosophila)		TC305947	GO:0003700(transcription factor activity)|GO:0005515(protein binding)|GO:0005622(intracellular)|GO:0005634(nucleus)|GO:0005667(transcription factor complex)|GO:0006350(transcription)|GO:0006355(regulation of transcription, DNA-dependent)|GO:0007179(transforming growth factor beta receptor signaling pathway)|GO:0045449(regulation of transcription)	Danio rerio MAD, mothers against decapentaplegic homolog 7 (Drosophila) (smad7), mRNA [NM_175082]	chr21:45753528-45753587
smarce1	1.15084	0.0496908	NM_201298	NM_201298	NM_201298	Dr.75920	322248	SWI/SNF related, matrix associated, actin dependent regulator of chromatin, subfamily e, member 1	ENSDART00000011319	TC322465	GO:0003677(DNA binding)|GO:0005634(nucleus)	Danio rerio SWI/SNF related, matrix associated, actin dependent regulator of chromatin, subfamily e, member 1 (smarce1), mRNA [NM_201298]	chr3:32761910-32761969
snai3	0.569986	0.0402959	NM_001077385	NM_001077385	NM_001077385	Dr.42915	567724	snail homolog 3	ENSDART00000073549		GO:0003676(nucleic acid binding)|GO:0005622(intracellular)|GO:0008150(biological_process)|GO:0008270(zinc ion binding)	Danio rerio snail homolog 3 (snai3), mRNA [NM_001077385]	chr7:54092388-54092447
snap25a	1.81819	0.0409557	NM_131435	NM_131435	NM_131435	Dr.79639	30712	synaptosome-associated protein 25a	ENSDART00000007584	TC341779	GO:0000910(cytokinesis)|GO:0005886(plasma membrane)|GO:0019717(synaptosome)|GO:0030054(cell junction)|GO:0045202(synapse)	Danio rerio synaptosome-associated protein 25a (snap25a), mRNA [NM_131435]	chr20:32306161-32306102
snap25b	2.14265	0.0323964	NM_131434	NM_131434	NM_131434	Dr.7598	30711	synaptosome-associated protein 25 b	ENSDART00000080927	TC332664	GO:0003674(molecular_function)|GO:0008150(biological_process)|GO:0019717(synaptosome)|GO:0030054(cell junction)|GO:0045202(synapse)	Danio rerio synaptosome-associated protein 25 b (snap25b), mRNA [NM_131434]	chr17:9852574-9852515
sncb	2.11678	0.0449973	NM_200969	NM_200969	NM_200969	Dr.80813	393944	synuclein, beta		TC310915	GO:0003674(molecular_function)|GO:0005737(cytoplasm)|GO:0008150(biological_process)	Danio rerio synuclein, beta (sncb), mRNA [NM_200969]	Zv7_NA1460:40830-40771
snrnp48	0.779398	0.0491543	NM_001115142	NM_001115142	NM_001115142	Dr.13851	325757	small nuclear ribonucleoprotein 48 (U11/U12)	ENSDART00000058505	TC336802		Danio rerio wu:fd10a06 (wu:fd10a06), mRNA [NM_001115142]	chr16:36104439-36104064
snw1	0.786259	0.0425422	NM_001002864	NM_001002864	NM_001002864	Dr.31414	321852	SNW domain containing 1		TC317773	GO:0000398(nuclear mRNA splicing, via spliceosome)|GO:0005515(protein binding)|GO:0005681(spliceosomal complex)	Danio rerio SNW domain containing 1 (snw1), mRNA [NM_001002864]	Zv7_NA986:67736-67795
snx10a	0.50227	0.0408322	NM_001139462	NM_001139462	NM_001139462	Dr.13606	403027	sorting nexin 10a		TC323851	GO:0005515(protein binding)|GO:0005575(cellular_component)|GO:0007154(cell communication)|GO:0035091(phosphoinositide binding)	Danio rerio sorting nexin 10a (snx10a), mRNA [NM_001139462]	chr19:46010554-46010495
snx25	2.03252	0.0351552	NM_001163293	NM_001163293	NM_001163293	Dr.53262	793657	sorting nexin 25		TC316639		Danio rerio sorting nexin 25 (snx25), mRNA [NM_001163293]	chr14:30738792-30737958
sod2	3.06226	0.0468291	NM_199976	NM_199976	NM_199976	Dr.6314	335799	superoxide dismutase 2, mitochondrial	ENSDART00000062556	TC336167	GO:0004784(superoxide dismutase activity)|GO:0006801(superoxide metabolic process)|GO:0016491(oxidoreductase activity)|GO:0046686(response to cadmium ion)|GO:0046872(metal ion binding)|GO:0051597(response to methylmercury)|GO:0055114(oxidation reduction)	Danio rerio superoxide dismutase 2, mitochondrial (sod2), nuclear gene encoding mitochondrial protein, mRNA [NM_199976]	chr20:36488571-36488512
sox11b	2.42874	0.044795	NM_131337	NM_131337	NM_131337	Dr.77148	30603	SRY-box containing gene 11b		TC302888	GO:0003677(DNA binding)|GO:0005634(nucleus)	Danio rerio SRY-box containing gene 11b (sox11b), mRNA [NM_131337]	chr20:37474448-37474507
sox4a	2.73577	0.0405919	NM_213122	NM_213122	NM_213122	Dr.76585	336346	SRY-box containing gene 4a	ENSDART00000026992	TC302226	GO:0003677(DNA binding)|GO:0005634(nucleus)	Danio rerio SRY-box containing gene 4a (sox4a), mRNA [NM_213122]	chr19:19537527-19537468
sox9b	1.94627	0.035106	NM_131644	NM_131644	NM_131644	Dr.114501	60642	SRY-box containing gene 9b	ENSDART00000064500	TC303300	GO:0003677(DNA binding)|GO:0005634(nucleus)|GO:0030318(melanocyte differentiation)|GO:0030916(otic vesicle formation)|GO:0035118(embryonic pectoral fin morphogenesis)|GO:0043049(otic placode formation)|GO:0048839(inner ear development)|GO:0050935(iridophore differentiation)|GO:0051216(cartilage development)	Danio rerio SRY-box containing gene 9b (sox9b), mRNA [NM_131644]	chr3:60692795-60692736
sp4	1.29478	0.0442454	NM_200124	NM_200124	NM_200124	Dr.87303	387291	sp4 transcription factor	ENSDART00000097528	TC303731	GO:0003676(nucleic acid binding)|GO:0005622(intracellular)|GO:0008270(zinc ion binding)	Danio rerio sp4 transcription factor (sp4), mRNA [NM_200124]	Zv7_NA839:146047-145988
spam1	2.35728	0.0484223	NM_001080685	NM_001080685	NM_001080685	Dr.46457	791203	sperm adhesion molecule 1	ENSDART00000018578	TC327334	GO:0003824(catalytic activity)|GO:0004415(hyalurononglucosaminidase activity)|GO:0005575(cellular_component)|GO:0005975(carbohydrate metabolic process)|GO:0008152(metabolic process)	Danio rerio sperm adhesion molecule 1 (spam1), mRNA [NM_001080685]	chr25:23630398-23630339
sparcl	15.2263	0.0468216	NM_001130605	NM_001130605	NM_001130605	Dr.92040	567331	secreted acidic cysteine rich glycoprotein-like	ENSDART00000053156	TC314325	GO:0005509(calcium ion binding)|GO:0005578(proteinaceous extracellular matrix)|GO:0007165(signal transduction)	Danio rerio secreted acidic cysteine rich glycoprotein-like (sparcl), mRNA [NM_001130605]	chr18:31594107-31594048
spon1a	1.84775	0.0451594	NM_131515	NM_131515	NM_131515	Dr.75778	58027	spondin 1a	ENSDART00000016983	TC302316	GO:0003674(molecular_function)	Danio rerio spondin 1a (spon1a), mRNA [NM_131515]	chr18:24607435-24607376
spon1b	1.56815	0.0314328	NM_131517	NM_131517	NM_131517	Dr.565	58029	spondin 1b	ENSDART00000031828	TC302046	GO:0005576(extracellular region)	Danio rerio spondin 1b (spon1b), mRNA [NM_131517]	chr25:14458629-14458570
sprn	7.1125	0.035106	NM_198981	NM_198981	NM_198981	Dr.151208	386702	shadow of prion protein			GO:0003674(molecular_function)|GO:0005886(plasma membrane)|GO:0016020(membrane)|GO:0031225(anchored to membrane)	Danio rerio shadow of prion protein (sprn), mRNA [NM_198981]	chr13:27599593-27599652
srfl	0.535603	0.035106	NM_200631	NM_200631	NM_200631	Dr.88333	393604	serum response factor like		TC358004	GO:0003677(DNA binding)|GO:0003700(transcription factor activity)|GO:0005634(nucleus)|GO:0006350(transcription)|GO:0006355(regulation of transcription, DNA-dependent)|GO:0043565(sequence-specific DNA binding)|GO:0045449(regulation of transcription)	Danio rerio serum response factor like (srfl), mRNA [NM_200631]	chr13:52310575-52310634
ssb	0.535119	0.044795	NM_199547	NM_199547	NM_199547	Dr.3463	321504	Sjogren syndrome antigen B (autoantigen La)	ENSDART00000041627	TC345953	GO:0000166(nucleotide binding)|GO:0003676(nucleic acid binding)|GO:0003723(RNA binding)|GO:0005634(nucleus)|GO:0006396(RNA processing)|GO:0030529(ribonucleoprotein complex)	Danio rerio Sjogren syndrome antigen B (autoantigen La) (ssb), mRNA [NM_199547]	chr6:1477224-1477165
sst1	2.64918	0.0457679	NM_183070	NM_183070	NM_183070	Dr.7560	326018	somatostatin 1	ENSDART00000059791	TC314227	GO:0005179(hormone activity)|GO:0005576(extracellular region)	Danio rerio somatostatin 1 (sst1), mRNA [NM_183070]	chr15:32884288-32884347
st6gal1	2.45804	0.0344607	NM_001003853	NM_001003853	NM_001003853	Dr.84939	445376	ST6 beta-galactosamide alpha-2,6-sialyltranferase 1	ENSDART00000065366	TC306350	GO:0003835(beta-galactoside alpha-2,6-sialyltransferase activity)|GO:0005794(Golgi apparatus)|GO:0006486(protein amino acid glycosylation)|GO:0008373(sialyltransferase activity)|GO:0016020(membrane)|GO:0016021(integral to membrane)|GO:0016740(transferase activity)|GO:0016757(transferase activity, transferring glycosyl groups)|GO:0030173(integral to Golgi membrane)	Danio rerio ST6 beta-galactosamide alpha-2,6-sialyltranferase 1 (st6gal1), mRNA [NM_001003853]	chr21:20407254-20407313
st8sia2	1.81204	0.044121	NM_153662	NM_153662	NM_153662	Dr.31925	555134	ST8 alpha-N-acetyl-neuraminide alpha-2,8-sialyltransferase 2	ENSDART00000013082	NP1440905	GO:0005794(Golgi apparatus)|GO:0006486(protein amino acid glycosylation)|GO:0008373(sialyltransferase activity)|GO:0016020(membrane)|GO:0016021(integral to membrane)|GO:0016740(transferase activity)|GO:0016757(transferase activity, transferring glycosyl groups)|GO:0030173(integral to Golgi membrane)	Danio rerio ST8 alpha-N-acetyl-neuraminide alpha-2,8-sialyltransferase 2 (st8sia2), mRNA [NM_153662]	chr18:22468607-22468794
stac3	2.96186	0.0496908	NM_001003505	NM_001003505	NM_001003505	Dr.35847	445111	SH3 and cysteine rich domain 3	ENSDART00000110886	TC305368	GO:0005575(cellular_component)|GO:0007242(intracellular signaling cascade)|GO:0008270(zinc ion binding)|GO:0046872(metal ion binding)	Danio rerio SH3 and cysteine rich domain 3 (stac3), mRNA [NM_001003505]	chr9:669216-669275
stam2	0.700883	0.0489629	NM_001007369	NM_001007369	NM_001007369	Dr.79230	492497	signal transducing adaptor molecule (SH3 domain and ITAM motif) 2	ENSDART00000100574	TC302496	GO:0005575(cellular_component)|GO:0006886(intracellular protein transport)	Danio rerio signal transducing adaptor molecule (SH3 domain and ITAM motif) 2 (stam2), mRNA [NM_001007369]	chr9:32299427-32299608
stap2a	2.46547	0.0449973	NM_198808	NM_198808	NM_198808	Dr.78623	327172	signal transducing adaptor family member 2a	ENSDART00000056254	TC303557	GO:0005515(protein binding)|GO:0005575(cellular_component)	Danio rerio signal transducing adaptor family member 2a (stap2a), mRNA [NM_198808]	chr2:44174406-44174465
star	5.87376	0.0314328	NM_131663	NM_131663	NM_131663	Dr.82598	63999	steroidogenic acute regulatory protein	ENSDART00000016225	TC307131	GO:0005739(mitochondrion)|GO:0006694(steroid biosynthetic process)|GO:0006810(transport)|GO:0006869(lipid transport)|GO:0008289(lipid binding)|GO:0015485(cholesterol binding)|GO:0017127(cholesterol transporter activity)	Danio rerio steroidogenic acute regulatory protein (star), nuclear gene encoding mitochondrial protein, mRNA [NM_131663]	chr8:40131954-40131531
stat3	0.629446	0.0203797	NM_131479	NM_131479	NM_131479	Dr.132860	30767	signal transduction and activation of transcription 3	ENSDART00000104519	TC312043	GO:0001736(establishment of planar polarity)|GO:0001837(epithelial to mesenchymal transition)|GO:0003700(transcription factor activity)|GO:0004871(signal transducer activity)|GO:0005509(calcium ion binding)|GO:0005515(protein binding)|GO:0005634(nucleus)|GO:0006355(regulation of transcription, DNA-dependent)|GO:0007165(signal transduction)|GO:0008045(motor axon guidance)|GO:0030010(establishment …	Danio rerio signal transduction and activation of transcription 3 (stat3), mRNA [NM_131479]	chr3:12079076-12079017
stmn1b	2.45134	0.0457679	NM_001017850	NM_001017850	NM_001017850	Dr.105609	550548	stathmin 1b	ENSDART00000041007	TC330399	GO:0003674(molecular_function)|GO:0005575(cellular_component)|GO:0007242(intracellular signaling cascade)	Danio rerio stathmin 1b (stmn1b), mRNA [NM_001017850]	chr16:41161283-41161342
stmn2a	2.89057	0.044795	NM_001005923	NM_001005923	NM_001005923	Dr.79499	449651	stathmin-like 2a	ENSDART00000103819	TC318912	GO:0003674(molecular_function)|GO:0005575(cellular_component)	Danio rerio stathmin-like 2a (stmn2a), mRNA [NM_001005923]	chr16:11900472-11900413
stmn2b	1.72493	0.049038	NM_001024222	NM_001024222	NM_001024222	Dr.87828	100003563	stathmin-like 2b			GO:0003674(molecular_function)|GO:0005575(cellular_component)|GO:0007242(intracellular signaling cascade)	Danio rerio stathmin-like 2b (stmn2b), mRNA [NM_001024222]	chr19:27142640-27142581
stxbp1	1.74399	0.0345044	NM_001025182	NM_001025182	NM_001025182	Dr.80263	574003	syntaxin binding protein 1		TC330119	GO:0003674(molecular_function)|GO:0005575(cellular_component)|GO:0006904(vesicle docking during exocytosis)|GO:0016192(vesicle-mediated transport)	Danio rerio syntaxin binding protein 1 (stxbp1), mRNA [NM_001025182]	chr21:5928727-5928786
sult1st4	2.13321	0.0502657	NM_205620	NM_205620	NM_205620	Dr.83145	402915	sulfotransferase family 1, cytosolic sulfotransferase 4	ENSDART00000030557	TC307234	GO:0005575(cellular_component)|GO:0008146(sulfotransferase activity)|GO:0016740(transferase activity)	Danio rerio sulfotransferase family 1, cytosolic sulfotransferase 4 (sult1st4), mRNA [NM_205620]	chr8:47405568-47405627
sult6b1	0.620137	0.0457679	NM_214686	NM_214686	NM_214686	Dr.3583	322462	sulfotransferase family, cytosolic, 6b, member 1		TC313371	GO:0005575(cellular_component)|GO:0008146(sulfotransferase activity)|GO:0016740(transferase activity)|GO:0042221(response to chemical stimulus)	Danio rerio sulfotransferase family, cytosolic, 6b, member 1 (sult6b1), mRNA [NM_214686]	chr11:43166365-43166306
syk	1.34708	0.044795	NM_212843	NM_212843	NM_212843	Dr.83332	405769	spleen tyrosine kinase		TC302486	GO:0000166(nucleotide binding)|GO:0004672(protein kinase activity)|GO:0004713(protein tyrosine kinase activity)|GO:0004715(non-membrane spanning protein tyrosine kinase activity)|GO:0005515(protein binding)|GO:0005524(ATP binding)|GO:0005737(cytoplasm)|GO:0006468(protein amino acid phosphorylation)|GO:0007242(intracellular signaling cascade)|GO:0016301(kinase activity)|GO:0016740(transferase acti…	Danio rerio spleen tyrosine kinase (syk), mRNA [NM_212843]	chr10:2980459-2980400
syn2a	2.72735	0.035106	NM_001002597	NM_001002597	NM_001002597	Dr.120313	436870	synapsin IIa	ENSDART00000067531	TC303844	GO:0003824(catalytic activity)|GO:0005524(ATP binding)|GO:0007269(neurotransmitter secretion)|GO:0008021(synaptic vesicle)	Danio rerio synapsin IIa (syn2a), mRNA [NM_001002597]	chr23:3401596-3401655
syn2b	2.14841	0.0357754	NM_001037576	NM_001037576	NM_001037576	Dr.82643	641578	synapsin IIb		TC306449	GO:0003824(catalytic activity)|GO:0005524(ATP binding)|GO:0007269(neurotransmitter secretion)|GO:0008021(synaptic vesicle)	Danio rerio synapsin IIb (syn2b), mRNA [NM_001037576]	Zv7_NA695:288329-290261
synbl	2.22015	0.0455137	NM_001005293	NM_001005293	NM_001005293	Dr.32139	334503	synembryn-like	ENSDART00000019818	TC304980	GO:0005085(guanyl-nucleotide exchange factor activity)|GO:0005488(binding)|GO:0005737(cytoplasm)	Danio rerio synembryn-like (synbl), mRNA [NM_001005293]	chr18:19007167-19014160
syne1a	1.48804	0.0409557	XM_692948	ENSDART00000015820	XM_692948	Dr.29970	569553	spectrin repeat containing, nuclear envelope 1a	ENSDART00000015820	TC328612	GO:0003779(actin binding)|GO:0016021(integral to membrane)	Novel protein similar to vertebrate spectrin repeat containing, nuclear envelope 1 (SYNE1) Fragment [Source:UniProtKB/TrEMBL;Acc:Q1MSY6] [ENSDART00000015820]	chr20:27213737-27213156
syngr1	2.07858	0.0408322	NM_001006067	NM_001006067	NM_001006067	Dr.85547	450047	synaptogyrin 1	ENSDART00000003939	TC306772	GO:0003674(molecular_function)|GO:0008150(biological_process)|GO:0016020(membrane)|GO:0016021(integral to membrane)	Danio rerio synaptogyrin 1 (syngr1), mRNA [NM_001006067]	chr3:18378980-18378921
synpr	4.08737	0.0203797	NM_001004532	NM_001004532	NM_001004532	Dr.84645	368919	synaptoporin	ENSDART00000065013		GO:0005215(transporter activity)|GO:0006810(transport)|GO:0008021(synaptic vesicle)|GO:0016020(membrane)|GO:0016021(integral to membrane)	Danio rerio synaptoporin (synpr), mRNA [NM_001004532]	chr6:28076731-28076672
syntaxin1b	1.78519	0.0475635	NM_131523	NM_131523	NM_131523	Dr.132345	58038	syntaxin1b	ENSDART00000081951	TC308460	GO:0005484(SNAP receptor activity)|GO:0005515(protein binding)|GO:0006886(intracellular protein transport)|GO:0007268(synaptic transmission)|GO:0016020(membrane)|GO:0016192(vesicle-mediated transport)	Danio rerio syntaxin1b (syntaxin1b), mRNA [NM_131523]	chr19:2629301-2629242
sypb	1.87768	0.0423084	NM_001030242	NM_001030242	NM_001030242	Dr.126555	436774	synaptophysin b	ENSDART00000011453	TC304486	GO:0005215(transporter activity)|GO:0006810(transport)|GO:0008021(synaptic vesicle)|GO:0016020(membrane)|GO:0016021(integral to membrane)	Danio rerio synaptophysin b (sypb), transcript variant 1, mRNA [NM_001030242]	chr8:45139333-45139274
syt1	2.23191	0.043967	NM_001002463	NM_001002463	NM_001002463	Dr.81046	436736	synaptotagmin I	ENSDART00000041861	TC306171	GO:0005215(transporter activity)|GO:0006810(transport)|GO:0008021(synaptic vesicle)|GO:0016020(membrane)	Danio rerio synaptotagmin I (syt1), mRNA [NM_001002463]	chr4:29415114-29396172
syt11a	1.76579	0.0409557	NM_213460	NM_213460	NM_213460	Dr.9125	406769	synaptotagmin XIa		TC349109	GO:0005215(transporter activity)|GO:0006810(transport)|GO:0008021(synaptic vesicle)|GO:0016020(membrane)	Danio rerio synaptotagmin XIa (syt11a), mRNA [NM_213460]	chr2:10330550-10330608
syt12	1.5981	0.0329191	NM_001128733	NM_001128733	NM_001128733	Dr.90703	566397	synaptotagmin XII	ENSDART00000091991		GO:0003674(molecular_function)|GO:0005575(cellular_component)|GO:0008150(biological_process)	Danio rerio synaptotagmin XII (syt12), mRNA [NM_001128733]	Zv7_NA239:26107-28102
syt4	1.67435	0.0423084	NM_199948	NM_199948	NM_199948	Dr.80729	335357	synaptotagmin IV	ENSDART00000045479	TC321341	GO:0005215(transporter activity)|GO:0006810(transport)|GO:0008021(synaptic vesicle)|GO:0016020(membrane)	Danio rerio synaptotagmin IV (syt4), mRNA [NM_199948]	chr7:14589931-14589990
syt9b	1.71761	0.044795	NM_001003985	NM_001003985	NM_001003985	Dr.133214	445476	synaptotagmin IXb	ENSDART00000049992	TC303703	GO:0005215(transporter activity)|GO:0006810(transport)|GO:0008021(synaptic vesicle)|GO:0016020(membrane)	Danio rerio synaptotagmin IXb (syt9b), mRNA [NM_001003985]	chr25:14352698-14352638
syvn1	1.31828	0.044795	NM_212735	NM_212735	NM_212735	Dr.75288	335226	synovial apoptosis inhibitor 1, synoviolin	ENSDART00000023778	TC303097	GO:0005515(protein binding)|GO:0005783(endoplasmic reticulum)|GO:0008270(zinc ion binding)|GO:0016020(membrane)|GO:0016021(integral to membrane)|GO:0016874(ligase activity)|GO:0019941(modification-dependent protein catabolic process)|GO:0046872(metal ion binding)	Danio rerio synovial apoptosis inhibitor 1, synoviolin (syvn1), mRNA [NM_212735]	chr14:23701416-23701357
tal2	2.40639	0.0423084	NM_201339	NM_201339	NM_201339	Dr.152281	394239	T-cell acute lymphocytic leukemia 2	ENSDART00000061616	TC307141	GO:0005634(nucleus)|GO:0007420(brain development)|GO:0030528(transcription regulator activity)|GO:0045449(regulation of transcription)	Danio rerio T-cell acute lymphocytic leukemia 2 (tal2), mRNA [NM_201339]	chr21:45117329-45117270
tas1r2.1	0.623694	0.035106	NM_001039831	NM_001039831	NM_001039831	Dr.94497	664691	taste receptor, type 1, member 2.1	ENSDART00000075125	TC303191	GO:0004871(signal transducer activity)|GO:0004872(receptor activity)|GO:0004930(G-protein coupled receptor activity)|GO:0005886(plasma membrane)|GO:0007165(signal transduction)|GO:0007186(G-protein coupled receptor protein signaling pathway)|GO:0016020(membrane)|GO:0016021(integral to membrane)	Danio rerio taste receptor, type 1, member 2.1 (tas1r2.1), mRNA [NM_001039831]	chr8:42881675-42881734
tbc1d22a	1.42712	0.0397047	NM_214799	NM_214799	NM_214799	Dr.81919	407720	TBC1 domain family, member 22a	ENSDART00000066924	NP1365751	GO:0005097(Rab GTPase activator activity)|GO:0005622(intracellular)|GO:0032313(regulation of Rab GTPase activity)	Danio rerio TBC1 domain family, member 22a (tbc1d22a), mRNA [NM_214799]	chr4:24956917-24956976
tbx15	2.08775	0.0409557	NM_153664	NM_153664	NM_153664	Dr.86249	246222	T-box 15	ENSDART00000075840	TC354754	GO:0003677(DNA binding)|GO:0003700(transcription factor activity)|GO:0005634(nucleus)|GO:0006355(regulation of transcription, DNA-dependent)|GO:0045449(regulation of transcription)	Danio rerio T-box 15 (tbx15), mRNA [NM_153664]	chr9:14381205-14381146
tcf7l2	2.16853	0.0484223	NM_131259	NM_131259	NM_131259	Dr.67692	30510	transcription factor 7-like 2 (T-cell specific, HMG-box)	ENSDART00000005562	NP508966	GO:0003677(DNA binding)|GO:0005634(nucleus)	Danio rerio transcription factor 7-like 2 (T-cell specific, HMG-box) (tcf7l2), mRNA [NM_131259]	chr12:28816105-28816164
tdh	1.37227	0.0442454	NM_213245	NM_213245	NM_213245	Dr.10250	406528	L-threonine dehydrogenase	ENSDART00000025509	TC340576	GO:0003824(catalytic activity)|GO:0005488(binding)|GO:0008152(metabolic process)|GO:0044237(cellular metabolic process)|GO:0050662(coenzyme binding)	Danio rerio L-threonine dehydrogenase (tdh), mRNA [NM_213245]	chr20:19102303-19102650
tef	0.406153	0.0417951	NM_131400	NM_131400	NM_131400	Dr.32598	30674	thyrotroph embryonic factor	ENSDART00000057124	TC302761	GO:0003677(DNA binding)|GO:0003700(transcription factor activity)|GO:0005634(nucleus)|GO:0006355(regulation of transcription, DNA-dependent)|GO:0043565(sequence-specific DNA binding)|GO:0046983(protein dimerization activity)	Danio rerio thyrotroph embryonic factor (tef), mRNA [NM_131400]	chr12:18437698-18437639
tfap2e	2.57806	0.0475582	NM_200821	NM_200821	NM_200821	Dr.85842	393794	transcription factor AP-2 epsilon	ENSDART00000025931	TC305555	GO:0003677(DNA binding)|GO:0003700(transcription factor activity)|GO:0005634(nucleus)|GO:0006350(transcription)|GO:0006355(regulation of transcription, DNA-dependent)|GO:0045449(regulation of transcription)	Danio rerio transcription factor AP-2 epsilon (tfap2e), mRNA [NM_200821]	Zv7_NA831:58351-58410
tfr1a	0.620334	0.0499964	NM_001009917	NM_001009917	NM_001009917	Dr.87179	494477	transferrin receptor 1a		TC303533	GO:0004872(receptor activity)|GO:0006879(cellular iron ion homeostasis)|GO:0030218(erythrocyte differentiation)|GO:0035162(embryonic hemopoiesis)|GO:0042541(hemoglobin biosynthetic process)	Danio rerio transferrin receptor 1a (tfr1a), mRNA [NM_001009917]	chr2:1760733-1760674
tgfbi	1.75579	0.0379518	NM_182862	NM_182862	NM_182862	Dr.742	321421	transforming growth factor, beta-induced	ENSDART00000105933	TC302414	GO:0042221(response to chemical stimulus)|GO:0048747(muscle fiber development)	Danio rerio transforming growth factor, beta-induced (tgfbi), mRNA [NM_182862]	chr14:23759662-23759603
th	1.81937	0.0344607	NM_131149	NM_131149	NM_131149	Dr.88609	30384	tyrosine hydroxylase	ENSDART00000040410	TC349205	GO:0004497(monooxygenase activity)|GO:0004511(tyrosine 3-monooxygenase activity)|GO:0005506(iron ion binding)|GO:0009072(aromatic amino acid family metabolic process)|GO:0016714(oxidoreductase activity, acting on paired donors, with incorporation or reduction of molecular oxygen, reduced pteridine as one donor, and incorporation of one atom of oxygen)|GO:0042423(catecholamine biosynthetic process…	Danio rerio tyrosine hydroxylase (th), mRNA [NM_131149]	chr25:20348936-20348877
thop1	5.65298	0.0440832	NM_001005930	NM_001005930	NM_001005930	Dr.18458	449659	thimet oligopeptidase 1	ENSDART00000003839	TC303846	GO:0004222(metalloendopeptidase activity)|GO:0005575(cellular_component)|GO:0006508(proteolysis)|GO:0008233(peptidase activity)|GO:0008237(metallopeptidase activity)|GO:0008270(zinc ion binding)|GO:0016787(hydrolase activity)	Danio rerio thimet oligopeptidase 1 (thop1), mRNA [NM_001005930]	chr10:5498787-5498846
tln2	1.34378	0.0417951	BC055166	ENSDART00000018142	XM_679764	Dr.26666	556842	talin 2	ENSDART00000018142	TC307659	GO:0001726(ruffle)|GO:0003779(actin binding)|GO:0005200(structural constituent of cytoskeleton)|GO:0005488(binding)|GO:0005515(protein binding)|GO:0005856(cytoskeleton)|GO:0005925(focal adhesion)|GO:0007016(cytoskeletal anchoring at plasma membrane)	Novel protein similar to human talin 2 (TLN2) Fragment [Source:UniProtKB/TrEMBL;Acc:Q5SPK7] [ENSDART00000018142]	chr7:33689597-33689539
tlr5b	0.610474	0.0450813	NM_001130595	NM_001130595	NM_001130595	Dr.89707	403139	toll-like receptor 5b	ENSDART00000074153		GO:0004872(receptor activity)|GO:0004888(transmembrane receptor activity)|GO:0005515(protein binding)|GO:0007165(signal transduction)|GO:0016020(membrane)|GO:0016021(integral to membrane)|GO:0031224(intrinsic to membrane)|GO:0045087(innate immune response)	Danio rerio toll-like receptor 5b (tlr5b), mRNA [NM_001130595]	chr20:55336748-55336689
tmem16c	0.654358	0.0483158	XM_001922341	XM_001922341	XM_001922341	Dr.84937	553392	TMEM16C protein				PREDICTED: Danio rerio TMEM16C protein (TMEM16C), mRNA [XM_001922341]	Zv7_NA470:95943-96002
tmem195	1.77493	0.0397047	NM_212883	NM_212883	NM_212883	Dr.79938	405819	transmembrane protein 195	ENSDART00000034746	TC304585	GO:0005506(iron ion binding)|GO:0005783(endoplasmic reticulum)|GO:0006633(fatty acid biosynthetic process)|GO:0016020(membrane)|GO:0016021(integral to membrane)|GO:0016491(oxidoreductase activity)|GO:0055114(oxidation reduction)	Danio rerio transmembrane protein 195 (tmem195), mRNA [NM_212883]	chr15:31038685-31038626
tmem22	1.76336	0.0450033	NM_001013563	NM_001013563	NM_001013563	Dr.85754	541438	transmembrane protein 22	ENSDART00000066839	TC305530	GO:0016020(membrane)	Danio rerio transmembrane protein 22 (tmem22), mRNA [NM_001013563]	chr24:2512044-2511985
tmem59l	2.89499	0.0344607	NM_213337	NM_213337	NM_213337	Dr.79615	406646	transmembrane protein 59-like	ENSDART00000027345	TC330847	GO:0003674(molecular_function)|GO:0008150(biological_process)|GO:0016021(integral to membrane)	Danio rerio transmembrane protein 59-like (tmem59l), mRNA [NM_213337]	chr22:18321850-18321909
tmod4	2.09892	0.0468216	NM_131196	NM_131196	NM_131196	Dr.32606	30441	tropomodulin 4 (muscle)	ENSDART00000024294	TC306484	GO:0005523(tropomyosin binding)|GO:0005856(cytoskeleton)	Danio rerio tropomodulin 4 (muscle) (tmod4), mRNA [NM_131196]	chr16:26674520-26674579
tmsb	1.96527	0.0484223	NM_205581	NM_205581	NM_205581	Dr.81294	402820	thymosin, beta			GO:0003779(actin binding)|GO:0005737(cytoplasm)|GO:0005856(cytoskeleton)|GO:0007010(cytoskeleton organization)|GO:0030036(actin cytoskeleton organization)|GO:0042989(sequestering of actin monomers)	Danio rerio thymosin, beta (tmsb), mRNA [NM_205581]	chr21:24234099-24234041
tnnc	1.924	0.050346	NM_131563	NM_131563	NM_131563	Dr.8472	58082	troponin C, fast skeletal	ENSDART00000104336	TC315098	GO:0005509(calcium ion binding)|GO:0006950(response to stress)	Danio rerio troponin C, fast skeletal (tnnc), mRNA [NM_131563]	chr23:18357670-18357729
tnnt1	0.410465	0.0503864	NM_181499	NM_181499	NM_181499	Dr.13906	353248	troponin T1, skeletal, slow	ENSDART00000044154	TC304793		Danio rerio troponin T1, skeletal, slow (tnnt1), mRNA [NM_181499]	chr4:12520303-12520362
tnnt3a	3.97044	0.0330947	NM_131565	NM_131565	NM_131565	Dr.10335	58084	troponin T3a, skeletal, fast	ENSDART00000103395	TC347215		Danio rerio troponin T3a, skeletal, fast (tnnt3a), mRNA [NM_131565]	chr25:26844612-26844758
tnnt3b	7.12654	0.0203797	NM_181653	NM_181653	NM_181653	Dr.52554	100003572	troponin T3b, skeletal, fast	ENSDART00000099013	TC326012		Danio rerio troponin T3b, skeletal, fast (tnnt3b), transcript variant 2, mRNA [NM_181653]	chr7:39254394-39254335
tnr	1.89533	0.0434627	NM_194383	NM_194383	NM_194383	Dr.88831	369191	tenascin R (restrictin, janusin)	ENSDART00000014714	TC301757	GO:0005102(receptor binding)|GO:0005615(extracellular space)|GO:0007165(signal transduction)|GO:0007411(axon guidance)	Danio rerio tenascin R (restrictin, janusin) (tnr), mRNA [NM_194383]	chr2:29915715-29915774
tnw	3.81045	0.0310826	NM_131036	NM_131036	NM_131036	Dr.104489	30234	tenascin W	ENSDART00000029006	TC309766	GO:0005102(receptor binding)|GO:0005615(extracellular space)|GO:0007165(signal transduction)	Danio rerio tenascin W (tnw), mRNA [NM_131036]	chr2:29982991-29982932
tpi1a	2.63318	0.0489629	NM_153667	NM_153667	NM_153667	Dr.82679	192309	triosephosphate isomerase 1a	ENSDART00000037007	TC334696	GO:0003824(catalytic activity)|GO:0004807(triose-phosphate isomerase activity)|GO:0006094(gluconeogenesis)|GO:0006096(glycolysis)|GO:0006098(pentose-phosphate shunt)|GO:0006633(fatty acid biosynthetic process)|GO:0008152(metabolic process)|GO:0008610(lipid biosynthetic process)|GO:0016853(isomerase activity)	Danio rerio triosephosphate isomerase 1a (tpi1a), mRNA [NM_153667]	chr19:2559600-2559541
tpm3	0.808677	0.0368887	NM_201492	NM_201492	NM_201492	Dr.33255	373076	tropomyosin 3	ENSDART00000010997	TC318881		Danio rerio tropomyosin 3 (tpm3), transcript variant 2, mRNA [NM_201492]	chr19:45824149-45824208
tpma	2.69274	0.0451594	NM_131105	NM_131105	NM_131105	Dr.47559	30324	alpha-tropomyosin	ENSDART00000039657	TC356558	GO:0003779(actin binding)|GO:0005737(cytoplasm)|GO:0005856(cytoskeleton)	Danio rerio alpha-tropomyosin (tpma), mRNA [NM_131105]	chr7:33631837-33631778
tpp1	0.585687	0.0494975	NM_001128798	NM_001128798	NM_001128798	Dr.35596	798347	tripeptidyl peptidase I	ENSDART00000062806	TC345570	GO:0004252(serine-type endopeptidase activity)|GO:0005575(cellular_component)|GO:0006508(proteolysis)|GO:0008236(serine-type peptidase activity)|GO:0008240(tripeptidyl-peptidase activity)	Danio rerio tripeptidyl peptidase I (tpp1), mRNA [NM_001128798]	chr17:30899095-30899036
tprg1l	1.50545	0.0475635	XM_001922766	XM_001922766	XM_001922766	Dr.15200	568867	tumor protein p63 regulated 1-like				PREDICTED: Danio rerio tumor protein p63 regulated 1-like (tprg1l), mRNA [XM_001922766]	chr8:44363504-44363445
trac	0.245478	0.00562675	AF424545	AF424545		Dr.82600	368967	T cell receptor alpha constant		TC335104		Danio rerio T-cell receptor alpha TCRa-L1 mRNA, complete cds. [AF424545]	chr2:36339555-36339614
trh	0.504856	0.0405919	NM_001012365	NM_001012365	NM_001012365	Dr.39175	266721	thyrotropin-releasing hormone	ENSDART00000018054	TC305117	GO:0005179(hormone activity)|GO:0005184(neuropeptide hormone activity)|GO:0005576(extracellular region)|GO:0009755(hormone-mediated signaling pathway)	Danio rerio thyrotropin-releasing hormone (trh), mRNA [NM_001012365]	Zv7_NA1833:2255-2196
trim36	1.8729	0.0409557	NM_213528	NM_213528	NM_213528	Dr.80528	406849	tripartite motif-containing 36		TC319461	GO:0005515(protein binding)|GO:0005622(intracellular)|GO:0008270(zinc ion binding)|GO:0046872(metal ion binding)	Danio rerio tripartite motif-containing 36 (trim36), mRNA [NM_213528]	chr8:54251979-54251920
trim3b	1.38005	0.0382177	NM_001080168	NM_001080168	NM_001080168	Dr.82876	555391	tripartite motif-containing 3b	ENSDART00000008134		GO:0005515(protein binding)|GO:0005622(intracellular)|GO:0008270(zinc ion binding)|GO:0046872(metal ion binding)	Danio rerio tripartite motif-containing 3b (trim3b), mRNA [NM_001080168]	chr10:20150363-20150304
trim9	1.86823	0.044795	NM_205563	NM_205563	NM_205563	Dr.81088	336099	tripartite motif-containing 9	ENSDART00000048739	TC315064	GO:0005515(protein binding)|GO:0005622(intracellular)|GO:0008270(zinc ion binding)|GO:0046872(metal ion binding)	Danio rerio tripartite motif-containing 9 (trim9), mRNA [NM_205563]	chr13:34071252-34071311
trmt5	0.658708	0.0405919	NM_001145583	NM_001145583	NM_001145583	Dr.5906	564078	TRM5 tRNA methyltransferase 5 homolog (S. cerevisiae)	ENSDART00000085989	TC336062	GO:0008168(methyltransferase activity)|GO:0016740(transferase activity)	Danio rerio TRM5 tRNA methyltransferase 5 homolog (S. cerevisiae) (trmt5), mRNA [NM_001145583]	chr13:31153063-31153004
trnau1ap	0.709183	0.0462151	NM_001020609	NM_001020609	NM_001020609	Dr.107924	553636	tRNA selenocysteine 1 associated protein 1	ENSDART00000052292	TC323507	GO:0000166(nucleotide binding)|GO:0003676(nucleic acid binding)|GO:0003723(RNA binding)|GO:0005634(nucleus)|GO:0005737(cytoplasm)|GO:0006412(translation)	Danio rerio tRNA selenocysteine 1 associated protein 1 (trnau1ap), mRNA [NM_001020609]	chr19:20650873-20650932
trnau1apl	0.743981	0.0442454	NM_001029966	NM_001029966	NM_001029966	Dr.5347	791478	tRNA selenocysteine 1 associated protein 1, like	ENSDART00000078975	TC344085	GO:0000166(nucleotide binding)|GO:0003676(nucleic acid binding)|GO:0003723(RNA binding)|GO:0005634(nucleus)|GO:0005737(cytoplasm)|GO:0006412(translation)	Danio rerio tRNA selenocysteine 1 associated protein 1, like (trnau1apl), mRNA [NM_001029966]	chr2:19870919-19870860
trpc1	1.51661	0.0485981	XM_694363	ENSDART00000087034	XM_694363	Dr.103471	570841	transient receptor potential cation channel, subfamily C, member 1	ENSDART00000087034			PREDICTED: Danio rerio transient receptor potential cation channel, subfamily C, member 1 (trpc1), mRNA [XM_694363]	chr24:5292674-5292733
trpn1	2.29157	0.0488229	NM_183349	NM_183349	NM_183349	Dr.89462	368273	transient receptor potential cation channel, subfamily N, member 1		TC301727	GO:0005262(calcium channel activity)|GO:0006816(calcium ion transport)|GO:0007605(sensory perception of sound)|GO:0008381(mechanically-gated ion channel activity)|GO:0016020(membrane)|GO:0050910(detection of mechanical stimulus involved in sensory perception of sound)	Danio rerio transient receptor potential cation channel, subfamily N, member 1 (trpn1), mRNA [NM_183349]	chr19:33636940-33636881
tspan13	1.81958	0.044795	NM_001005970	NM_001005970	NM_001005970	Dr.85607	449797	tetraspanin 13	ENSDART00000103474	TC305762	GO:0003674(molecular_function)|GO:0008150(biological_process)|GO:0016020(membrane)|GO:0016021(integral to membrane)	Danio rerio tetraspanin 13 (tspan13), mRNA [NM_001005970]	chr19:28563051-28560654
tsr1	0.683086	0.0454427	NM_001037370	NM_001037370	NM_001037370	Dr.78316	325037	TSR1, 20S rRNA accumulation, homolog (yeast)	ENSDART00000045603	TC310173	GO:0005634(nucleus)|GO:0042254(ribosome biogenesis)	Danio rerio TSR1, 20S rRNA accumulation, homolog (yeast) (tsr1), mRNA [NM_001037370]	chr15:20667095-20667036
ttna	2.23051	0.0341627	XM_001923765	XM_001923765	XM_001923765	Dr.80676	317731	titin a		TC308544	GO:0000786(nucleosome)|GO:0000902(cell morphogenesis)|GO:0003677(DNA binding)|GO:0004198(calcium-dependent cysteine-type endopeptidase activity)|GO:0004672(protein kinase activity)|GO:0004713(protein tyrosine kinase activity)|GO:0005085(guanyl-nucleotide exchange factor activity)|GO:0005089(Rho guanyl-nucleotide exchange factor activity)|GO:0005488(binding)|GO:0005515(protein binding)|GO:0005524(…	PREDICTED: Danio rerio titin a (ttna), mRNA [XM_001923765]	chr9:36852813-36852754
ttnb	2.40347	0.0501758	BC090413	ENSDART00000002299	XM_001341599	Dr.43125	100001684	titin b	ENSDART00000002299	TC304318	GO:0003824(catalytic activity)|GO:0004198(calcium-dependent cysteine-type endopeptidase activity)|GO:0004672(protein kinase activity)|GO:0004713(protein tyrosine kinase activity)|GO:0005089(Rho guanyl-nucleotide exchange factor activity)|GO:0005524(ATP binding)|GO:0005622(intracellular)|GO:0006468(protein amino acid phosphorylation)|GO:0006508(proteolysis)|GO:0014866(skeletal myofibril assembly)|…	Novel protein similar to H.sapiens TTN, titin (TTN) Fragment [Source:UniProtKB/TrEMBL;Acc:B0S6Y0] [ENSDART00000002299]	chr9:36701125-36700967
tuba2	3.14697	0.0362396	NM_213030	NM_213030	NM_213030	Dr.77191	406303	tubulin, alpha 2	ENSDART00000066177	TC302102	GO:0000166(nucleotide binding)|GO:0003924(GTPase activity)|GO:0005198(structural molecule activity)|GO:0005525(GTP binding)|GO:0005874(microtubule)|GO:0007017(microtubule-based process)|GO:0007018(microtubule-based movement)|GO:0043234(protein complex)|GO:0051258(protein polymerization)	Danio rerio tubulin, alpha 2 (tuba2), mRNA [NM_213030]	chr11:14964347-14964288
tuba7l	1.90771	0.0449973	NM_001002230	NM_001002230	NM_001002230	Dr.12524	431777	tubulin, alpha 7 like	ENSDART00000026292	TC310831	GO:0000166(nucleotide binding)|GO:0003924(GTPase activity)|GO:0005198(structural molecule activity)|GO:0005525(GTP binding)|GO:0005874(microtubule)|GO:0007017(microtubule-based process)|GO:0007018(microtubule-based movement)|GO:0043234(protein complex)|GO:0051258(protein polymerization)	Danio rerio tubulin, alpha 7 like (tuba7l), mRNA [NM_001002230]	chr10:37663144-37663203
tyrp1b	3.78551	0.0417951	NM_001002749	NM_001002749	NM_001002749	Dr.132241	437022	tyrosinase-related protein 1b	ENSDART00000078594	TC304517	GO:0005507(copper ion binding)|GO:0008152(metabolic process)|GO:0016491(oxidoreductase activity)|GO:0016716(oxidoreductase activity, acting on paired donors, with incorporation or reduction of molecular oxygen, another compound as one donor, and incorporation of one atom of oxygen)|GO:0033162(melanosome membrane)|GO:0042438(melanin biosynthetic process)|GO:0046872(metal ion binding)|GO:0055114(ox…	Danio rerio tyrosinase-related protein 1b (tyrp1b), mRNA [NM_001002749]	chr1:15227478-15227537
ube2q1	1.15308	0.0496908	NM_001020579	NM_001020579	NM_001020579	Dr.80692	553603	ubiquitin-conjugating enzyme E2Q (putative) 1	ENSDART00000097333	TC359672	GO:0005575(cellular_component)|GO:0019787(small conjugating protein ligase activity)|GO:0043687(post-translational protein modification)|GO:0051246(regulation of protein metabolic process)	Danio rerio ubiquitin-conjugating enzyme E2Q (putative) 1 (ube2q1), mRNA [NM_001020579]	chr18:44535918-44536133
uhrf1bp1l	1.3431	0.0413774	NM_001100005	NM_001100005	NM_001100005	Dr.51213	562208	UHRF1 (ICBP90) binding protein 1-like	ENSDART00000046871	TC328145		Danio rerio UHRF1 (ICBP90) binding protein 1-like (uhrf1bp1l), mRNA [NM_001100005]	chr4:18979020-18978961
urod	0.454942	0.0483158	NM_131347	NM_131347	NM_131347	Dr.2166	30617	uroporphyrinogen decarboxylase	ENSDART00000014568	TC306521	GO:0004853(uroporphyrinogen decarboxylase activity)|GO:0005737(cytoplasm)|GO:0006779(porphyrin biosynthetic process)|GO:0006783(heme biosynthetic process)|GO:0016829(lyase activity)|GO:0016831(carboxy-lyase activity)	Danio rerio uroporphyrinogen decarboxylase (urod), mRNA [NM_131347]	chr2:47629820-47629761
utp6	0.589605	0.0463151	NM_001111207	NM_001111207	NM_001111207	Dr.77391	393107	UTP6, small subunit (SSU) processome component, homolog (yeast)	ENSDART00000051818	TC304355	GO:0005622(intracellular)|GO:0006396(RNA processing)	Danio rerio UTP6, small subunit (SSU) processome component, homolog (yeast) (utp6), mRNA [NM_001111207]	chr6:42700909-42700850
vamp1	3.21522	0.0314328	NM_213398	NM_213398	NM_213398	Dr.119297	406707	vesicle-associated membrane protein 1		TC321998	GO:0003674(molecular_function)|GO:0016021(integral to membrane)|GO:0016192(vesicle-mediated transport)	Danio rerio vesicle-associated membrane protein 1 (vamp1), mRNA [NM_213398]	chr19:7137600-7137541
vamp2	2.36401	0.0203797	NM_200005	NM_200005	NM_200005	Dr.116682	336281	vesicle-associated membrane protein 2	ENSDART00000079454	TC318407	GO:0005886(plasma membrane)|GO:0016021(integral to membrane)|GO:0016192(vesicle-mediated transport)|GO:0031982(vesicle)|GO:0032154(cleavage furrow)	Danio rerio vesicle-associated membrane protein 2 (vamp2), mRNA [NM_200005]	chr10:18944745-18944513
vax1	1.21531	0.0455552	NM_194410	NM_194410	NM_194410	Dr.134046	373870	ventral anterior homeobox 1	ENSDART00000031490	TC333656	GO:0003677(DNA binding)|GO:0003700(transcription factor activity)|GO:0005634(nucleus)|GO:0006350(transcription)|GO:0006355(regulation of transcription, DNA-dependent)|GO:0007275(multicellular organismal development)|GO:0030528(transcription regulator activity)|GO:0043565(sequence-specific DNA binding)|GO:0045449(regulation of transcription)	Danio rerio ventral anterior homeobox 1 (vax1), mRNA [NM_194410]	chr17:23676386-23676445
vegfab	1.84304	0.0501882	NM_001044855	NM_001044855	NM_001044855	Dr.79865	558154	vascular endothelial growth factor Ab	ENSDART00000103181	TC343762	GO:0008083(growth factor activity)|GO:0016020(membrane)|GO:0051781(positive regulation of cell division)	Danio rerio vascular endothelial growth factor Ab (vegfab), mRNA [NM_001044855]	chr4:4220814-4220755
vldlr	1.89964	0.0496908	NM_200923	NM_200923	NM_200923	Dr.82354	393897	very low density lipoprotein receptor	ENSDART00000023766	TC308529	GO:0003674(molecular_function)	Danio rerio very low density lipoprotein receptor (vldlr), mRNA [NM_200923]	chr10:5357019-5357078
vps4a	1.26831	0.0344607	NM_001076609	NM_001076609	NM_001076609	Dr.153192	767670	vacuolar protein sorting 4a (yeast)	ENSDART00000042678		GO:0000166(nucleotide binding)|GO:0005524(ATP binding)|GO:0005575(cellular_component)|GO:0008150(biological_process)|GO:0017111(nucleoside-triphosphatase activity)	Danio rerio vacuolar protein sorting 4a (yeast) (vps4a), mRNA [NM_001076609]	chr22:33534247-33534306
vtnb	1.621	0.0344607	NM_001139461	NM_001139461	NM_001139461	Dr.13466	403026	vitronectin b	ENSDART00000075935	TC355047	GO:0005044(scavenger receptor activity)|GO:0006955(immune response)|GO:0030247(polysaccharide binding)	Danio rerio vitronectin b (vtnb), mRNA [NM_001139461]	chr21:31904275-31904830
wdr12	0.633575	0.044795	NM_199557	NM_199557	NM_199557	Dr.76721	321652	WD repeat domain 12	ENSDART00000012903	TC304891	GO:0005634(nucleus)|GO:0006364(rRNA processing)|GO:0042254(ribosome biogenesis)	Danio rerio WD repeat domain 12 (wdr12), mRNA [NM_199557]	chr6:7899371-7899312
wdr3	0.577345	0.0314328	NM_198873	NM_198873	NM_198873	Dr.132361	321058	WD repeat domain 3	ENSDART00000003648	TC302404	GO:0006364(rRNA processing)|GO:0032040(small-subunit processome)	Danio rerio WD repeat domain 3 (wdr3), mRNA [NM_198873]	chr9:14218707-14218766
wdr46	0.615519	0.0495172	NM_200623	NM_200623	NM_200623	Dr.4658	393596	WD repeat domain 46	ENSDART00000023316	TC364243		Danio rerio WD repeat domain 46 (wdr46), mRNA [NM_200623]	chr8:47480013-47479954
wdr55	0.593798	0.0284773	NM_001003871	NM_001003871	NM_001003871	Dr.99528	445394	WD repeat domain 55	ENSDART00000003962	TC321528	GO:0001654(eye development)|GO:0005634(nucleus)|GO:0006364(rRNA processing)|GO:0048538(thymus development)|GO:0048794(swim bladder development)|GO:0060465(pharynx development)	Danio rerio WD repeat domain 55 (wdr55), mRNA [NM_001003871]	chr21:27056021-27055962
wdsof1	0.674592	0.032974	NM_200129	NM_200129	NM_200129	Dr.79195	393097	WD repeats and SOF1 domain containing			GO:0003674(molecular_function)|GO:0005634(nucleus)|GO:0006364(rRNA processing)|GO:0030529(ribonucleoprotein complex)|GO:0042254(ribosome biogenesis)	Danio rerio WD repeats and SOF1 domain containing (wdsof1), mRNA [NM_200129]	chr16:44009901-44009960
wnt4b	2.50576	0.0396924	NM_131500	NM_131500	NM_131500	Dr.81321	791993	wingless-type MMTV integration site family, member 4b"		TC303767	GO:0004871(signal transducer activity)|GO:0005576(extracellular region)|GO:0005578(proteinaceous extracellular matrix)|GO:0007223(Wnt receptor signaling pathway, calcium modulating pathway)|GO:0007275(multicellular organismal development)|GO:0016055(Wnt receptor signaling pathway)	Danio rerio wingless-type MMTV integration site family, member 4b (wnt4b), mRNA [NM_131500]	chr16:28426044-28425980
wrb	1.4097	0.0457613	NM_001003413	NM_001003413	NM_001003413	Dr.86086	335756	tryptophan rich basic protein	ENSDART00000111147	TC308144	GO:0005634(nucleus)|GO:0016020(membrane)|GO:0016021(integral to membrane)|GO:0060041(retina development in camera-type eye)	Danio rerio tryptophan rich basic protein (wrb), mRNA [NM_001003413]	chr15:279776-279835
xdh	3.20709	0.0408322	XM_683891	ENSDART00000077553	XM_683891	Dr.93222	560486	xanthine dehydrogenase	ENSDART00000077553				chr17:27044633-27043031
xirp2l	5.24578	0.0488229	XM_001337295	XM_001337295	XM_001337295	Dr.34903	553286	xin actin-binding repeat containing 2, like			GO:0003779(actin binding)|GO:0030036(actin cytoskeleton organization)|GO:0030054(cell junction)	PREDICTED: Danio rerio Xin-like protein (LOC553286), mRNA [XM_001337295]	Zv7_NA869:136160-136219
xk	1.83199	0.0487846	NM_001012254	NM_001012254	NM_001012254	Dr.88700	497076	X-linked Kx blood group (McLeod syndrome)	ENSDART00000079149	TC305542		Danio rerio X-linked Kx blood group (McLeod syndrome) (xk), mRNA [NM_001012254]	chr11:27308479-27308420
xkr6	2.15307	0.0407209	NM_001012257	NM_001012257	NM_001012257	Dr.93065	792104	XK, Kell blood group complex subunit-related family, member 6	ENSDART00000063725	TC303004		Danio rerio XK, Kell blood group complex subunit-related family, member 6 (xkr6), mRNA [NM_001012257]	chr20:018907541-018907482
xrn2	0.664462	0.0438771	NM_001001944	NM_001001944	NM_001001944	Dr.10637	321940	5'-3' exoribonuclease 2	ENSDART00000100239	TC316961	GO:0003676(nucleic acid binding)|GO:0004527(exonuclease activity)|GO:0004534(5'-3' exoribonuclease activity)|GO:0005622(intracellular)|GO:0005634(nucleus)|GO:0006139(nucleobase, nucleoside, nucleotide and nucleic acid metabolic process)|GO:0008270(zinc ion binding)	Danio rerio 5'-3' exoribonuclease 2 (xrn2), mRNA [NM_001001944]	chr20:48267657-48267598
yes1	0.683512	0.0484223	NM_001013270	NM_001013270	NM_001013270	Dr.75637	407620	v-yes-1 Yamaguchi sarcoma viral oncogene homolog 1	ENSDART00000027090	TC303541	GO:0000166(nucleotide binding)|GO:0004672(protein kinase activity)|GO:0004713(protein tyrosine kinase activity)|GO:0004715(non-membrane spanning protein tyrosine kinase activity)|GO:0005515(protein binding)|GO:0005524(ATP binding)|GO:0006468(protein amino acid phosphorylation)|GO:0016301(kinase activity)|GO:0016740(transferase activity)|GO:0045859(regulation of protein kinase activity)|GO:0046777…	Danio rerio v-yes-1 Yamaguchi sarcoma viral oncogene homolog 1 (yes1), mRNA [NM_001013270]	chr2:25800020-25800079
yipf1	0.583347	0.0407209	NM_001003991	NM_001003991	NM_001003991	Dr.18679	445484	Yip1 domain family, member 1	ENSDART00000006748	TC313158	GO:0003674(molecular_function)|GO:0005575(cellular_component)|GO:0008150(biological_process)	Danio rerio Yip1 domain family, member 1 (yipf1), mRNA [NM_001003991]	chr2:22249289-22249230
ywhag2	1.69668	0.0412915	XM_683958	XM_683958	XM_683958	Dr.77258	560560	3-monooxygenase/tryptophan 5-monooxygenase activation protein, gamma polypeptide 2"		TC324869		PREDICTED: Danio rerio tyrosine 3-monooxygenase [XM_683958]	chr12:10841535-10841594
zbtb2b	0.794765	0.0467506	NM_213415	NM_213415	NM_213415	Dr.1692	406724	zinc finger and BTB domain containing 2b	ENSDART00000036942	TC308926	GO:0005515(protein binding)	Danio rerio zinc finger and BTB domain containing 2b (zbtb2b), mRNA [NM_213415]	chr20:27167353-27165952
zcchc17	0.695175	0.043967	NM_200544	NM_200544	NM_200544	Dr.78134	393516	zinc finger, CCHC domain containing 17	ENSDART00000098101	TC310119	GO:0003676(nucleic acid binding)|GO:0003723(RNA binding)|GO:0008270(zinc ion binding)	Danio rerio zinc finger, CCHC domain containing 17 (zcchc17), mRNA [NM_200544]	Zv7_scaffold2571:000084073-000084823
zcchc24	0.803792	0.0468216	NM_001098388	NM_001098388	NM_001098388	Dr.76547	562028	zinc finger, CCHC domain containing 24			GO:0003676(nucleic acid binding)|GO:0008270(zinc ion binding)|GO:0046872(metal ion binding)	Danio rerio zinc finger, CCHC domain containing 24 (zcchc24), mRNA [NM_001098388]	chr13:30049122-30049063
zfpm2a	1.42299	0.0475635	NM_001039635	NM_001039635	NM_001039635	Dr.86026	568996	zinc finger protein, multitype 2a	ENSDART00000058685	TC301901	GO:0005515(protein binding)|GO:0005622(intracellular)|GO:0008270(zinc ion binding)	Danio rerio zinc finger protein, multitype 2a (zfpm2a), mRNA [NM_001039635]	chr16:33455438-33455379
zfpm2b	2.17288	0.0484223	NM_001039524	NM_001039524	NM_001039524	Dr.52827	568464	zinc finger protein, multitype 2b	ENSDART00000103745	TC301999	GO:0005515(protein binding)|GO:0005622(intracellular)|GO:0008270(zinc ion binding)	Danio rerio zinc finger protein, multitype 2b (zfpm2b), mRNA [NM_001039524]	chr19:24215103-24215162
zmiz1	1.74073	0.0495172	NM_001113339	NM_001113339	NM_001113339	Dr.77379	561061	zinc finger, MIZ-type containing 1	ENSDART00000110884	TC335404	GO:0005575(cellular_component)|GO:0008150(biological_process)|GO:0008270(zinc ion binding)	Danio rerio zinc finger, MIZ-type containing 1 (zmiz1), mRNA [NM_001113339]	chr13:30037905-30037964
znf259	0.630088	0.044795	NM_213108	NM_213108	NM_213108	Dr.25202	406382	zinc finger protein 259	ENSDART00000063923	TC305297	GO:0005515(protein binding)|GO:0005575(cellular_component)|GO:0008150(biological_process)|GO:0008270(zinc ion binding)	Danio rerio zinc finger protein 259 (znf259), mRNA [NM_213108]	chr10:25020264-25020205
znf277	0.732645	0.0397047	NM_200430	NM_200430	NM_200430	Dr.18503	393402	zinc finger protein 277	ENSDART00000008062	TC306146	GO:0005622(intracellular)|GO:0008270(zinc ion binding)	Danio rerio zinc finger protein 277 (znf277), mRNA [NM_200430]	chr25:17950303-17950362
znf326	2.21484	0.0417951	NM_001082841	NM_001082841	NM_001082841	Dr.80410	571228	zinc finger protein 326	ENSDART00000039572		GO:0003677(DNA binding)|GO:0005634(nucleus)	Danio rerio zinc finger protein 326 (znf326), mRNA [NM_001082841]	chr4:16947800-16947741
znf593	0.573157	0.0203797	NM_200817	NM_200817	NM_200817	Dr.85766	559352	zinc finger protein 593		TC323949	GO:0005622(intracellular)|GO:0008270(zinc ion binding)	Danio rerio zinc finger protein 593 (znf593), mRNA [NM_200817]	chr17:2018014-2017955
znrd1	0.622552	0.0394765	NM_001013554	NM_001013554	NM_001013554	Dr.84519	541428	zinc ribbon domain containing 1	ENSDART00000052358	TC319255	GO:0003676(nucleic acid binding)|GO:0008270(zinc ion binding)|GO:0030528(transcription regulator activity)|GO:0045449(regulation of transcription)	Danio rerio zinc ribbon domain containing 1 (znrd1), mRNA [NM_001013554]	chr19:18057103-18055929
znrf1	2.43052	0.039669	NM_200870	NM_200870	NM_200870	Dr.81068	393844	zinc and ring finger 1	ENSDART00000010495	TC302588	GO:0005515(protein binding)|GO:0005764(lysosome)|GO:0005768(endosome)|GO:0008270(zinc ion binding)|GO:0016020(membrane)|GO:0016874(ligase activity)|GO:0019941(modification-dependent protein catabolic process)|GO:0046872(metal ion binding)	Danio rerio zinc and ring finger 1 (znrf1), mRNA [NM_200870]	chr25:17504301-17504360
zranb2	1.33388	0.0409557	NM_213407	NM_213407	NM_213407	Dr.32820	406716	zinc finger, RAN-binding domain containing 2	ENSDART00000065108	TC304260	GO:0005622(intracellular)|GO:0008150(biological_process)|GO:0008270(zinc ion binding)	Danio rerio zinc finger, RAN-binding domain containing 2 (zranb2), mRNA [NM_213407]	chr6:23431746-23431687
zswim6	2.21386	0.044121	NM_001136487	NM_001136487	NM_001136487	Dr.149198	403057	zinc finger, SWIM-type containing 6		TC302702		Danio rerio zinc finger, SWIM-type containing 6 (zswim6), mRNA [NM_001136487]	Zv7_NA4513:11834-11893
